# Supplementary material for: Isolation, phenotypic characterization and genome wide analysis of a Chlamydomonas reinhardtii strain naturally modified under laboratory conditions: towards enhanced microalgal biomass and lipid production for biofuels
Source: Biotechnol Biofuels. 2017 Dec 22;10:308. doi: 10.1186/s13068-017-1000-0 (PMC5740574; doi:10.1186/s13068-017-1000-0)
Supplement: Supplementary file 4 — Additional file 4. List of genome data of single nucleotide polymorphisms (SNPs) and insertion-deletions (indels) comparison of CC-124L and CC-124H. [file 13068_2017_1000_MOESM4_ESM.xlsx]

## Sheet: Total_369
Ref.chr (Chlamydomonas reinhardtii)	Pos	type	Ref	WT(CC-124L)	WT_depth	CC-124H (CC-124S)	CC-124S_depth	Genic/Intergenic	Transcript.feature	Feature	Pfam	Panther	KOG	KEGG.EC_number	KEGG.orthology	GO	TAIR10.gene_ID	TAIR10.symbol	TAIR10.desc	Flanking_sequence
chromosome_1	162169	indel	*	*	0|13	*/+2AC	10|21	Cre01.g001200	Cre01.g001200.t1.1:Intron	Intron	PF07714	PTHR23257:SF366,PTHR23257				GO:0004672,GO:0006468	AT3G46920.1		Protein kinase superfamily protein with octicosapeptide/Phox/Bem1p domain	GAGGGCTGTTGCTGTTGCTGTTGCTGTTGCTGGGGCCTTGGCACGTTTCGCGGCTTTTGGGAGGTGCCCTGGGGCCTGCCTGGGGCCTGCTGCCTGGGGCCTGCCGGACGCTCTGGAGTGCAGTGCCTCGTTCGCATCTTTCTTGCTTAAAGAGATTTGCCCGCATATCACACCCTTCCGCTCCATCCGCCTCCCCTCCGTCCTCCCTCTCCTCCTCTCCTCCTCCCCCGGCTCACGCGCACAGGGCGTGTACCTGACGCTGCTGGATGTGGCCATGGCGCTGCGCTACCTGCACGGCCTCAACCCGCCCGTGGCACACCGCGACGTCAAGGCAGCCAACGTGCTGCTGCGCTCCAGCACCTCCGACCCGCGCGGCTTCAGCGCCAAGCTGGCGGACTA…
chromosome_1	2096216	indel	*	*	0|16	+1G/*	7|13	Cre01.g011300	Cre01.g011300.t1.1:Intron	Intron	PF00450	PTHR11802	KOG1282	3.4.16.-	K09645	GO:0004185,GO:0006508	AT1G15000.1	scpl50	serine carboxypeptidase-like 50	AGGCTCCTGGAACCGGCTGTTCGGGCTGCTACTGCTGGACCAGCCAGTGGGCACCGGCTACAGCCTGGCTGCCAACGGCAGTAGCAGCGTGCCGCCGGACGAGATCGGCATGGCCACACACCTGTACACGGCGCTGCAGGTGGGAACGTGTGTGTATTTGGGGTGTGTGGGGGGGGGCGGGGGTTTGTAAATACCAGCCCTTATTAGACCGAACCCAATGCAATAGAGCGAGGAGGGGTGGGCCGGGGCCGGGGGCCAGCCCAAAGCCGGGGGCCAGCCCAAGGCCCAAAGCCAACCAAACCAAGCCAGGGGGTTGGATGCAGCAGCTTGCTGGGCATGGGTAAGTGGGGTGCGTGTGGGGTGCGTGTGGGATGCGGCTAAGGCCTGGCGAGTTGCACC…
chromosome_1	3654241	indel	*	*	0|31	+2TG/*	21|40	Cre01.g023550	Cre01.g023550.t1.1:Intron	Intron		PTHR10588:SF19,PTHR10588	KOG1947				AT5G22320.1		Leucine-rich repeat (LRR) family protein	ATAGCAGGGTGGGATGAGATAAAAGCAGGAGGAGATCAAAGTGGGCATTCAATGCAACAGAAACAGCGGGATAGGACAAAACGGTGCGCGGAGGTACGAGTCGCATCTGCGCGCCGCCCTCTCGCCCTTCAGCGGGCCAGCCCGCGCCCTCCTGGGCAGTCCGCTTTCCTCTGTCCCTCTCGCACCGCGGATCCCGCGGTCTTGCATTCTGGGGGTACCTTCATTTGGGGTAGAAGCTAACTCCCCGCACACACACACACACACCAGCCGTTTTGTTGTTTATTTAACACACACCCCAGCCCCGTATGGGCGCGTACCGAATGTCCGCATCAAGGCTGTCCAGAATGGCCTGGTGCGTGGCGTTGGGCGGCCCCTGCCCCGCCGCCCCCGCCGACGAGG…
chromosome_1	4704499	indel	*	*	0|23	*/-2AC	11|25	Cre01.g032450	Cre01.g032450.t1.2:Intron	Intron	PF00839	PTHR11884				GO:0016020				GGCCCTTGTCCATGTTGCTCTGCGAGGCGCGGCACGGCACGGCACGGAGAGTGGTTACCGCGGCACGGCAGAGTGGTTACCACGGCACGGCAGCGTGTAAGGCTCGCTCGCTCGCCAAGCCGTCCCCACCTCCCGCTCCAAAACCGCCTGCCACCACAGCCAGGCACTTGCACATGCACATGCGCACCGGATCCCTTCCCCCGGCACGCACCTGTAGGCAGCTGATGACGCGCGCGTCGCCGGGCGGCACATCCCCGCAGAAGGAGGACACGGCCAGCGGGCACTCGCGCATGAGCTTGGGGTTGAGCCGCACGTCCTCGTGCTCCAGCTGCTCCACCTCCTCCTCCGCCGCGCGGCACTCGGGCGACAGGTGGTCGGCGGAGCGGCGCAGGCAGTCGT…
chromosome_1	4793047	indel	*	*	0|9	*/-2CG	4|10	Cre01.g033091	Cre01.g033091.t1.1:Intron,Cre01.g033091.t2.1:Intron,Cre01.g033091.t3.1:Intron	Intron	PF01042,PF01902	PTHR12196	KOG2316				AT3G04480.1		endoribonucleases	CGCCACTGCCGCCGCAAACCCACGCACCTCGAGCAGCGCCTCCACCGCCGCCCGTGCCAGCGCGCGCAGCTCCGCCCCGCTGCCGCCACCGCTCCCACTCCCGCTCCCGCCGCTGCGCTCCACAGGCCCAGCTCCGCCGGCGCCGCCGCACCCCGCCGCGCTGCTGCTGCCACTGCTACTGCTGCTGCTGCTGCCGGCTCCTACGCCTCCGGACGCCAGGTAGACTGTGAGGCCCAGGGCGGCGCCGACCACTGTGGTGCGCTGCGCCACCGCCACCGCCTCGCACGAGGTCATGGCGCGCAGGACCTGAGGCAGGCGGCGCAGACGGCGGCAGACAGGGGTAGGCAGGGGACATCCCGGGCGTAAGATGGCATTCATATATGAGCGAGCGCGCGTCGC…
chromosome_1	5222458	indel	*	*	0|14	*/+2GT	14|33	Cre01.g036350	Cre01.g036350.t1.1:Intron	Intron	PF00689,PF00702,PF00690,PF00122	PTHR24093,PTHR24093:SF73	KOG0204			GO:0006754,GO:0006812,GO:0015662,GO:0016020,GO:0003824,GO:0008152,GO:0000166,GO:0046872	AT5G57110.1	ACA8,AT-ACA8	autoinhibited Ca2+ -ATPase, isoform 8	CGACTCGCGGCGGCCGTAGGGGGCCCGGTCCAGGATCTGGCGGCGGCAGTGTGTGTGGGGGGGGGAGGGGGGGTTTAAGGAGGGGAGAGGAGGGAGAGGAGGGAGAGGAGGGAGAGGAGGGAGAGGAGGGAGAGGAGGGTGAGCGCAGATTTGTGTGGGGGCCTAGGTGCGTCCAAAGGCACCCAACAACTGCCGTACCGTGCCTCAGATCTGGGCTTCGGTTCAGTTGGCCTCGGAGTACTAACTTACCCACCTACCCCGCCTGTGCGGTCCCGTGTCGTGCATTGCGTAGTGTCCCGCCCTCCCATCCTCTGCACCGCCAAACCGCCACACCAGCACCACACCACCACCACGCGTACGCCGCCTTCCGCCTACGTGCCCACGTGCCCACCCACCTGC…
chromosome_1	5474010	indel	*	*	0|20	*/+2GT	9|21	Cre01.g038550	Cre01.g038550.t1.1:Intron	Intron	PF00534	PTHR12526,PTHR12526:SF168	KOG1111	2.4.1.-	K06119	GO:0009058	AT5G01220.1	SQD2	sulfoquinovosyldiacylglycerol 2	CTACCGGTGTAACAACCTCAGACCCAGCGGGCGAGCTACCTCTTAAAAACCAGGCGGGCAGAAGACAAAAAACAGCAAACATAACAAAACACGCAGCACGCGACAGCACGCGAAAGCACGACCACAGTGGCTGCGGGGCTGAGTCCTACGACCCGGCAGCCTGCACGACCTCAACCGCAACCTAACCAGCTCTCGACGCAAGGGCAGACAATGCCTAAGGGCAGCCACAAACGCGTCTGGCCACTAGGCCGGTCCAGGCCGTAAGACCCGGGGTGTTGCAGCACCCAATACACCCTCTCAGGCATTAAAACCCCGCAAAACCTGGCCCTGCTCCCACGGGCGTAAAACAAAAAACCCTTCGCCTGCCCACTAAGCTCCCCCGCTGACCCTCTCGTATGC…
chromosome_2	348094	indel	*	*/+2GT	6|15	*	0|15	Cre02.g075600	Cre02.g075600.t1.1:Intron	Intron	PF00940	PTHR10102	KOG4462	2.7.7.6	K10908	GO:0003677,GO:0003899,GO:0006351	AT5G15700.1		DNA/RNA polymerases superfamily protein	AGCCTCAGGAGCTGCCGACCCGCTTCACCAGCGCCCTCAACCACGTGTGGCGGGTGAGTGCGCGGCCGCCCAGTCCCTGTGCGCGCATGACGGTGGGGGGCTGTGAGGCTGCAGGCACTGTAGGGAAAGAATGCACAAGGGAAATGCGTGGGGGCTGGTTCGGTTTTCCCGCAACTACCCTGCCATGCCCGCCCTCCACACATAAACACACACACACACACACACGCACACGCACTGACCCCTCCTCCCCGCACTCCCCCCCGCACCGCCCTGTGCAGCCGCTGCTGGGTGCCGACACGCCGGCGCAGTGCGGCACGCCCTACCTGCGGCTGCAGCGCGAGGGGCGGCGGGGCGGGCAGCTGCTGGTGGGGGCGGGGCGCATGAGCGAGTCGGAGGAGG…
chromosome_2	3639718	indel	*	*	0|5	*/+1G	3|7	Cre02.g095145	Cre02.g095145.t1.1:Intron	Intron										TGCCTGCCTGCCCCACTGACCTGCGCAATGAACACTGCCTCGTTGAAGGTGTTGTCCACCCACAGCGCCTGGCTCAGATAGGTGATAAGGGAGTCCACCTGCTGGCCGGTGCGCAGCACGTGAGACACGAAGATGGCGGCTGCAGGCAGGAGCGGGAGGCACCAGGGGGTGGCAGCAGACGCAGGTGGGCAGGCAGGCAGGCAGGCAGGCCGGTCCGGGTGCAGCGGGCAGACAGGCAGGCACATGTGGCCTGCCCATGGCGGCCGTAAACAAGTGCCAACGAAGGGCGCGCGCACTGAAGCCATGAGACAGCGCGCAAGAAGGGTGCTCCCCGCGTGCGGACGTCTCGCAGGGAGCCGCGTGCCGCGAGCGCCGGGTATCCAGCGCTCCGCTGCAGCC…
chromosome_2	5416972	indel	*	*	0|17	*/+2CA	11|23	Cre02.g107400	Cre02.g107400.t1.1:Intron,Cre02.g107400.t2.1:Intron,Cre02.g107400.t3.1:Intron	Intron		PTHR25480,PTHR25480:SF188								CCGCCGCCACGCCCCGCTGCAGCACCAGCTTCAAGTCGTGACCGGGCGCGAAGCCGCCGCCGCCGCCGCCGGAACTTCCGGCCGCGCCGGGCTGCACACGGCCCGTAGGCTTGCCCGTCGCCTCTATCTGCACAAGACGGGGTGGCGGTCGCACAGGGTGGGGCGGCAAGGATCGGACACGGACCGTATGGCCGCAGACTCCTCGAAAGGAGGCGTGAGGACAAAAACACGCAAAGACGCCACACCGTGCATGCACTGCAACCCCATGCACCCCTCCACACGCATGCCTACGCACGAATGTACCCGCGGGATGTCGGTGACGAGGCCGCGCGCCACCGCCTGCTCGTCCAGGCGCTCCCGCAGAAGGTCCACGTTGAGCATGTTCCACTCCAGCCGCAA…
chromosome_2	5451638	indel	*	*	0|16	-2AC/*	12|22	Cre02.g107700	Cre02.g107700.t1.1:Intron	Intron	PF00560,PF00646	PTHR23155	KOG0531			GO:0005515	AT2G19330.1	PIRL6	plant intracellular ras group-related LRR 6	GGCTTTGGGGCTCGTGCTTTCAGTTGCCCCGACGCAGCCCCCACGACCTGCAAACTGCGCAGCATCCAGACGCGCCCGCACCTGTGCCCGTGCCGCCACCGCTCCGCCCTTCCCACCCCGCGGTCTAATCCCACGCCTTCTCCTCCCCTATCAAGTCCACTAAACCCCCCTTCCCGCGTGTCCGTGGACAGGAGCGCTTCCCCGTGTTGCTGTACGACATGACCTGCCTGCAGCACCTGGCCATCGGCCACAACCGCATCAGCTGGTGGTGGGTGCGGGGCAGCCGCCGTGCAGGGGCGGGGGGTTGAAAATACCAGCCCGAGGGGCATGGAGTGTGGGGTGCCGGGGGCGAGGAGCGGCAGGCTGTGATTCCAGGAGTGAACCGGGGACTCGCGATCC…
chromosome_2	6446285	indel	*	*	0|27	+2TG/*	20|34	Cre02.g115950	Cre02.g115950.t1.2:Intron	Intron	PF00722	PTHR10963,PTHR10963:SF6				GO:0004553,GO:0005975				CTACCAGACTGCAGTACTTGCACCTAAGGCCAGGACCTGCTACCATGCTTGTCATAGAGAACTTCCTTGGCGCTAATGCGTTGCTACGCGCCTCCATGCATGCTCTCGCAGGTTGGGGCAACTGGCAGCGCCAGTGCCACACCAATTCGTCTGCCAACGCGCGCGTCGAGGCGTTCCCGGGGAAGACGGACGGGATGCTGGTCATCCAGGTGTGCGCGTGTGTGTATATATGTTGTGTGCATGTGTGCGTCCATAGCGGGACCTGGCACCAGCTGCCCTTCCTCCGGGGCGTGTGGAGCAGCCCAGCAAGGCTGCGCAACATGCCACATGGTGGCCCTTGCAGCGCTGACCGCTACAGCGCCCAAACCCCACCCTTCAACCCCATCCAGGCCGGCTACT…
chromosome_3	2811890	indel	*	*	0|7	+2CA/*	7|13	Cre03.g162300	Cre03.g162300.t1.2:Intron	Intron	PF00106	PTHR24316,PTHR24316:SF144	KOG1208			GO:0008152,GO:0016491	AT4G23430.1		NAD(P)-binding Rossmann-fCC-124S superfamily protein	CCGCTGCTGCCGCCCGTCACCAGTGCCGTGCGGCCGCGCAGGTCGGGAATGCGGTTGGGCGTCCAGCCCACCTGGCGCATGGGGCGGCATGGGGCGGCGTGGGGCGTCGGCGTGGTGCATGGCGGCATGGCGTGGGGCGGCGTGGGGCGTGGCGTGGCGCGGCGTGGGGTGGTGGAGGTTGATAAGGGTGGAGGTGAGTTGGTGGGGGGGGGAGGGGGGAAGGGAGAGGGAGCAAGCGCATGGGCGTGCCGGTGATGACGCGGAGGGCGCGGCGCCACTCAATTGAAACATTTGGAGGAAGCAGCAGCAAGTAAGCGTCACGAGTTGCACGCCGGCAAACCCGGTAAACGTTATTATTGTTGCGCCCTAAACCCGGTAAACGTTATTATTGTTACGCAA…
chromosome_3	3143097	indel	*	-6GCTGCT/*	7|12	*	0|11	Cre03.g165050	Cre03.g165050.t1.2:Intron	Intron	PF00702,PF00690,PF00122	PTHR24093:SF61,PTHR24093	KOG0205			GO:0003824,GO:0008152,GO:0006754,GO:0006812,GO:0015662,GO:0016020,GO:0000166,GO:0046872	AT3G47950.1	AHA4,HA4	H(+)-ATPase 4	ACCCGCCCACCCACCCACCCACCCACCCACCCACCCACCCACCCACCCACCCACCCACCCACGCACGCACCCACCCTCTCTTCCCCGCCGCGCATTGTTCATCTGTCCACAGCGGTGCCGCCCGGCCAGCTGGCGCGTGTGTCAGCGGGGCTGCAGCTGGCGCGCAGCAGCGCCCGCGCCGTTCGCGAGACCATCTCCCGCCGCAGCGCCGCCACCGCCGCCCTGTACCGCAGCAGCGGCACAGCCGGCAGCGCCGCCGGCAGCGCGCGTGCCTCGCCGGCTGGCAGCCGCCGCGGCTCAGGCGTGACCGGGTCCACCGGCCGCGGCAGTGGCGGCAGCGGTGGTGGAGTGGGAGGTGGTGGTGGTGGTGGTGGTGGTGGTGGTGGTGGTGGTGGTGGG…
chromosome_3	4362139	indel	*	*	0|20	*/-2TG	9|22	Cre03.g175200	Cre03.g175200.t1.2:Intron	Intron	PF01103	PTHR12815,PTHR12815:SF6				GO:0019867	AT3G46740.1	MAR1,TOC75-III	translocon at the outer envelope membrane of chloroplasts 75-III	CGACATGTAGATTAGAGACACAAGCGCCCACCCCCAACCCCCAACTGTAACCCCCCGCCCCCAACCCCAAGCTCCACCAGCCCCACCCCCCATACACACACACCCAGCCGCCGCACCGCACCTGGCTGGTCCAGCCCTTGAGGCCGAAGCGGTCCACGAACACGGGCGGCACTTCGGACTCGCCACCGGGCGTGAAGATGGTGGAGGTCTTGCGCGTGTTGAACAGCTGCGCGTTGCGGGTGGTGTGCGGCTTGTAGAAGGGCTCCGAATAGGCCACGGAGAAGCCCAGGTCGGCCGAGGGGTTGCGCCAGTCGGAGGCGGACAGCGAGAGCGTGGCCGACTCCGAGTTGCCGAACAGGTTCTCGTGCGAAACCTATGCAGAGGGGACGTGAGGAGGGC…
chromosome_3	4557526	indel	*	*	0|6	*/-2TG	5|12	Cre03.g176833	Cre03.g176833.t1.1:Intron	Intron	PF00022	PTHR11937,PTHR11937:SF76	KOG0676				AT3G18780.2	ACT2,DER1,ENL2,LSR2	actin 2	TTGCGGTGCACAATGCCCGGCCCGTACTCGTTGTACTCCTCCGCCGTCACCCACTGGCTGGCGAAGCTGGCCAGCGAGGCCAGCACGCTGCCGCCGATCCACACCAGGAACTTGCGCTCCGGCGGCGCCACCACGCGCACGGTGCAGGCGGAGGGCGCCAGGGCCGTCAGCTCCTTGTGCAGGCGCGCCGCGATGCCCTGCGTCATGGTGGTGCCGCCGGACAACACCACGTTGTACAGCAGCTCCTTGCGCACGTCTGCGCGGCGAGGGTGGCGGGAATGGGGGTTGGGTGGGATGGGGGAGAGGGTTAAGGGGTGGTTGATTTGGGGGAAACGAGGGTTGAGGGAGCGAGGACAGCGGGGCCTGAGTCGGAGGGAGGCACCATAAGAGGGATGCTGT…
chromosome_3	4952202	indel	*	-1G/*	3|6	*	0|2	Cre03.g179961	Cre03.g179961.t1.1:Intron	Intron	PF03104,PF08490	PTHR10670	KOG1798	2.7.7.7	K02324	GO:0003887,GO:0006260,GO:0005634,GO:0008270	AT1G08260.1	ABO4,EMB142,EMB2284,EMB529,ESD7,POL2A,TIL1	DNA polymerase epsilon catalytic subunit	CAGGCCGCCGCCGCACAGCCCGCACAGACTACGCAGGTGGCCGGACGTTACCTGGGGGGGGGGGGTTGGGGTGTAGGGGGGAACGTGCGCGTGTGGGTATGTGTGGGGCGGGCATGGGCGTTCTGAGGCGCGTGGGCTCGTGGCATCACGACACGCACCGACACACCTGCGCCCCCCCCCACACAAACCTGTGAGCCCCGCGCCCCGCCTCGCCCCGCCTTGGGCCCCGAGCAACGCCCCCCGCCCCCCGCCCCCGGGCCGCACCTGCTTGCACTTGACGCACGCCAGGTCCTGTGTCTGGTAGGCCGCCTCCTCCCTCCGCAGCAGCCCCACCAGCCGCCGCTCCAGCCCCGCCGTGTCCAGCTGCTGGCGGCAGGCCCGGCAGCGCCAGTCGTGCTG…
chromosome_3	5622733	indel	*	*	0|9	-1G/*	3|5	Cre03.g187050	Cre03.g187050.t1.2:Intron	Intron	PF07690	PTHR11662:SF23,PTHR11662	KOG2532			GO:0016021,GO:0055085	AT2G29650.1	ANTR1,PHT4;1	phosphate transporter 4;1	TTGGGGGCCCCGCTGCTGCTCTTCTGGCTCAAGGCCGTGCCCGACGCACCCGCCGCCGCGGCTGCCGCACCAGCAGCGCCCGCACCCGCAGCACCCGCGGTCGCGGCGCCCGCACCCGCGCCTGAGGCCGCTAAGCCCACCGCTCCCGCAGCAGCAGCCCGGGCCGCCGCACCCAACAGCCCTCCAGGCACCTCCATGTCCTCTATCAGCGTCAACATCAACTACGCCTCCACCTCCGTCCCCGTCACGGCACAAGCCGCCACCGACCTCGCGGCCTCCAACGCCGCCTCCGCCGCTGCCGCGTCCGCAGCCTACGCCGCAGCGGCGGCGCCTGCAGCCGCCGCTGCTCCTAGCACCGCTGCTGAGGCGGCCGGCCCAGGGCCGGGCAGTGCTGTGGCG…
chromosome_3	5766180	indel	*	*/-2GT	6|15	*	0|18	Cre03.g188550	Cre03.g188550.t1.1:Intron	Intron	PF00271,PF00270	PTHR24031,PTHR24031:SF25	KOG0348			GO:0003676,GO:0004386,GO:0005524,GO:0008026	AT2G40700.1		P-loop containing nucleoside triphosphate hydrolases superfamily protein	GGTGGTGACGTTGGGGAAGTCCAGGCCACGTGCCGCCACGTCCGTACACAACAGCACACCGTCACCCTCCTGCGCGGGTGGGACCGCGGGAGCGCGAGCGATGACACACACACACACACACACACACAACACACACACACATTAATACAATAGCATGTATCTGCACGATGCTGAGCTGTTGAGTCCTGACTTGCTATTCGAGACCGCTGCTACGGCGTCCCATTTCATACGATATGGGCTGAAATTACTTACTTACACACAAACACACACACACACACACACACACACACACACACACACACACACACACACACACACACACACACACACACACACACACACACACACACACACACATTTCCCTTGTGCTTTCCTGACGCGCACGCACCTTTGAGAAGC…
chromosome_3	7259259	indel	*	*	0|19	-2CA/*	16|27	Cre03.g207400	Cre03.g207400.t1.2:Intron	Intron	PF05762									ACGAGCTGCGGCGCAAGCTGGAGGTGCGTGGGCCCGCACCTGGAGGGTAATGGAGGGGCAGTGGCAAGGCGCGGTGGGCACATACGGAGCAGCCAGCCATCAGACGGAAGCAAGTCTGGCCAGCGCCCCATACCCATTTAAGCCACCGCCACCCACGGCCCAGCCCATTCCCCGAACCGCCACCTATCCCACCGCCCACCCCACCACACGCCGCCCTCTCAGGAGCTCAAGGAGCTGAGGGACCTGGTCCGCAGCCTGGGCCGCGGCGGCGGCTGGGGACCCCTGCGCCGGGCGCCCGTGCAGGTGCGCATGCTTTAACAGTGTTGGAGGCCACATGATGCTTCGGGCCGTGCATGTTTTGGGTCTTATCAATCCGCAGCGGTCCATTGGCACCGAATA…
chromosome_3	8176742	indel	*	*	0|29	*/+3CAG	13|27	Cre03.g200351	Cre03.g200351.t1.1:CDS	CDS										AGCTGCGGTCGCTGGACCTGTCCCCCGCCGGCCCCAGCCGCCGCGCCGCCGCCGCCGCCGCCGCCGCCATGGTGGCTCTGACGGGGCTGACGCGGCTGATGGCCAATGAGGCGTCGCTGGCGGCGGTGGCGCCGGCACTCCGGCACCTGCGCGGCCTGCGGGTGAGAGCGAGTATGCATGCAAAAGTGAGGTAGGAGGGCATGGCGTGAAGGTTACAATGGCTGTTGCTGTGACCGGCGCTGTCCGAAGATGTATTTTGAAAGGATTGCTAAGGGTTGCCAAGAAAGCCTCCATGCCTTGTGGGTCAGTGCCGCTCTTTAGCTAGGCATCCACGCAAATGCACAGGTACTGGGCGTGGGGCCCTACTGCTGCACGGACCGCGAGGTCAACGCCCTGGCG…
chromosome_3	8483791	indel	*	+5CCCTT	3|3	+5CCCTT/*	10|17	Cre03.g200543	Cre03.g200543.t1.1:Intron	Intron	PF00153	PTHR24089:SF112,PTHR24089	KOG0752				AT3G21390.1		Mitochondrial substrate carrier family protein	GACCAGGGTGCGCGGCGGGTAAGCGTGTGGACGAGTGGGCGCAACAGGCGAGCCCGATCAGCGAAGCAGCCAGCCGCAGCTGAAGCCACAGCGCCGCGCCACTCCCGCCCGTCTGCTGCCCAGCTCCCGCACCGCACAGGGACTCGCCCTAGCCACCGTCATGAGGACGCTCCCGATGTGTTCACCGTGCCCACGTACCGCGCAGATACCAGCCCCTCGCGCCCACACGGGCACGCCACCACTGCCCCTGCCCCCTGCCCTCCCTGCCCTCCCCGCCCTGCCTGCCCCCTCACCTGTCAGTCCGTAGCTGGCTGCCGCCTGGCGCACCTGCTGCAGCGCCACGAACTGAACCGCCGTGTACGGCACAGTCAGCAGCAGGCCCGGCACCGTGCCGCGCCA…
chromosome_3	8486669	indel	*	*	0|1	+2GG/*	3|5	Cre03.g200655	Cre03.g200655.t1.1:Intron,Cre03.g200655.t2.1:Intron	Intron	PF00089,PF00933,PF01915	PTHR22939,PTHR22939:SF1				GO:0004252,GO:0006508,GO:0004553,GO:0005975	AT5G40200.1	DegP9	DegP protease 9	CGGGGTTGGGGTTGTCTTGGTTTGGAACGATGTGAAGATGGGGTTGGAATTGCGGGGGTGTGGCAGATCGAGGCGCCGCAGACATTGCCACCAGTGCCCAGCTCGGCTCTTGCCTGCAATGGCAATGCGATGGCACTGACGCGACGTCCAGTGGGGGCGGGCGCCCAAGGCCCCAGCTGCCTGTGACCCTTGGCCCTCCAACCCGACGCTCCACGCCCTCCCCCATGGCTACGGCTTCACTTCTTAAATAATCATGAATCCCCCACTTATCAATCATTGCGCCCCCTCGCCCGCCCCCTTGCTCCCAATGCCACAGTAGTATCCTGCTCACAATGCCTTAGCCTTGCAACCCCCATCGGGTTCGGTTTAGTTTGGGCTGGTATCGACCTCCCCCCCCCC…
chromosome_3	8712971	indel	*	-8GGTCGCCC/*	3|6	-8GGTCGCCC/*	18|20	Cre03.g204465	Cre03.g204465.t1.1:UTR,Cre03.g204465.t2.1:UTR,Cre03.g204465.t3.1:UTR	UTR	PF05686	PTHR12203					AT3G61280.1		Arabidopsis thaliana protein of unknown function (DUF821)	CGCACGACGTGCGCGAGCGCACTGCTTGGCCCAGCCAGCCAGCCCGCAACAGCTAATGAGCACACGTACGCATGCATGTGTAAGCACAGTCATACACGCACGCACGCGTCCCGTTCATGCCCTTGCATTACTCCATCAGATGTTTGTCCTTCGCGCACGCACGCGCGCGCGCACGCACCAGCGAGATGTTCCGTATCATGGCGTCCGTGATGCCGCCCGCCTCGTCCAACCATGACAGGTCCCTCTGGATCCTACAGTGGTAGATAAGCGGCACAGGGCTTTTAAATGTGCATGCTGCTGCCTCATGCATGGATGCGTGGTGACGATTGTATAACATTGGATGGTGTGTGTCGGTGTGGGCATGGACCGCGTGTGTGTCTGTGTGAGGCCATGCATGCA…
chromosome_3	8743136	indel	*	*	0|2	+12GCTGGGGGCAAG	4|4	Cre03.g205025	Cre03.g205025.t1.1:CDS	CDS										GCGCACCGGTAGGACAGCAGCACGTCGTAGGTCGCCACCGTGACGCCGTCCTCCTGCACCCGGTGCAGCCGGACCAGCTCACTGCCGGCCCGCGCTGATGTCACCGCCTCCGTGGCCGCGGGGAAGAAGGTGCGCAGCGTCACGCGCCCCACCAGGTGCTTGCGGCTGCCCCCGGTCAGGCGGAGCATGTCGGTCGGAAGCTGCGTGTACGGCACCTGCCCCGCGGCCTGCGGCTGGGGCTGGGGCAGCGGTGACGGGGCCGAAGCAGGCGGCGAGGAAGCGGCGGGAGTGCGGCGTGGAGGTGGCTTGGCGGGCGCGGGAGGCGCGGGAGGCGCGGGCTGCGCCTGACTGTTGGCCGCTGCAGCTTCCCAGGGCTTTGGCACGCTGGCGACTGCCACC…
chromosome_3	8840291	indel	*	+3TCC	4|4	+3TCC/*	3|5	Cre03.g206705	Cre03.g206705.t1.1:Intron	Intron	PF10250									ACCTCATGCAGCAGCTGCCAGCGATGCCTGACGCACGACCTCACGCCACACCACCCAGCGGGGCGCGCGCTCACATGTGTCGGGGTAGGGCCGCACGTGTATGGCCATGTAGGGCTCCGTGCCGCCGCCCAGCCGCTTGGCCCTGAACTCCGTGGCCAGCTCCACCAGTGCCTCGCTCTTGGTTAGCTGCGCAGACACCTGCACAGGCGGATCCGCGCGCATGCGTGAACAAGGAAAGAGATCAAGTGTGTGCGTGCGTGCTTGTGAATGTGTGGAAAGGGAAACAGGATGAGTGCATATGCGCGTGCATGTAGCGTGACTTGTCAGGAGAAATACGGGGGGAGGGAGCGGGAGGGTCCACGAGCCTCATCAGGGGGCAAGGTACCATGCACGGCGCCC…
chromosome_3	8864565	indel	*	+4GCAT	4|4	*	0|1	Intergenic												GGCCGGTCCAGCACCGCGCTGCGCAGCGCCTTGGGCAGCGCGGCCCTGAAGCCGCGGCACACGGCGCGGCCACGCAGCACGTCGCGCAGCGCCACCGCCGCCCCAGTGGAGGAGGCGGAGGAGGAGGAGGCGGAGGAGGCGGCGCCGTACACCAGCTGCCACAGCTCCGGCGTGAGGCCGCCCAAACCAGGGGCCGGATCAGTCGCCGGGTCAGGCTTGCTGTCGCCGCTGACAGCGCCCACCGAGGCTGGCCGGGGAGCATCCATGCTGTTCGATTAGTATCAAGAAGAATCGCCTTCGCAGATGTGATTTACCAGATGACCCACGGGGTCTTACCCATCGCTTCGTTCAAACCCCAAGTCGCCACGCATGTGGCAGGCAGCAGCATGAGTAGCGCAG…
chromosome_3	8866402	indel	*	+3TGA	10|10	+3TGA/*	4|7	Cre03.g207265	Cre03.g207265.t1.1:Intron	Intron										TAGCTGGGGCTGCTTGCGGCGGCCTGTAGACGCCACCACCACCAGCGCCAGGATGAGGTCCGCCTGCGCCGCCGTCCAGCGGCCGCCCAGGTGCCGACACCGCTCCGGCGGCGCCAGGTCGGGACTACTGCCGCCAGCAGCACCAGCAGCACCAGCAGCACCAGCAGCACCAGCAGCAGCAGTGGTCAGGCGGGCGTGGGTGTCAGACCAGAACGTGCACATGAGCCACGCCTCCTGGAGCAGCCGGTCGAGCGCGGTAGTATCGCCGCCCGTTCTGTCCAATGGGCCGTACGCGTACTGCTCAGCCACCCGTCGCCTGCACGCGACCTGTCCCGCCGCGCCGTGGTCTGCAGCAGCCGGCTGCGCGCCCGCACCGCCAGCGGCGCCATCGCCATGGGT…
chromosome_3	8914489	indel	*	*/-3CCG	3|7	*	0|1	Cre03.g208273	Cre03.g208273.t1.1:CDS	CDS										GCAGTGGCAACGTGGACACGCCGGCTTCCGCTGCAAGGGGTAGGGACAGCACCAAACAGCCAGGGTGCAGGCGCTGGCTGCTGGTGGCGGCGGCGGCGGCGGCGGCACCGGGTGCCCTCGGGACCGCTCTTGCGCCTGCTCCCGACAAGCCATGCCTGTCTACCACCAGAGGTGCCAATGCCCCTTGCGGCGCCATGGTCAGACCGGCCCCCACAGCAGGGGGTGCCCGGCCCGGTGCCGGGGCTGCTGGAGCCGACGGCGGCGGTAGCGCCGGCACCGGCGCTTGGCCATCTCCCGCCGCCAACCGCCAGTGGCCGGGGGGTTCCAACAGTGCCGGGCTGCTGCCCCCTGCTACCCCTGCTCCTGCTCCTGCCAGTCCAGCCCCCCAGCCGCCGCTGG…
chromosome_3	8957195	indel	*	*	0|4	-6ACGTGC/*	4|7	Cre03.g208833	Cre03.g208833.t1.1:CDS	CDS	PF00271,PF04851	PTHR14025	KOG2953	3.6.4.13	K10896	GO:0003676,GO:0004386,GO:0005524,GO:0003677,GO:0016787	AT1G35530.2		DEAD/DEAH box RNA helicase family protein	AGCCACACCTGCAGCAGCAACCCCACCAGCAACCACACCAACATCAAGAGCCGGCAGTGCCCGGCGGAGGTCGCCAACGTGGCGGCCTGAACATGCCCACCTACAACGCTGGGCTTACTACCGCTGCAGCAGCACGTGGCGCAGGCGCCAGCACCGCGTGGACTGCTCCAGGGGCGAGCCATGCAACCGGCGCGGGCGGCTGCGGCAGCAGCAAACACACTGCGCCGCTGCCGCCCGGCACGCAGCCAGCAGGCAGCCGCGAAGACGACTGGTCGTTCTTCCGCTCGCCGGCAGCGGTCGACCGCCAGGCGGCGCCGCAGCAGCAGCCGCGACTCGACCTGCAGCAGCAACAGCTGCCGGCTGCTCTTGCGGCACTGGCACCCGCGCCAGCGCCAGAGG…
chromosome_3	8960156	indel	*	*	0|3	-4CACG/*	3|6	Cre03.g208833	Cre03.g208833.t1.1:Intron	Intron	PF00271,PF04851	PTHR14025	KOG2953	3.6.4.13	K10896	GO:0003676,GO:0004386,GO:0005524,GO:0003677,GO:0016787	AT1G35530.2		DEAD/DEAH box RNA helicase family protein	GTCGGCTGCCCCGCCGGCGCGCGGTGATGGTGGGCGCCGCTGACCCGGCCGCTGCGGAACGGCTTGCAGCAAACAGGTGAGAGAGCAGCGCGCGCCGTTGCTTCCGAGGAGGGATGCATTGGACCTGGGCCCATTTCAAGCCTATCCTGCCTTGCACTCGATGCCTCGTGTGCCTGCACCCCACTGCACCATGCTGCAGGCAACGCGCGCTGGCCGACCACCCAGGGGCCCGCCCTCCCGCCCGTGCCGGCGGCGGTGGTGGCGGCCGCCGGGGTGGCGGCGCCGCTCTGGCGTTCATTGACGCGGAGGCACAGCTGTCGGGTGATGAGGTCGGCGAGGGGGAGGAGGGCGAGGGCGAGGACGAGTACGACAGCAGCTTCGTGACCGACGGCGAAGGCG…
chromosome_3	8961796	indel	*	*	0|1	-1A	5|5	Cre03.g208833	Cre03.g208833.t1.1:UTR	UTR	PF00271,PF04851	PTHR14025	KOG2953	3.6.4.13	K10896	GO:0003676,GO:0004386,GO:0005524,GO:0003677,GO:0016787	AT1G35530.2		DEAD/DEAH box RNA helicase family protein	AGGGGTGAGGAGCAGAGACGGAGGCGGATTTCCGGATGCTCCGAGGAGATCGCACGCAAGGCGGCAGCGGGCCTGTAGCGCCTCCCCGACTGTTACTTCAGGTAACTTGGGGGAACTCGCATGTGGGTGCAGTTATGACGTGGCGCCGAGGCCGCGATAGATGACCTGCAGAAGACACTGGCTTTCATGCATGAGAAGTTGACGGGACTGTGCAGGTGGTGACACGCTGGGGGCATGAACGTGGGGGGGAAGCTAACGAACGAGGTGGGCGGCAATGGGGCAGGTGTGCGTGTACTGTGTGCTTGTGGAGTGAACGGCAGGCGCGAGCATTGAACTAGTCAGCGTCAGCAGCAGCAACGCCTACAGTAGCGGCGGCATTAGCAGGGCTGGGGCCGTGGT…
chromosome_3	8972552	indel	*	-3GCA/*	3|5	-3GCA	4|4	Cre03.g209281	Cre03.g209281.t1.1:CDS	CDS	PF00400,PF00637	PTHR12616	KOG2066				AT1G08190.1	ATVAM2,ATVPS41,VAM2,VPS41,ZIP2	vacuolar protein sorting 41	TGCACCGGCTACAACACCGGCGGCGGCCCAGCCTCAGTCACCAGCTCAAGCTGCTGCAGGTGGCGGCGGTGGCGGTGGCGGCGCCGCCGCACCAGCGGCGGCGGCGGTGCAGGGGACTGCAGCAGCGGGCGGGGGCGACCTGGCCACGCAAGCGGAGGGGGCGGGGCAGGGGGAGGCGCCCGACCCCCTGGCCCCCGGCCGCACGCCGCAGGTACGGCGTGTCACTTGGCTGTACGGCAGTCCTGATGGTGGGCTGTGTGTCCTGGTGCTTCGTGTCAGCAGTACGTACACAGTGTGTGCTGTCGCACGTCTTACTCATCTCCCGCCCTCACCATGTAACCAGTTGCTGCCCAGCGCCTCTTGGTTCCGCCCTCCACCATCAACACACACACACACACA…
chromosome_4	1519157	indel	*	*	0|8	*/-1C	4|10	Intergenic												CGCCCACTGGAGAACCCTAGGCATGCCAAAGCTCACGCTCGGATGTACGCCAAGAGGTTCAGCTCCATGCTCCATGCCGAGCCGCAGCTGCCATGCCACGACCATGAGAGCTATCGGCAAGAAGACCGATCCCCACGATTCATATATGAATGCACAGTTGTGCTGTGCAGCAGAGCGTATTGCATTCATTTCTTCGTTTAGGATCGTTCTTGTTGTCAATAGTCTGGTCGCGGCATGGCAGCTGCGGCTCGGCGTGGAGCACGGAAGCATGGCGCTGAGAATGGCGAAAGCAACAACGCCTGAACAAGGGGTTGTCAGCTGTGTACAGCTGGAAAATGGGACTGAGCCTCGCAGCGCCAGGGAGGACTGCAAATTCGTAGACGGACGATGGTACCCCAT…
chromosome_4	3586968	indel	*	*	0|6	-1C/*	6|11	Cre04.g228550	Cre04.g228550.t1.1:Intron	Intron										TGGCGCAGGTGCGGGCGGGTGGGGGGTTGCAAAGATGGTAAAGGGAAGTTTAGCAAATTAGACAGCAGGCTTAGGGGTGCGCATACCGATGGTGTAGCCATTCATGCGAACGGTCTGTATGAAACATGGAAATGCCGAAGATGTGCTGGGGAAGACGTGGTGGTGTCTCTTGAGACCCAAGTGTGCTTTTGGCAGGAGTTCGGGGCTAGAGCGGCAAGTAACACCCCGTTCCAAACGCCCCCGCCCCTCCCTATGCACAGGCGCTGGCCTCATCGGGGTTCGACACGCACGCGCTGGTCGCGTTCCTTTTCCCGCGCGAGCCCTTGGCCAGCGGCGACGACCCGGACCCCGACCACCCCGGGCACCGCCACGGCCACCTGCGCCCGCTGAGTGCCGTGC…
chromosome_4	3628845	indel	*	*	0|6	*/-2CA	3|7	Cre04.g228650	Cre04.g228650.t1.2:Intron	Intron	PF00664,PF00005	PTHR24223	KOG0054			GO:0005524,GO:0006810,GO:0016021,GO:0042626,GO:0055085,GO:0016887	AT2G34660.1	ATMRP2,EST4,MRP2	multidrug resistance-associated protein 2	GCGTGTGTGTGTGTGCGTGTGTGTGTGTGTGTGTGTTGATGACAGCATTGGACCAAGTCAGGGGGGCGCAACTTTGCGCACATACACATTCCACAACCCCACCAGCCGCAGGTGGCTCCGGGCGGTGGCTACGTACTAGGCGTCCAGTCCAGTCACACACCCACACCCATAACCATCCACCCGCCCACCCGTCCGCATGCCCACCCACCCACCCCACCCACCCAACCCACGCAACCCACCCCACCCACCCGCCATCATCTCCGCCTCCAGCTTGGTTCGCTCGTCGGTGTGGCCCAACGCGTCCTGTGGCACAGAAGGAGATGCACGCAAACGTTGCGCATTTGCCAGTCAGCCATCATGAAAGAAACACAAAGAACGCGATGCTTGCTCGCGCCCCCG…
chromosome_5	896404	indel	*	*	0|15	-1T/*	16|17	Cre05.g247450	Cre05.g247450.t1.2:Intron	Intron							AT3G59780.1		Rhodanese/Cell cycle control phosphatase superfamily protein	TTGATCACTCCGTCTTTCGCTTGATCATTCCGTCTTTCGTTTGATCACCCCGTTTTGATCACCCCATCCATCTTATCACTCCGTCTTATCACTCCGTCTTATAACTGCGTCCTTCATGGACGGCCGCCCTCCCGCGCACAGGATGACGTGGCGGCCCGCGATCTGGCTCGTGCGGTGCGGCAGGCGGGCGTGCTGCGCGTGTACGTCATGGGAGGCGGCTTCCAGGTGCGGAAGAGGGGCCGAGGAGCGCTGTGGAGGGGTGTGGGTGGGTGTGGAGGGGTGTGGGTGGGTGTGGGTGAGGGCAGGAAGCTACTGAAGAGGGGGCAGGTGGAGGAGGGCGGGGCGGGGAAGGAGGCGTTGGGGCGGGGAATGGGCGATAAAGGGGAAGGGGCCGGTAAA…
chromosome_5	929827	indel	*	*	0|18	+2CA/*	9|16	Cre05.g247150	Cre05.g247150.t1.2:Intron	Intron										GTAGGCGGCACGGCACGCTACCTGGCCAGGGAGAGGGGTGGCACGCCACGCGCACCATGAAAACAGTCTTGAAGGAGTACAAGCGAACGCACTTACAGCGTACCGTTGCTTAGGCACTCGCACATTACCGTGTTATACCATTTGTGCGGCTGCTGCGCTTGCGCTCGCAGGGGGGGCGAGCGCTACCTCGTCGCCCTCCTGTGAGCCGCCGCTGGTGACGCTGGAGGAGGTGCAGCGCGCCGCGCGCCGCCGCGGCATGAGCGTCAGCGTCAAAGATCTGGGGCCCTTCTACCGCGTCGTGTGCCGCGACCTCAGCGGCAGTAGCAGCAGCAGCAGCCAGGCCGGAGGCAGCAGCAGCAGTAGCAGTGGCGGCAGTAGCAGTGGCATGGGCGGCGGCCA…
chromosome_5	2420888	indel	*	-1T	3|3	-1T/*	4|8	Intergenic												GTGGGGGTGTGGGCTGGGGGCGGACGGCACGAACCGTATCACCACCTGCAATGCTACCTGAATGCCACCGTGTCGGGGCACACCACCACATGCACCCAGGCATGCCCCTGAATGTCCTGAGGCTGCGACCCGGGCTTGCACCGTCAAGGCAGGTGGCGGGCGGCGGGGCCGGGTGGGGGTAGGGGCTGGGGGCGGACAGCACGAACCGTATCGCCACCTGTGATACTACCTTGGCGCACCCGCGTCGGGGCACACCACCGTAGGCACCCCGGCATGCCGCATAATGTCTTGAGGCTGCTGCGTGGGCTTGCACCATCAAGGCAGGTTGTGCAGGCGCGTGGGCGCCGTGGGTGGTGCGGTGGGTGGGAGTAGGGGGGGGCGGACAGCACGAACTAACCG…
chromosome_6	75579	indel	*	-2CG/*	3|6	*	0|6	Cre06.g249450	Cre06.g249450.t1.2:Intron,Cre06.g249450.t2.1:Intron	Intron										AAAAGACCCCCCAAAACCTGAAGCGTTTTGACAGATTTTTGGCCTCAAGAATACAAAATTTCTGGCACACGTCCGGCGCCACCCAGCCTTGAAGCGGCCGTCGCTCTACTCGTCGGCCGTCGCTCTACTCTCCTAAAATCTACAGTTTAGAGCATGGGATAAGGCTCTGAGCTTTCTACCCCCCGGACAGGCAGCCGAATGCCGAAGAGAACACCCACTATAGCAGCTGGTGCGGCTGGTGCAGCACGGACTTACAAGACGCAGAGTTGGAATGCAAAGTTTGAGGACTGGGTGAACAGGAACCGACGCGAGGTCCACCTTGCCGGCACGCACCTTGTGTCCTGGCTTGGTGCCCAGGTCCGCCAAGTTACGTTGATGTGACCCCAGTCTGCTTCCTGC…
chromosome_6	76425	indel	*	-15GCATCTGGCGTCTGT/*	9|15	-15GCATCTGGCGTCTGT/*	18|20	Cre06.g249500	Cre06.g249500.t1.1:Intron	Intron	PF00145	PTHR10629				GO:0003677,GO:0006306	AT4G14140.1	DMT02,DMT2,MET02,MET2	DNA methyltransferase 2	ACGACCGCACTGTGTCGGTGTTAGTAGCGCATGCAGTTTACTGTGTAGATTATGCCGCGCCCCATTTTAGAAGCGGGTGGAGTCACTCTCCAATGGATGAGAAGACGAAGGGTCACCTTTCGCGTGTGGCGATGTGCACGCCCTTTCTGTAATTTTACAACGCGAGTTGGCAACCATATTCCAGAATATCTATTTCTCTGCATACTGTGTCCAACACAAGAGCAGCTGCTTATGTTAAAGCACCTGTTCAGGTTCGACTGTGCGAATTCCATTCAAAGCTGTTTCTTCCACAACCTGGCGCGTTCAGGGCGCTAACGCATAATCGCACGGGTTGCCATGCTCGGGATCCAGGGCTTGGCGCCGCGAAGGCAGCCACTTCGCTTGGGGTCATCGATGTGC…
chromosome_6	82060	indel	*	-3CGG	3|3	*	0|1	Cre06.g249500	Cre06.g249500.t1.1:CDS	CDS	PF00145	PTHR10629				GO:0003677,GO:0006306	AT4G14140.1	DMT02,DMT2,MET02,MET2	DNA methyltransferase 2	GGGGCGCACCGCCGCCTGTGCTAGCGGACCACGTGACGCCGCGAGTGCTGTCTGAGTTCCATGCCAAAGCCGCCAGGTGGGAGGAGCAGTAGGCGGCGTCCGAGTGTCCGTGCGTGCGTGCGTGTGTGTGTGTGTGTGTGTGTGTGTGTGTGTGTGTGTGTGTGTGTGTGTGTGTGTATGTGTGTGTGTGTGTGTGTGTGTGTGTGTGTGTATTACGAAAACACGAGAAATGTGTGTGTGTGTGTGCATTACATAACAAAAGGAATGTGTGTGTATGTGTGTGTGTTAACAAACAAACGGAAGATTTCCCGTGTGCGTGTACTGTATAACTGCATTTATATAAGAGGAACAGAACGGGTGTATGTGTATGCAGGCCAGGATCGAGTCTCGCATGAGAGC…
chromosome_6	166409	indel	*	-2CC/*	3|6	-2CC/*	13|14	Cre06.g250300	Cre06.g250300.t1.2:Intron	Intron	PF08385,PF08393,PF07728,PF03028	PTHR10676,PTHR10676:SF34	KOG3595		K10414	GO:0005524,GO:0016887,GO:0003777,GO:0007018,GO:0030286				TCCGCGGGCAGGCCCTCAGCCTTCCACTTGAGCATCTCGCTCTCGGAGCTCAGGAAGCGGGTCACATCGAACTCGGCCGCGCCCAGGTACGCACACCAATCCTGCGACGGGAATGGGGGTTACTAAGCTGCAGGGACGCACGCCAGTAGTTGCGTGGGATGGACCGCAGTTGCCATTCATACGGATCACTGGTGCTGAGACAGGGTAATGCACCACACCACCCACCAAACCCGCAGCGCTCACCTTTGTAACCTTGAGGCGGTGCTCCTCCGGGTGTGAGGGCAGGTAGGTGATGAACGCCGCGGCCAGCAGCGATGACAGCGGCAGCTCCTTCAGCTGCTCACCCAGCGTGCCCACGGTGATCTCCCAGCGGACCTTCTCGCCGCGCAGGCCGTCCAG…
chromosome_6	191127	indel	*	+1A/*	4|7	+1A/*	12|13	Cre06.g250450	Cre06.g250450.t1.2:UTR	UTR	PF01758	PTHR18640:SF1,PTHR18640				GO:0006814,GO:0008508,GO:0016020	AT3G56160.1		Sodium Bile acid symporter family	GAGCCGCCAGAAGAAGAACAAGGAGAAGGAAGAAGTAGGAGGAGATGGAGGAGGAGAAGAAGAACTGAAGAAGAAGAAGAAGAAGAAGGCGAAGGAGGAGTAGCAGGTGATGTAGGCTGGTGTTGGCTGACAGTGGTTCAGCGGTGGTATACCAGTTACCAAGGAGGCAAGAACCCCCGTTTCTACTTGTATGTCACATCCATAATTGTTGCACGCTAACACGGTGCCTAAGGTTGGCTTACTGTGCCAATACATGGGGTCAAGGGAGTCCGGGTGTCGGGGAAGGCGGGTGCTCCTGCCCGCGAGCATCCGCCTGCACGAACCCGACACGCAGCCGGCTCCTTAACGTTGCGACTGCACCCGAACCTGCACCCAGGCATGCGACTTTGATAGGAGCTT…
chromosome_6	237977	indel	*	+1T	3|3	*	0|1	Cre06.g250650	Cre06.g250650.t1.2:UTR	UTR	PF01031,PF00350	PTHR11566:SF21,PTHR11566				GO:0005525,GO:0003924	AT2G14120.3	DRP3B	dynamin related protein	ACAAAAGCGCTAGCTGACGTTCGTTACTGGGGAGACATGACTTGCAAAAAGTGGAACACCCCAAGCCATTTACGCTACACTTCCTGGGGAGCCCGGGCAGGTAGAAGCAAGTGACGCCTTGTCTTCCCGTCCAAAACGCCTGGATGGATGCGAGACCGTACCTCGGGCACATCCAGCGCTGCCGACGCGAATGAGCCAACAATGTATTATTTCATACCTTTGAGGCATTAGGAGCGATTGCTGGTCGGTCCAGTGGTTCTGGACACCTTACAAAACCATGCCTTCCGGCACATGTGCCCCCTCTGTGCCCGCCGGCCTGCAGCAACTTTTTGACTTTGCCATGGGTTCCGGGCTACTGTAGGGTTGAAGCATTGGCACCTCATAGGTTTGCGCGGTGTT…
chromosome_6	262541	indel	*	-12GCCGCGCCCACA/*	3|6	-12GCCGCGCCCACA	4|4	Cre06.g250850	Cre06.g250850.t1.1:CDS	CDS	PF01624,PF00488	PTHR11361:SF68,PTHR11361				GO:0005524,GO:0006298,GO:0030983	AT3G24320.1	ATMSH1,CHM,CHM1,MSH1	MUTL protein homolog 1	CGGCCCACGAGCAGCAGCACCGAGTCAGCTTCCTAGGGGAGGCCGAAAGAGAGGGCGCAAAGGGCGTGAAGAGCGAGAGGAGAGGGCGGGAGGCCGGTAAGTGGGGCAAAGGATAAGCGGGACGGGGTAGCGGGCAGGGCGGGGTAGCGGGCAGGTCGGGCTGTGGCCCGCCCGGTGCAGGTGCGCCGCCGACTCCCCTCGGCCCCCTCCACCACCTGACCACCACCACCAGGCCGGACCGGACACACCTGCGGAGACACCGCCCCACGTCCCGTCGTGCCCGCCTCCGGCCCTGCCGGCACCGCTGCTGGGGCCGCCTCCGCCGCGGCGCCGACGGCAGCCGCCGCCCCCGCCGCCCCCGCCTCCGTTGCCGGCCACGTCTCCTCGGCGGCCGGCCAG…
chromosome_6	270870	indel	*	-8GAGCAAGA/*	10|11	-8GAGCAAGA/*	9|16	Cre06.g250902	Cre06.g250902.t1.1:Intron	Intron	PF00809,PF02310,PF02574,PF02965	PTHR21091,PTHR21091:SF9	KOG1579	2.1.1.13	K00548	GO:0042558,GO:0031419,GO:0046872,GO:0008898,GO:0005622,GO:0008705,GO:0009086	AT3G25900.1	ATHMT-1,HMT-1	Homocysteine S-methyltransferase family protein	TACTGCCCAACCGAACGGGGGCATCATGCATCAATCAACACTCTTAAGCCCTGCATGACGGCAGTACCCCGTCACGAGACCTCCTGCCTGCTGCTCTGGAGCCGCGGGTGCCTGGCAGCACAAGCACATACGGTACAATGAACTCTTTCTCCGACCGCTCCGACAGGACCCTACCGGACCCACTCTCAGACCAAAACTGTACACAAACCGCTCACCGCCTCACATCAACGCAAGAAAACCCCAGATCCTTCCCTAGGCGCCCCGCTGCTGCCCACCACCAGACTACGGTACTTGCGGCGCCCGCTCACGGCTCGTAGTTGAGCATGGTGCTGAGCCAGCGCTCCGCGTCCTTGATGTCCATCTTCTTGCGCGCGGCGTAGTCCTCCACCTGCTCGCGCG…
chromosome_6	306450	indel	*	+2TG	6|6	+2TG/*	3|5	Cre06.g251150	Cre06.g251150.t1.2:Intron	Intron							AT1G34000.1	OHP2	one-helix protein 2	GGGACTTCCGCGAAACCTGGCGCTTGACAATCACTATGTTCAAATTATCATGTTCAGGGCCGTGACCGTGGAGTACCAGCGCCAGCGTGCCAAGGAGATGCGCCAATACTTTATCGACCTCCGGACTGAGGAGTTGAGGGGCAAGACCCAGTAAGTGTTGCAAAGGAGTCGATACATATTTATAGCTGTTAGAAAGGTGGGTTCGTTGTCTTACGAGGCGCTGGCTTCCTGACCGCAGGGCTTTCGGGTGGACGCCCAAGAACGAGATTTCCAACGGGCGCTGGGTGATGTTTGGCCTGCTTGTTGGCATGCTGACTGGTAAGTGTGCGAGTGAAGACGAATGGAAGGGACGGGGGACAGGGGGGAAATGGCAGCGTGGGTGGGGATAGGGTGAGGCGA…
chromosome_6	306451	indel	*	+11ACCCACGACCT	6|6	+11ACCCACGACCT/*	3|6	Cre06.g251150	Cre06.g251150.t1.2:Intron	Intron							AT1G34000.1	OHP2	one-helix protein 2	GGACTTCCGCGAAACCTGGCGCTTGACAATCACTATGTTCAAATTATCATGTTCAGGGCCGTGACCGTGGAGTACCAGCGCCAGCGTGCCAAGGAGATGCGCCAATACTTTATCGACCTCCGGACTGAGGAGTTGAGGGGCAAGACCCAGTAAGTGTTGCAAAGGAGTCGATACATATTTATAGCTGTTAGAAAGGTGGGTTCGTTGTCTTACGAGGCGCTGGCTTCCTGACCGCAGGGCTTTCGGGTGGACGCCCAAGAACGAGATTTCCAACGGGCGCTGGGTGATGTTTGGCCTGCTTGTTGGCATGCTGACTGGTAAGTGTGCGAGTGAAGACGAATGGAAGGGACGGGGGACAGGGGGGAAATGGCAGCGTGGGTGGGGATAGGGTGAGGCGAA…
chromosome_6	408975	indel	*	*	0|5	-3CTG/*	3|6	Cre06.g252100	Cre06.g252100.t1.2:CDS	CDS		PTHR12389					AT5G58410.1		HEAT/U-box domain-containing protein	GCGCCGGTCCCAGTGTGCCCCGAGGCAGCAGCGGCAGCAGCGGCAGCAGCGCCGGCAGCGACGAGGCGGCGGAGCCGTAGCAGCCGTGCCGCAGCAGCGAGGTCAGGCGCGGCAGCAGCATCTTGCGCAGGTTCACGTGGCTCCAGCCCTCCGGCACATACTGCAACCAGCACCAAACCCGCAAAACGGAACGGCCGCATGTCGGTCGGTGGCGCCAGCCCTCCCACTCCCAGCCGCCAACAGACGCACCTTGCCGTACGTGAGCAGCGCCTCCCACACGGCGCCGTGGTTGCCCGGCTCCTTGTCACCCAGCGCCCCCAGCACACATGGCGCCGACTCCGCCACACAAGCCGCCAGCAGCGACGGCGCGCGTGTGGCGGCGGTGCGTGCCAAGCCGTA…
chromosome_6	430620	indel	*	+1T	4|4	+1T/*	4|7	Cre06.g252300	Cre06.g252300.t1.2:UTR	UTR	PF02518,PF10436	PTHR11947,PTHR11947:SF9	KOG0787			GO:0005524	AT3G06483.1	ATPDHK,PDK	pyruvate dehydrogenase kinase	CCTCGAGTGAAGCATGGTGGTAGAGGTAGATTATTATATGCAGAAGCAACCCACTGGTTCTTAAGGGGAGGCGGTTCTTAAGGGATGGCCCGCGGATGCCGCGACCGTTGACCGAACACGCTGCGTTTTGACCGAACACGCTGCGTCAAGCTAAGCGCTAATCCAGACATGTGCATCGAGCATTTGTTTAAACTGTGCACGAGCGGTTAGCTGTAATCCGCGCGACTGGAGAGCGCGGCTTTTCAAAGGCGAAGCCGAAATAGGATTTAGATGAGGGTGTATGCATCACCGATGTGCATTAGCCAGGCCGTAGCTCTTGACATGACCCTTATGGAAACGCGTGAAAGCGTGCCGTACCTCCATGGCGACGTGCACCCATGAACCCACCAACCTTGACCC…
chromosome_6	440519	indel	*	*	0|4	*/+2CG	3|7	Cre06.g252401	Cre06.g252401.t1.1:Intron	Intron	PF01027	PTHR23291,PTHR23291:SF12	KOG2322				AT4G15470.1		Bax inhibitor-1 family protein	GGGCGCGCACCTGAACACCACCGCCCCCACCGCCGACAGCAGGATGTTGAAGGCCGAGGTGCGCACGAACATCCCCACCAGGCCCGCCAGCAATAGACCCCACAGGCAGCTGTACAGCGCCGCGCCTGACATGGTCAGGTCGTTCTTGGTGGTGAGGGCGTACACAGTCATGGCCGCCGTGATGCCCGCAGTCAGTCCAAAGGCCAGCAGCACTATGTCAGTGCGGGAGGCGGATGAGGCGGCGCCCACCAGAACGCCTTCCGCGGCCGTGAACGCAAACAGGAGAATCAGGTTGGTTGGGTGGCTCTGGCGAGCCGAAGACGACAGGGTAAGGGTAAGGAGAATGCCGAAACCCGCCAGCATGCCGAGCATCAGCACCCAAGGGTGGGCAGCCACGAA…
chromosome_6	581851	indel	*	+2CA/*	3|6	*	0|2	Cre06.g253200	Cre06.g253200.t1.1:Intron	Intron	PF07714	PTHR23257	KOG0192			GO:0004672,GO:0006468	AT3G24715.1		Protein kinase superfamily protein with octicosapeptide/Phox/Bem1p domain	AGATCAGGAGCGGCTACGTTGCTTGCCCACGCAACGCATGCGGTTCTTGGCACTGCTGCAGGAGCGGGTGCCAGTAGTGAGCCAGGGCGGCCGCGGGGTCAGCAAGCACGCACCATGCTGGGGCAGCGCTCGGGCGCGCCGCGTGCGGGCGCCAGCAGGCCGCGCAGTCGCTCCACGACCTCGCCGAATGTGGGCCGGTAGTCAGGGTCCTGTGGTGGCAGCAGGAGGTGAGCAACATCAGCGAGCTGGCTGACTGATTGCCGCCATGAGGCCCACGCCCTCAGGCAACTAGATTACGGTACACGACATTAGCTGCATCTCTGCACACATCGCCCCACCGTGTGCCAGCAGTCCTCCGCCAGGGCCGACAGCTCGGGCGGCACGCCGTCGGGCCACGCG…
chromosome_6	605315	indel	*	+8TGACCAAC	4|4	*	0|1	Cre06.g253300	Cre06.g253300.t1.2:UTR	UTR	PF01088	PTHR10589,PTHR10589:SF16	KOG2778	3.4.19.12	K05610	GO:0004221,GO:0005622,GO:0006511	AT1G65650.1	UCH2	Peptidase C12, ubiquitin carboxyl-terminal hydrolase 1	TGCCGCCTAGCTCGGGCTCGCTTTGCGTCGCTGTATGCACTTCCTATATGCCAGCAGTATGAACTCAGTTTGCAGGCTCGGAAGGGGAAGAAACGACCGAATCAGCGCGTCCAGTGAGACCGAAAGAATTATTGCGAATCCAACGCGAAGGCAGAATTACAGTGTGTCAGCATGAACCTACACAGCAAACTGAATGCTATACTGTAGCGGTGATGGACGCAAACCAAATGTGACAAGCACTGCGAGCTGTGCAGATGAGTGTAGGCCACTTAAGGACTGGTTTTACCCCCACGGAGTCGTTGTCGAATGTTAACTAACCTCCGCTATTGAAAGTCTACGTCTTTATAAAGCCATGCGCAGGTGCAGCAACGGACACTCAATAACCGCGCGTCTCCCGAC…
chromosome_6	783255	indel	*	-1C	6|6	-1C/*	3|6	Intergenic												GTCCCGACTGCTCATGTGCACAAGGTTTAGGTGACTGCCCTGTCCACGTATAAGAGGCCGCGTGGGAGCTGCAACACCGACGCCGCTCAGACGCTGCAGTGTTGCCTGCCCTCAAAGCTCTCAAAACATAGAGCTGGCTTTGCGGACGTAATGGCAGCATGACTGGCTTGTGTCGGGTCGGGATGGGTAACCTCTGTCACCGGTCGGCAAGAATGCAGCTGCAGCTCGTACGGAGATGCAAGGACTATTCTTGTAAAGCCATGGCATACAAGTATGGTTTTTCATTTGTTATATGGCCGCGGCTGGGTGTTCAGGTGTGTTCCGAGTTGACCGCGACCAATGCGCGCTCGCACCACGGCGCGCATGCCGCGCCGTCTTGCAATGTGGTGAAGTAAGTCA…
chromosome_6	793913	indel	*	-1G/*	3|5	-1G	4|4	Cre06.g254175	Cre06.g254175.t1.1:UTR	UTR										CGCGGCTGTCAGCCACCGCATCGCCCTGCTACTGGACCTTTGCAGCGGCAGCCGAGCGTGCCGAACTGCCGATGCTGCTGGACTGCTGGAGGTACCGGTACGCAAAAGCAAACGGCGAAGACCGCCATCGAACCTGATTGCACGTCAGCAGTCGCATCGCACGGCCCACGCACAGGCTGAGCGGGGCACTCCTGTGGGCGGGAAACAATTGCCTGACGCTCCAACGCCATATCTTTGAGACATGCACTGGGTCTCCCAGTGCAGGTGCCAGCTTGCAAGACTGTTCGCTGCGCGCCTTCGCGTCTCCCACCTGCTCCCACTGCCGGCTGCTCCCAGCACTTCACTCTAAAGACAAACTCCCGCCGCGTGGCTCCATCATTGGCATTGAACCTGTAAATG…
chromosome_6	826677	indel	*	*	0|3	+26GACTATGCACGCACCAGGCGTCCATG	5|5	Cre06.g254300	Cre06.g254300.t1.2:UTR	UTR										CACCGTCTTGTCATTTTGAAGCGATTCCATGCGCGCCGCCTTGACACTGTCCCATCGCACATCCATGCGAGCCGCAGTTATGAGACACGGCATGCCGCGTCACAGCAGCCACCCAATATAGGGCCCGACCGCGTCTCACTCCGTCCAGCTCAGTCGCACTGCTGCACGCCGCCCCCCAGCGCCGCCGCCGCCAGCCACGGCAGGCTCCACACCAGCCAGGCACCCACCACCCGCCCGACGTGGCGCCAGCCTCTCGTCACAGGAGCCACAGCAGGGAGGGCTTGGTGCTGGGAAGCAACCCCACGCATTTGAAGGCCCGCAGCATCCAGCGGAGCCGCTGGCGGGACGTCGTCCCCAGCGGCATCCGCAGGCGCCCCGCCGCCCGCAGCTGCACCAGCA…
chromosome_6	826828	indel	*	*	0|1	-3GAT	3|3	Intergenic												AGTCGCACTGCTGCACGCCGCCCCCCAGCGCCGCCGCCGCCAGCCACGGCAGGCTCCACACCAGCCAGGCACCCACCACCCGCCCGACGTGGCGCCAGCCTCTCGTCACAGGAGCCACAGCAGGGAGGGCTTGGTGCTGGGAAGCAACCCCACGCATTTGAAGGCCCGCAGCATCCAGCGGAGCCGCTGGCGGGACGTCGTCCCCAGCGGCATCCGCAGGCGCCCCGCCGCCCGCAGCTGCACCAGCAGCAGCTCCTTCATGGTGGAAGTCTTCATCATCGAGCTCGTACCTACGCAAAGGGGCATCATGGCGTCGTGGGCTCGTAGTCAGATGTATGTCTTGGCATGGTGACATGCGACATCCAGCAGGCTTGTTAACGGTATGACGCCACACGAGCG…
chromosome_6	1261583	indel	*	-1A/*	4|7	-1A	6|6	Cre06.g258100	Cre06.g258100.t1.1:UTR	UTR	PF03399	PTHR12436:SF4,PTHR12436	KOG1861				AT2G39340.1		SAC3/GANP/Nin1/mts3/eIF-3 p25 family	GCGTGGGCTCGGCATGGCCGTATGATGGCCGAGTGCGCCCACAACGCTGGTCACGGCCGTTCGTTGCCGCGCCGCCTCATGCGCTTGAAGCGTGCGTATGTGCAATGCTGTGTTCAGACGTGCGTACCTGTTACCTCCTGTGCTAAAATACCATGAGCCAAAATACCAAGTAAACGTGAAAGCTGTGAGTGTAAGCTGTAAGTGAGCGAGTGCAGAAGGGCATTTGTAATTTGGCTGCGGGCGTTGGCGCGCGATGCCTGCATCTGATATGGACGGAGGGTTGCCGGGCTGGCACTCTCGCTGCGCACCGCTGCCGCTCGTCGACGCCAGCAGGCGTGCTGGGGTGCTGGGGGTCAAAGGGTTGACTGCAGGCGGTGTCCCGACTGTGCTCAATCTGCC…
chromosome_6	1303657	indel	*	*	0|1	+1G/*	3|5	Cre06.g258363	Cre06.g258363.t1.2:Intron	Intron	PF00612	PTHR10588,PTHR10588:SF29				GO:0005515	AT5G22320.2		Leucine-rich repeat (LRR) family protein	CTCCACCGCCGCCACCGGCTCGCCATCCAGCTCTTGCAGCGACGGCACCAGCGTCAGCAGCCGGTCCCGGTACGCCGCCGCCGCCGCGGCGTGCTCCGCGTTGCCGCCGGCCCGCAGCGCCGCAATGCCGGCAGCTGGCGCCGCCGCCAGGCCCGCCAGCGCCGCCACCTCGGCGTTTGCGCCGGCGGTGGCGGGGTTGTCGTTAAGGCTGAGCTGCGTGAGCGCCGAGAGAGCCGCCAGGGGCTGCAGGGAGGCCATGGAGGGCAGGCTGTTGAAGGACAGGTCCAGCGAGGCCAGGCAGGGCAGGGGCCCCAGCCCGCGGAGATGCGAGATCTGGTTGTCTTGCAGGTTGAGTGCCTGCAGCGCCGGCAGTAGCACCGGCGCCGCCGAGCCGCTGCT…
chromosome_6	1304261	indel	*	-7GCCCCCA	4|4	*	0|1	Cre06.g258363	Cre06.g258363.t1.2:Intron	Intron	PF00612	PTHR10588,PTHR10588:SF29				GO:0005515	AT5G22320.2		Leucine-rich repeat (LRR) family protein	CGAAGGGAAAGGGACAGGTTGGGGCCGCGTGCATATATGCGGAGGGGGGGCCTGGAGGCGCGCGGCGCAACGCGGCCGCCTGCAAGTGCCAGACCCCGCCGCACAAGCCCACACGCACCTGTATGCCCTCAAGACACGTCAGCCGGTTGCGGCTGACGTCCAGCACACGCAGCGCCGTACAGGCGCCCGCCACACCCACGCCGACCCCGCCATGCAGCCCAGCAGCCCGCGCTGCCGCGGCCGCGCCGGGGCCGCCGCCTCCGCCTCCACCGCCGGCCCCGACCACGCCACTCAGGCCCAGCAGTGAGGTCAGGCGGTTGCCCGCCACCGACAACAGCGTCAGGCTGTGTGCGCAGGCCGCCAGGGCGCCGGCACCAGAACCGCCGCCACCGCCTGCTG…
chromosome_6	1374048	indel	*	*	0|3	-1A	6|6	Cre06.g258733	Cre06.g258733.t2.1:Intron,Cre06.g258733.t1.1:Intron	Intron	PF00682,PF08502	PTHR10277:SF9,PTHR10277		2.3.3.13	K01649	GO:0003824,GO:0003852,GO:0009098	AT1G18500.1	IPMS1,MAML-4	methylthioalkylmalate synthase-like 4	CGAGGAGGAGAGAGGAGAGGAGCGCAGTGAGCGGGCAAGGCCATAACGCCGGGTATGGCGGGCTGGTAGAGGCAAGCCGGGCTGCGACGGCGGCGGCAGGGCGGGGCAAAGCGCTGGTGCCTCCGGCGTCCGCCGCATCGGCCCGTGCTGCGGGCGACGGCTGTCCCATGGCGGCAACTGCCGCCGGCACGCCCCGCACCCGCTGTGCTCCCGCTGTCGACCTGGCGGCGCGCCTAGCATCGCCAGCGCCAACTAGGGTTTCGCTCCTTCCCCCACCCTGCGTCCGCGACACTCCGTGCCCTTGCCCCGCCCGCGCTGCACCCATCCGCCGCGCAACCCCCCACTGCGGGCTGCTGCCGCGAGGGCCACGCACCCCGGCCGGCACCGGCTGCCCCGGCG…
chromosome_6	1408431	indel	*	*	0|1	-1G	3|3	Cre06.g259000	Cre06.g259000.t1.2:UTR	UTR										CGCAGCGCACCAGCTGACCGAATGACAGCCACCTCCACCCCAGCGCTATGCATCCAAACCGGTCTCAAGTGCCGTGTCCTCCACCACGCATAACCTCCTTTGCTCTCCTGTCCGACTGGAATGCACCAATTCTTACCTCTTCAGCCCTGCATGATAAACTTGACTGTCACCGTTCTCATCAATGGCACTCCAGCATTCAGCTATTCGATTCAATCTCAATGCACAGCCTCTCCACACGTGTAATTACCTCCACCCGGGCCGGCTCAAACACAGGCCCACCTAGCACCCCAATAGACATCGCCGCAGCCCTGCCAGCCCTGCAGCTCGCACACCCATGGGTGCGACTCAACAGCCAGCAGCCGGCTGACGCGGTGCCGTCCTCCTAGTGTTAGCAGGGTA…
chromosome_6	1413396	indel	*	*	0|6	-2GG/*	3|5	Intergenic												TCCGCTCCGCCGACCGCCGCTCAGAGAAGCCCGCCAGCGCGCATATACTGCCCATATCATACCCGCATAAGACAGCGGGCCGGCGCTGAGAACGGCGCTGAGAACGGCGCTGAGAACGGTGTTGAGAACGGCGTCTCATCAGAGAAGGAGCTGTTCAGACTCGACTATGCCTCGGGGGGGGGGGGAAACACCGGCCCCCTGGCGGCAAGCACGCGTGGAGAAACTGAGCGAGCAAAGCACGCTCGCGCTACGGGAGGGCAGCGGAATGTCGCGGAAATGGGTCTGCCCTGGGGAAGGGGGGATCCCGGCTGGGGTTGGGCGAGCTGAGTTGTGTGTGGTGCAAGGCAGAAAAGCGATTGGTGGCGGGCGAGCCGAATGCAATTGCCAAACAAACACAAT…
chromosome_6	1435880	indel	*	*	0|2	-2AC/*	3|5	Cre06.g259200	Cre06.g259200.t1.1:UTR	UTR	PF00009,PF03144	PTHR23115,PTHR23115:SF30	KOG0461			GO:0003924,GO:0005525	AT4G20360.1	ATRAB8D,ATRABE1B,RABE1b	RAB GTPase homolog E1B	GCTTGCCGACGAAGCTTGCGCCTGCAGCGTTGACAGCGTGGTCGCGAAAATGCGACGCCCCGCGCCGACCATAAGACCCGCCGCGAAAGCCATGTTATGTGCGTGACCCAATATGATATGTAGCGCGATATCAGATCGGACTAGCGGGTGGGTTTCGTGAACTGATGATCAAATTTATCACTAGTTTGGGGCTAACGTGCCCAGACTCGTTGTTTGGCTGGGGCACAAAACACAGTACAACTAGCAACAGTGCGTGGGCAGTGGAACGTCGATTTGCTGCACATCGTGTCGCGGATGGCGGGGATGACACGCCAGCCTGACGCCCGACCCCTGCCCAACTGGCCGCGTAGGACTACGTTGACAAATCTCAGCCGATGTTATGCAGCCCAGGTGTGGGGC…
chromosome_6	1443180	indel	*	*	0|2	-1A/*	3|5	Cre06.g259200	Cre06.g259200.t1.1:Intron	Intron	PF00009,PF03144	PTHR23115,PTHR23115:SF30	KOG0461			GO:0003924,GO:0005525	AT4G20360.1	ATRAB8D,ATRABE1B,RABE1b	RAB GTPase homolog E1B	CCGCCTGCCTGTCTCCAGCCTCTCCGCATTGGCGGTGCAGGGCCACCGGCCCCGGGCCCCACCGCTTCCCTCTGTGTGGTGCCCCCTGCCTGCCGCTGCGGCACCCACACGCGAGGGCGCAGGCGGCGCCGGCCCGCCTGCCAAGTCTGTGTGGTGACTGCGCGCTGCACTCCCCCCGCACGCTCTCCTCCTCGCCCTATCGCATTGGGTTTGGTTAGTTTGGGCTGGTATCTACAACGCCGCCCTCCCCCCGCCGCCTCCAAGCACCCCACCCCTCGCCCGACGGGCCTCGTGTCTCTGGTGGAAAGTGTGAGAGGGCTATCCCCCAATGAGCCCCAACCGCCGCCGCTCTGCCTCCGCCTGGCCCTCCACTGCCTCTGACGCAGCCTGCTCCGAAGG…
chromosome_6	1446430	indel	*	*	0|2	+1C	3|3	Cre06.g259300	Cre06.g259300.t1.2:UTR	UTR	PF00009	PTHR23115:SF30,PTHR23115				GO:0003924,GO:0005525				TGGGTGGGTGGGTAGCTGGGCCGGTGGGTGAGTGGGTGGGTGGGTGGGTGTGGTGGTGTGGCTGGCGGGTGACCCACACATGTTACGGAGCCAGGGAGAAGACACGGTCATGTGGGCTAGGGCCGGGAGTGTGACCACAAGTTACTTTGCTAGCATGTGTGAGTTGCGGGACAGTGTTCTCAGATGGTGCAGCGGGGGCACACGCGTTCCTCTCAGGCCGCTTCGGCACCCACACGCGAGAGCGCACGTGGCGCTGGCCGGCCTGCCAAGTCTGTGTCGTGACTGCGCGCTGCACTCCCCCGCCGCCTCCAACTCCAAACACCCCACCCCTCCCCCCACGGGCCTCGTGTCTTTGGTGGAAAGGGTGAGAGAAGCTATCCCCCAATGAGCCCCAACCGC…
chromosome_6	1465271	indel	*	*	0|1	-3TAT/*	3|5	Cre06.g259500	Cre06.g259500.t1.1:UTR	UTR	PF00211	PTHR11920				GO:0009190,GO:0016849,GO:0035556				CCGGTTGCCGGCGGAGGGGCACCGCCAGTATTGATGAGGGGAACATGTGTGTGCGTGTATGGGGTAGAGAGTAATGTACAACAGCAGGGAAAGGTAGGAAGAAGAAGCGCGTTCTATTACAATCACACTCAAGGCCGATGACCTGTGACCCAAGCGCGACCCAACCGCCTTCGTTGTCAATGCAGACATTCTTGAAACCTGCCTCTGCTTTTCTACTTCCTCCTCGCAATCAAGCAGTGGTCATGTGGCACTCTTGGCCCTTCCCTCTCCGAACCCAGCCTGTCGCCCGCGCACTGCTGTCTGGCTCATGCCCACACCACGCCCTCACCAACTAACTCTGCCGTTTCCATGTCTTGTCCAGGGGTCTCCGTTCTCTGTACTGCAAGATAAGCCTCATCA…
chromosome_6	1489248	indel	*	-1A	3|3	*	0|2	Cre06.g259600	Cre06.g259600.t1.1:Intron	Intron	PF04100	PTHR12820	KOG2180				AT1G50500.1	ATVPS53,HIT1,VPS53	Membrane trafficking VPS53 family protein	TCGCACCTTGCGCAGGCTGACCACGAATGGCGAGTCGTCTCCGGGCGCCTCCACGGCGTCCCAGCGCTGCCGCATCATCTCCAGCAGTCCGCCGTCCAGCCGCGTGTTGAGGCCCAGGCACAGCACGGCCATGCAGGCGCTGCAGGGGGTGGGAGGAGAGGAGGGGAGGCGAGGAGGAGGGGGGGGAGGAGGAGTTCATGCGTTGATATCGTCTTGATGGCTGAAGCGAGTCCCCGTACAGTGCCCAGCCACAACCTCACACAACAGCCCTCCCCCGCGCGCACACGCATTACCCTGTCCCGCTCAACTCCACAAACCACGGAGTGGTGTATTCATACTGCGTCTATCCGTGGACGACTACCCCCTGCCCTGCCGCCTGCCGCACCTGGCCACCCCCTG…
chromosome_6	1502181	indel	*	-11TGGCTGTGGCT/*	3|5	*	0|7	Cre06.g259700	Cre06.g259700.t1.2:CDS	CDS	PF00561	PTHR10992,PTHR10992:SF197	KOG2382				AT3G52570.1		alpha/beta-Hydrolases superfamily protein	ACGTGCAGGTCAAACGTGCCAGCGGCCACCCGTGCCGCCGCCGCTCCCGCCCCTGCTCCCGCCCCTGCTCCTGCTCCCGCTCCCGCTGCTGCTGTTGCCGCGGCTTGGGCGTGTGCCAGCGCCTGCGCCAGGCGGCGCTGCTGGTCCTCCGGCCAGCGGTCGGAGCGGCCGCCGCGCACCAGGTGGACGGCGGTGCCGGGCGGCGGCGCCTCCAACGTGCGCCAGTACTGCGTCGTGCTGCGTGTCGGGTGCAGGCGTGCAGGGGCGTAGTGGTGCATGGGGCGTAGGTGTGCAGGAGCAGAAGCAGCGTCGGGCGGGCGGGGCGGAAGCATTGCTCGTGAAGCCTGACAAGGTGAAAACTCTAGCCCACACGCATTCACATGATACACTCCGGCTCAC…
chromosome_6	1529482	indel	*	*	0|2	+2CT/*	3|5	Intergenic												GCCGCGTGACCTCGGCTTTAAGGTTTACATGCAGTGGTTTGATGTAAGGCGTGCTCACCGGTAGCGCCCGCCTCACCATTGCCAATCAGGTTGCGCCGATGTTTCGCGCGCGTGCGGCGAGGGTCGCCCAACACTGGGGCGATTGCCAAAATGTGCTGTATGAACGACCCATATTACAGGGCAAAGCAGAGGATGTCGCCTCAAGTGCAGTCGGCTGTCGGCGAAGACGAATGGGCGCGCAAGGCGGAGACGAGCCGTCGCTACCCGTCGCTACCCACCAGCCCTCGACGAGCCACCCCCCGGGCCCAACCGCGTGTGTGGAGCAGGTTTCAGAGGCTGGGTTGCTCCCGTCCGTTGTTGTGGGGGTGGGTGCAGGAACTGCGCGGCGTTGCGCTGCCT…
chromosome_6	1540151	indel	*	*	0|2	-1A/*	3|5	Cre06.g260000	Cre06.g260000.t1.1:UTR	UTR										TACATCTTCGTTATGGCAAGGCCGGTCGGCCACGGTCCTGGTGCAGACTGATGGCCCAGACTGGGCTGCAATAGAACCCCAACACCCCTGCACGTATCGTACTACAAAACAACGGAACAGCTCTCTGCACCAAACGGCTGAAAAGGTATAACCATGTGTGAGCAGTCTCCACGCGTCGTCAGTAAGGAACTCGCAACCTCTCACACTCGGGCTCTCGGGAATCAGTCCCATCACTGCTTTCATGAACTCCATTTGAAAGGCATTGCCATGCACAGACGTTTGTACCACATTCACTCGATTGTCAAGGCATTCCATGCCACCATGGCATACATATCCCGCACAAACAAGTGATGTTTAACAGTGGGGATCAGGCACACACACGGTCCCACAGCTGTTGTC…
chromosome_6	1592689	indel	*	-3ATT/*	4|7	-3ATT	3|3	Cre06.g260550	Cre06.g260550.t1.1:CDS	CDS	PF00211	PTHR11920				GO:0009190,GO:0016849,GO:0035556				CTGCTGATGTCGGCGGCCCACAGCAGCTGCTGTGGAGGCCCGCCAGCCGCCAATCCGGCAGCAACACCATTGCGACCAGAGCTGGCACCGGTGGCGGTGGCGCTGGCGCTGGCTGCTGCCAGCCCGAGCAGCGTGAGCGTGACGTCAGCAGCGCTGAGCACGGTCTCCGCTCTCAGAGGAAGCACAAGCGATGCCGCTGCTGCCGAGGCCGCCGCGTCACTGGGCATCAGCGGCCCGCCGGGAGCAACCAGCACCGCCGGCCATGCCACAGCGTCGTCACCGGCAGTGTCAAGCGCTGATGCCGCCGCCATGCCGGCGGCGGCCCGCTCTGCTGCAGCCGGCGCGGCGGTTACCGTGTGAGCAGCGGGCGACCGCTGCTGTGCTTCCTCGCCGGCCGTG…
chromosome_6	1594154	indel	*	-3GCG	9|9	-3GCG/*	3|5	Cre06.g260550	Cre06.g260550.t1.1:CDS	CDS	PF00211	PTHR11920				GO:0009190,GO:0016849,GO:0035556				AGGTTCTGGGAGCTCCTGCCGCCGCCGCCTGCCTGTGTGATGTGAAGGCGCGGGCCTGCAGGCTGATGCTGCGGCGCATGTTCGGATGCCCCGCCGCACCTGCAGCTTGCAAACCACCGCCCATCGTCGCCGGCGGCGACGCTGCAAAGCTTGCCGAGTCGGCAAGTCCGGCGGCCAACGCAAAGGCGCGTCCCCGCGTGCGCCGCTCTGCGCCGCCACCGCCACCCCTGCTACTGCCGCCGCCTCCCTCGTCCGCGGCTCCAGCAATTGCCGCCGCTGCCACTGCTGCTGCCGCACACATTGTCGCCAACCCCGCCCCGGACTCGGGCCCTGCTGCGCTGCACTCGTCCGTCGTGCCCAGCAGCAGCGCGTCCAGCAGGCGGCGCTCCTCGGAGTCAA…
chromosome_6	1662321	indel	*	+13TGCGTGCATGTAT/*	3|5	+13TGCGTGCATGTAT	4|4	Cre06.g261026	Cre06.g261026.t1.1:Intron	Intron							AT3G01510.1	LSF1	like SEX4 1	GCACACACGCACACACGCACACGCACACACACACGCACACACACGCACGCCCAGGCCCAGGCGCCCACCTGTCCGGTCCGCGGGTCGGGCGCCAGGGTCAGCCCCACCGGCTTCTCCAGCACCACCTGGGTGAGTGAGCAGGAGGGCGGGCGGGCGGGGGGGGGGGGTTGCATTAGTGATTGGGTGGCCAGTCCAGGGGTACAGGGTCAGGGTTAAAGTCAGCGTCGGGCCAGGGTCAGAATCTTACCATTGGCATTGACAGGCAGACAAGCGGGCTCACCGCTTGAGTAAACTGCACGCACACTTTTGCCCCTTGCCCTCCTAGCACAGACACCGAGGTGGGCGCTCCGGAGCTACATACAGCGGCGGCGTGCCAAACCCAGGCACCCAAACCCGACA…
chromosome_6	1693584	indel	*	*	0|3	-6CGCACG/*	4|8	Cre06.g261300	Cre06.g261300.t1.2:Intron	Intron	PF04193	PTHR12226:SF2,PTHR12226	KOG3211				AT5G59470.1		Mannose-P-dolichol utilization defect 1 protein	CGCCAATGGCCATCACCGCCACCGTGCTCACTTGCAGAGCCGACAGCACCTGCGGGGCGTGGCGTGGCGAGTGTGTGTATGTGTGTAGGCGGGGGTGGGCACGTGTGTTAGGGAGCCGTAAACGCGCGCACGAGGCCTGCCCATGCGTTGAATGAACGTATGTGTGGGCGCACATGGTGTGCGCTAAGAAAGCAGGCAGGACCGAACCACAGCCCCAGTCGCATTCTCGACTCGCAATTCCCCCCACAAAGACCACTCACGTGGATAGGGCACATTGCGCTGAACAGCCACGCGCACGCCGCCGCGAAAGCCGCCGTGGAGGCCGCGATCGCAGGCAGGCTGAGATGCATGTGCCTGCCGGGGTTTGGGTCGTGTGGGGCAAGGAGAAATGCCAAAGAA…
chromosome_6	1730128	indel	*	-1G/*	3|5	-1G	4|4	Intergenic												TCCGCTGCAAGGGCACTGGTCGGTACCGTGAGCCCGTGATTGCACGGGTGTGGCGGCGGACCGAGTAGTCGTGGTGCAGTAGCTAGAGCCGCTTGGCGCGGCACGTGAGTCCCATTTCTTGATGTCTACATGAGTGCCCGTGTGCCGCAGCGGCACGCGCGCGTTGGCATTTGTGGGCTTGTGGCTCGTGGAATCGATGTGGGCGAGGCTTTGAAGGTGAGGCGATGCGACCGTGTTGCCACGGGCGCGGAGCTGTGGACGCCGTGCGCAGCCATGCGGGCGTACGGTGTGTGTAGGAGCAGCAGCGAGCTGATGATGTGGCGGAGGCGAGCGCCCCAGGGTGGGCTGGGCTGGCGACCAGGGGGACCGCGCCCACTTCTGTTGCGAGTGGAGCGGAGC…
chromosome_6	1732756	indel	*	+2CT/*	7|12	+2CT/*	11|12	Cre06.g261750	Cre06.g261750.t1.2:Intron	Intron	PF01062		KOG4090				AT2G45870.1		Bestrophin-like protein	GGGGTTGGGAGGCAGGCATAACAGAGGCTGCAACCGGTGGGCGGGTAAGTGGGGGCGGCTGGGGACTGAGGGGCGCAGGTGTTGCATTGGCGCAAGGAAGGTTTAGGGCGTGGGAACGTGGTGCTGGCGCGCTCAGTGCAACACGCGGGCACCTTCACCGACACCACACGAACAATGTGTGGACACACGAGGCGCTTGGGGGGAGGCTCGGAAGGGCTTGGGGGGAGGCGCGGCCGGGCGACGGATTGGTGGCGGGTGTGGTTTGGGGGCACGCACTGAAGCGGGAAGGGGAAGGGCAGGGGAGTTAGAAGGGGGAGGGAGTTACACGGGGACAGGGACGGGGACGGGGACGGGGACGGGGACGGGGACGGGGACTTCGGGGCAGTTTGGGGGCACGGG…
chromosome_6	1761402	indel	*	+2AC	4|4	*/+2AC	6|14	Cre06.g262100	Cre06.g262100.t1.1:Intron	Intron	PF07992,PF02852,PF00070	PTHR22912,PTHR22912:SF27	KOG0405	1.8.1.7	K00383	GO:0005737,GO:0016491,GO:0045454,GO:0050660,GO:0055114	AT3G24170.1	ATGR1,GR1	glutathione-disulfide reductase	GTACGGCAACATCCTCAAAAACGCCAACGTGGCGCTCATTGGTAAGGGAAGGGGTGTGGGGGGGTGTCAAGGTTGCGCTGCTTGTACCGTGCATCATCAGGAAAGCACACTGAAAGGGGGAGCACATAGGGTAGGGTCCGAGGGCTGTGGCTGCAAGGGCGGTCCGGCACGGGATGCCTGCGATAACACCTCCCGCCACATCGCATACCACGTACACACACACACACACACACACTTTTCCCCTTCTCGAGTTACCTACACAGTCGTTTTGTTTCCAGCTAACGTCTTCCTCCCTCGTGTCGCACACAATCTCCCACGCGCGCAGAGGGCCGCGGTGCGCTCAAGGACGCCCACACGGTGGAGGTGACGGCGGCGGACGGCTCCGTGCGGTTGCTCAAG…
chromosome_6	1798974	indel	*	-1C	4|4	*	0|1	Cre06.g262400	Cre06.g262400.t1.1:Intron	Intron	PF00027	PTHR14226		3.1.1.5	K14676					GGGGGAAGAGCAGGCAGCGCAGTGCACGTCGACAGTTTGACACGGTCCAGTGGCGCCGGCAGGCAGGCAGGCAGGCAGGCACACCGCGTGCCGCATGGCGGGCTTGCAACACGCGGCTATTCCTGGTGCTGATACTGCTGCGGCCCCGCCGCTCCACTACCGACACCGGTACCGTACCTGGCGAACAGGTGCGCGGTGGCGGCGGCGGCCGCGGCGGCGCCCGTGAGCGGGTCTCCCTCGCCGCCGCCCGCCGCGCCGCCGTTCTCCAGCAGCTCGCCGTCGCGTTCCTGCCGCTGCTGCGACGCCAGCAGCTCCGCGGTGGTGATGTTGCCGCCCTCATCGTGCGACAGGCGCGGGCCGCACAGGCCGTTGATGTCCAACACGCTTTGCGAGGAGGGA…
chromosome_6	1804583	indel	*	*	0|3	+6GCCGGA/*	4|7	Cre06.g262500	Cre06.g262500.t1.2:CDS	CDS	PF01753	PTHR13244				GO:0008270	AT4G24560.1	UBP16	ubiquitin-specific protease 16	GGGCTTCACGGTGTCAGGGCCGCGCCTGCCGCGCCTGGGGCAGCAACCGCCACAGATATTCTTTGAAAGGCATCCTGCTGGCGAGGCAATGCGCAAGGTGATAGGCGGCGTCGGCACACCTGCAGAGGCGGCTGCGGTGGCGGCGGCGGAGGCCCAGCTGCCGCCGCTGCACCCGCCGTCGTATACGGCCGTGCAGGTGTACGAGATGACTCATGCGGCCCTGACGGCGGCGCTGGACCACGCGCCCGCAGAGGCCGTGTGCCTTCACGCGCCATCGCTGCTTGCGCGCTTGGTGATGGAGCTGCCGCCGCGTCAGGCGGCGGCGCGTCTGCCGGGCCTGTGGCGCACGCTGTCACATGTGCTGCCGCGTCTGGCGTGCGGTGGCACTGGCGACCGCGA…
chromosome_6	1878296	indel	*	+10GTGTCTCTGT	9|9	+10GTGTCTCTGT/*	9|18	Cre06.g263150	Cre06.g263150.t1.2:UTR	UTR		PTHR21586								GGCCTTGCCAAAGAATGCGGCAGTGTGTGGGCGATTGGACTAACAGCAAATGAACGCGTCCCTACTGTGGTATTTTCCTGAGACTGCAAACCGCGCGGCGGCAGTGGCGGCGCAGGGCTAGGCAGCGGTGGCGGCAGCGGCCCTGGGCCCAGCAGTGGCGCCGTGCATGTGCGTAGCGGAGGGGGCAGGCAAGGCCACGTGGAGGAGGAGAGCGCGGCGCCGTCCCAAGAAACGGCGCCGGCGCGCAGGTTGAGGCCTGCCGGTGTCTGGTTAGCAGTCTTTGCTGGCGAGCATAGCATGGCACGGTGTGTGGCAGCATGTATTCCTGTTTGGTTTGTTGCGTGTGGTTTGTTGCGTGCTTTGCTTGTGCTTGACAGGGAGACATGGCTTGACGCATGG…
chromosome_6	2531649	indel	*	-1G	9|9	-1G/*	6|10	Cre06.g269200	Cre06.g269200.t1.1:Intron,Cre06.g269200.t2.1:Intron	Intron	PF00211	PTHR24420	KOG0472			GO:0009190,GO:0016849,GO:0035556	AT2G25790.1		Leucine-rich receptor-like protein kinase family protein	GGGGGAGGGGGGAGTCGGGCTTGGTAGCCGTTCATGCTGAACGGCGTCATTACATCACAAGTATGAAGTGCTAACGTGGCGGCGGTTGTTGTAAACACCAACCCAAACTAAACCAAAGCGGGATAGATGTCCATGCAAGACGGACTGGATATACGGGAGTGAATGCAAGGGTATGAAGTGCCGACACACCGACCACCCACCCACCCGCACCCACCCGCCCCACCACCCACCTGACCGCCCTGTGCCGCCGCGTGGCAGTAGCGCGCCGCGCGGTTCACCAGCGGGCCTGTGTGGGCATGTGTGTGTGTGTGTGTGTGTGTATGTGTGTGTGTGTAAGGTGTGTGTGTGTGTGTGCACATGTACATATGTGTGTGTACATGTGTGTGTGTGTGTGTGTGT…
chromosome_6	2596017	indel	*	*	0|14	+2CA/*	6|11	Intergenic												GCGCCAACTGGGAGACCGACTGCAAGCGGCGCCAGAAGCTTCGCGAGGCGCGCGCGCGGGCGACCGAGAGCGTGGAGGAGCGCGTGGCGCGGGAGCGGCGGGAGGCGGAGGAGTCCCTCATGTCGTGAGTGTGTGCGAGGCGCGGTGGTGCGGGGGGGCTTGTGCGGTCCTTTCTAGTCTATGGAATTGTGTTGCCGTGATCAGGGATAGCGCGCAACGGAGCGCGGTTGCGGCTGTAGCAGCATCCGACTGCTGCGGTAATGTGACGCGAGACGCGGGGGCAGGGGCGTGTGCCTGACCGCCACTCCTCCTGTCCCTCACGCCCACGCACGCACTCACACCCATTTACGCGCACTGCACACTCACCCAACGACACACACGCGCACACACGCAAACCAC…
chromosome_6	2862779	indel	*	*	0|2	-1G	3|3	Cre06.g271950	Cre06.g271950.t1.2:Intron	Intron		PTHR10013					AT3G27530.1	GC6,MAG4	golgin candidate 6	AGAGCACGCTGGAGTCTCTGGTCGCAGCCACCAGTGGCGGCGGCCACGGCGGCCACGACGGCCTCCGTGCCGACCACCCGCATCACGTCTCGGCAGCAGAGGTGCGGGGCGGCTGGGGCGGAGGTGTGGGCGGGGGCAGGGGTGGTGGGGGTGGGGGCTGTAGATACCAGCCCAAACAAAAGCGAACCAAGCCAAGCTAGCGGAGGACAGGCAGACGCGACAGTTGGGGCGGTGGGGGCAGCCTCGGGAGTGTAGGGAAGCAGCGTGGGAGGCGAGGCCGCGGCGCCTGGCTGCTGCCGGTGCCTGCCAGGACTGGGGCTTTTGCCCCGCCTCCTGCGGCTGCCTGGCACGCGTCTCCGCACACCGGACACCCGTGAGTGCACACCCACACATTATCTC…
chromosome_6	6742773	indel	*	+2GG/*	4|7	+2GG	8|8	Cre06.g294550	Cre06.g294550.t1.2:Intron	Intron	PF05684						AT5G24000.1		Protein of unknown function (DUF819)	TGTGTGTGTGTGTGTGTGTGTGTGTGTGTGTGTGTGTGTGTGTGTGTGTGTGTGTGTGTGTGTGTGTGTGTGTGTGTGCGGCCTGCCAACCAGGTGGTGTGGGGCTATGTGATGCCGCTGGCTGCCGCCTGCTTCCTGCTGGAGACCGACGTGGGCAGGTACGGCGCGGGCGGGCGCGGGCAGGCGCGGTGGCCGGGCGGGTGCGGCAGGGGGTTGCGTGAGGTCAATCGGCATGTGGACGAATGGGAGGGCGATTGCCGATTGGTCATTGACGTCACCGTGCTTTGGTCCCGCGCGCCTGCGCCTTCACACGCACGTGTCTCGTGCAGGCTGGTGCGGGACGGCGGCCCGCTGCTGCTGAGCTTCCTGGTGGGCGCGCTGGGCATGGTGGCGGGCGCG…
chromosome_6	7668135	indel	*	*	0|4	-4CACA/*	3|6	Cre06.g301600	Cre06.g301600.t1.1:Intron	Intron	PF01532,PF02225	PTHR11742,PTHR11742:SF11	KOG2429		K10085,K10086	GO:0004571,GO:0005509,GO:0016020	AT5G43710.1		Glycosyl hydrolase family 47 protein	TTGTGGAGAAGGCGCGGCTGCAAGCAAGCCGCTGAGATGTTGCTGAGCGCGGCTCGTAGGCCGCGGGAGCGAGCGAGGCGCGGCCTGGAGTCCCTTCTGACGCCCCGTGACACCGCCACTGTTCTGTCCTGTGTTTTGTGCCTTCCGGTGGGCGGGTGGGGGGGGGGCGCTCGGGTCTATACTACGATTTGTCCACCGCACGCACCTTGATGTCCTTGTCGAAGTGCAGCTCCCGCCGCACCAGCTCCATGGAGTCCAGCACGTCCTGCTTGCGGTTCAGCAGCTGCAGCGGGATTGGCAGTAGGGATGTACGCACGTAAGAGGGGAGGCGAGGCGAAGGAAGAGTCTATTTGCTTCCAGCCCCCAGCTGACCGGGACCCCGTCAGCTCCATCCCACGA…
chromosome_6	8890960	indel	*	*	0|18	+1G/*	14|28	Cre06.g311000	Cre06.g311000.t1.1:UTR	UTR	PF03092	PTHR24003:SF331,PTHR24003					AT2G32040.1		Major facilitator superfamily protein	GGGCCGTGACCACCCGGGCGTTGTGGGTCGGAGCGACCGCGTGGGGCGCACAGGGAGGCGCCGGGGCGCTTCGGGCCGCCGACCGCACCACCGGCCGCTCCTGTATCAGAAGGGAGTGTGTGCGGGGCCCAGCGGTGCGTGGCGCGCACCGCACAGCTCTATGCGTGTGCGGCTCGTGCAGTTCGTGTCGCACAGCCTGTCACGGGATTCATCCCGCTATACGGTGTGGTGATTAAAATGCCATACCCGAATGCAAGCATTTCATCATGGCGTATCGTGAGTGCCATCATGTCCATGACATAACCCCCGTGACCGCATACGAGCAACCGCCTGTGGGGCCTAACGGACTGCGTTGGCCACACGCACACACGCACACACAGACCCAGCTTGGAACGCGGG…
chromosome_7	208166	indel	*	*	0|12	*/-2CA	8|18	Cre07.g313600	Cre07.g313600.t1.2:Intron	Intron							AT5G44600.1		S-adenosyl-L-methionine-dependent methyltransferases superfamily protein	CGTCAGCGCCAGGGTGTTGCCGCCCACTGTCATGAGCGACACCTCGCCTGGACACTCGCGAGCAGGGGAAAGGGCCGGCAGAGGTTTGGGGCAGGAGGTCATGGAGGTGGTAAGTAAGCACTTGCAAAGCAATCCCTCGACCACAGCCCGCCAGTTCCCCACGCGCCGCCGGGCGCTGCCACCTGGCGGCACACAGCAGTCTCGCGCGCTCTCACCCTCAAAGGCCGCCTCCAGCGCCTCGTACGCCCTCAGTGTGGTGTAGGCCTCGGGCTGCCAGCGCCCCGCCTGGCCGGGGGTGGTGGGCGGGCTCTGGCCCAGGTTGGCCAGCAGGCGGCAGCAGCAGCCGCTGCCGCTGCCACTGGGGGTGGAGCTGCCGGCGCCGCCGTCCGACAGGCGGCT…
chromosome_7	869359	indel	*	-2GT/*	3|6	*	0|3	Cre07.g318600	Cre07.g318600.t1.2:Intron	Intron	PF00011	PTHR11527,PTHR11527:SF14	KOG3591				AT1G07400.1		HSP20-like chaperones superfamily protein	CACCCACGCACAGAGACGCCCGAGGCGTTCGAGCTGCACTGCGACACGCCCGGCATGAACCCGGACGACGTCAAGGTGGAGCTGCACGAGGGCGTGCTCACGGTGAGGCGGGGCGGGGGGTGGGCGTGATAAAGTAGTGGTGGGGGCGGGGGCGGGGCGTTGGAAGTTGGATCCAGTGGCGTGTGATCTCGTGTCTTTGAGGATCCAGGCCTGGATCTCGGGAGCCAAGAGCCAGCCAGCAGGGGGAGTGGAAGTGGAAGGGGTAGGGGCGCAGTAGGGGGGGAGGGGGTCGAGGAGGATGCGGGAGGGGCGGGTGGGGAGTGCAGGGCAAGGACGTGAAGCGGGAGAGGGGGACAGGAGCCAGAGGCCAGGGGACACGGGTGGTAACCTCCACCGGGG…
chromosome_7	3698129	indel	*	*	0|5	+2AC/*	4|8	Cre07.g337582	Cre07.g337582.t1.1:Intron	Intron	PF03448									GTGTGTGTGTGTGTGTAGATACCAGATGCCCCATAGCTGTGCATGGCTGTGCCCCCTCCGCGGCGCCTCATACTTCGTGGTATAATCACTCCGCCGCTCTCCGAAAGAAAGTTTGGTTTAGTTTCGGCTGGTATATACAACACCCCCCCCAAACATCCCTGCAACCCCCCCCCCGCTTTCCCAACCATCTTTGCGACCCCCTCCCCCCCTTCGCTTCCTTCGCTACACTTCTCTGAACCAATTCTTGCAATTCCCCACCACCACCACCACCCAGGCGGCGTGTACCCGGGCACTGAGGCCCTGGGCGACATGGCCTCGCCCTCCGCGGACCGCATCATGGGCTTCATGGCAGTGCAGGTGCGGGCGGGGGGCGGGCGGGGGAGGGGGGGGGCAGGGGTA…
chromosome_7	4560225	indel	*	*	0|4	*/+2CA	5|12	Cre07.g343900	Cre07.g343900.t1.2:Intron	Intron										ATCCTGTTGGTCGTCCTGGTCTTGAGTTTGCTGGGACACAGGCTGAGACGGCGGCTGCTGCGGGCCGGTGATGATGTTGGGGTTGGCGGCGGCGGGGGCGGTGCTGTTGCCGCCGGCGTCGGCGGCCGAGGCCGCGCCGGGCTGTTGAGGACAGACAGACAGAGACACACAAGGGCGTTTGCATGCTCGCGAGTGCATGGAATGAGGATACCGGATGTGGGCTTTTGTGTGTGGGGCGACTGGGGGCCGGGGGCATACATGCCACGGCGGCAAGGAAGGGCGCGGCAGCCGCGGGAAGCTGGGTGCACGCTGCGTGTCCCGCACGCATGCATGCAGCACGCGCAGCTGTGACATACGCCCGCCGGCGGCCCTTAAGGCATAAGACACACAGACACACAC…
chromosome_8	292396	indel	*	*	0|1	-1G	3|3	Cre08.g358563	Cre08.g358563.t1.1:Intron	Intron	PF00575,PF07717,PF00270	PTHR18934:SF68,PTHR18934				GO:0003723,GO:0003676,GO:0005524,GO:0008026	AT3G26560.1		ATP-dependent RNA helicase, putative	TCTGACGCAGTCGGACATCCCCGAGTGGAAGAAGGCGGCCATGGGCAAGGCCATTAGCTACGGCATGCAGGTGGGAGCAGGGCAGAAGGGGGTGCAGTGTGTGTGTATATGTATATGTGTGTGTGTGTGTGTGTGTGCGCGTGTGTGTGTGTGTGTGTGTGTGTGCATACGTGTTTGCTTCATATCTTTCATCAACCCGCACACGCATTATCATAAGCTCTCCACCCCCAACTATCCCCATCACCACACACCCCCACACCCACCCAAACCACGCTCACACAACACACACACACACCGCCTCCCCCACCTCACCTGCCCCCCCCAGGACGCTCGCAGCATCAAGGAGCAGCGCGAGAGCCTGCCCATCTTCAAGCTGAAGCAGCAGCTGATTGAGGCGGT…
chromosome_8	570415	indel	*	*	0|14	*/+2GT	10|25	Cre08.g359500	Cre08.g359500.t1.1:Intron	Intron	PF07478,PF00856	PTHR23132				GO:0008716,GO:0005515	AT1G77300.2	ASHH2,CCR1,EFS,SDG8	histone methyltransferases(H3-K4 specific);histone methyltransferases(H3-K36 specific)	TAAGACACACAGCCCAGCCCAGCCCCAGCCCCAAGAAAGAGTTAGTAGTGAAAGAAAGAGAAAGAGGTAGGTACAAGCTGACGCGAAGACGGAGGTGGCATGAGCGACACAGGCGGAATGGGGCGCAGATGGGTGGTCGTCGGCATGTGTGTGTGCGTGTTACGCAGCGCAAGGAGAAGTATTATGTGTGTGTGATATAAACACAACAAAGTGGAGCCTGCTTAGACGGTGTGTGCATGTGTGTGAGGTGTGTGTAATGGGGTGGCGTGTTGGGAAAGCAAACGGGGTGGCGTGTGTAGCAGCAGGGCAGGCGGGTTCAGGCGGCAGACAGGGCGAAGGTGAGGAGGTGTTGGCGCGACGTCAGTGCGATTGCCTCTGACGGCCTTGGGGGAAGCGTGC…
chromosome_8	3260529	indel	*	-2TG/*	4|7	*	0|2	Cre08.g373688	Cre08.g373688.t1.1:Intron,Cre08.g373688.t2.1:Intron	Intron	PF00211	PTHR11017				GO:0009190,GO:0016849,GO:0035556				GTGGAGGCGCTGCAGCAGTTCAAGGTAGTTTACATGTGTTACATGTGTTACAGTGTTACAGTGTTACCCGCACCTGCGCGACCCGGCGCGACCCATCCACCTGGCGCGACCACCTGGCGCGACCCAGCGCGACCCATCCAAAACACGTGTTGCATTAAGATCGTACAACGCTACCTGTTGTCACGCATGCGCCTGTTATCCTTCTTCTCCTGCTTTCATGCTGTATCCATGTATCCATTTCCTGTCCCTCGCCTGCTGACGCGTCCCCCGCCCCCCGTCTACCACTTCCTTGATTAATCATGAATGTACCCCCCCCCCAGGCCATCGTGACTGAGCTGTGCAGCCGCTGCGGGGGCTATGTGGTGGAGGCCAGCGAGGGGCTGTGCCTGGCCGCCTTCA…
chromosome_8	3361864	indel	*	*	0|5	-10CACACACACA/*	3|6	Cre08.g374200	Cre08.g374200.t1.1:Intron	Intron	PF00069	PTHR24055:SF157,PTHR24055	KOG0593			GO:0004672,GO:0005524,GO:0006468	AT1G67580.1		Protein kinase superfamily protein	CCTGCGTTGAAGAGCACAAGGAAACGTAAGCGCAAAGACGGTGTGCCGTATGCGATGGAAACACCTGTGTGTGAGTGCGCCCCAGGTGAACACAGACAGGCAGGGGAATCAGGGGAAGAGAGGGCGGGTTAGCCAACTGGCCACTTGCAAGCCAAGGGGGTGTAGAGGTCTCAGACCGCACACGCGCACGGCGACGACGCAGTCTACGTGCTATCAACAGCCGCTTCGCCACCTCAAGTGTCTAATTACTCCGTCTTCCACGGCCATTCCACGCCCCCCCCCACCCCCGAGACGATTCCTTGGGACCTACTCGTTTTGGGCTCCACCCCACCCCACCCCACCCCACCCCACCCCACCCTCCCGGCCCCTTTGCCCGGGCCCCTTCCAGCTGCCGTACTC…
chromosome_8	5019864	indel	*	+1G	5|5	+1G/*	4|7	Cre08.g386100	Cre08.g386100.t1.1:Intron,Cre08.g386100.t2.1:Intron,Cre08.g386100.t3.1:Intron	Intron										TGGAGCGTCGGGCGAGTGTGTCATGGGTCCACATACCCTAAAGGCACCAGCCAGGGTCCGAAACACCATTCTCCTGCCCCTGCCCCTAGCTCCACTCATGCCCCTCCTCCCCGCTACCCCTCTGGCCCCCTCTCCCCCGGCCACACACACACACACACACACACACACACACACACCACATACACACACGCACAAAGCACACATGTCACTCACTCCGCCAGCACCAACCCCCGCCCGGTCGATGGCCCGGTTCTCGCCCGTCATGACTTGGAAGTAGGAGGCGAAGGGAGGGGCGGGCGCGCCAGCGGAAGGAGTGGCGCCTGCGCGAGTGAGGGGTTCCAGGGGAGAGGGGGGAGGGATGGGGGAGGTGGGTGGGGTGGTGTGTGTGTGTGTGTGTGT…
chromosome_9	1852421	indel	*	*	0|24	*/+2TG	13|29	Cre09.g395750	Cre09.g395750.t1.1:Intron	Intron	PF01061,PF08370,PF00005	PTHR19241,PTHR19241:SF10	KOG0061			GO:0016020,GO:0005524,GO:0016887	AT2G26910.1	ATPDR4,PDR4	pleiotropic drug resistance 4	ACCGGCGGCCGGGCCGAGGGGCTGCAGCTGGTCAACGGCGCGCCCAAGCGCATGTCCACGTTTGCACGTGTGATGGGCTACGTGGAGCAGCTCGATGTGCACAACCCACAGGTCTGTGCGTGTGGCTGTGTGTACGTGCGCTGCAGGCTTGCACGGGGCTCCGGGGCTAAGTGTGCAGCCCTACACCCGCCCGCTGCGTGATGTCCTAGTCAGCAGCGCATGCCATAACACACACTTGTTCTACTCGCCTTTGCTGACTCTTTTTGCACCACTTTCTTGCTCCTTACTTGACAGGCAACGGTGGAGGAGGCGCTGATGTTCAGTGCAGCGCTGCGCGTGGAGCCTGCAGCCTTCGCCGCGGGCGTGGGTGGGGACGGTGGTAGTGCCGTTGACACCACC…
chromosome_9	4677316	indel	*	*	0|4	-9GGCAGCGGC/*	4|8	Intergenic												AGCCTTTCATACCAGTCTCGGCTCACCATTCACAGCAGCCAGTCAGCCTTCGTGTCAGCCCGGCCGCAGCTAGGCAGCCACCCGTTGTTTTCTGCGCCGGCCTCAACGTTTTGACAACCGCCATGCCGCACCCTCCTTTCTGCCGTTCTCTTTCCTCCTGTTCTCGCATGTACTCCTGGCTCACCGCGGATGATGCCTGGCTGCGTTCCAGGTGGGTCTCTTGGGGTTCGCGTTGTCACAACGCATCGCATCCTTCGCTTGGTAGTCTGCGGCCAGTCCACGCCAGCCCAGCCTCTGACAGCCGTATACACCAGCTGAGAGTCACAAGCTTTAGGACGCCGGAGTGGCGCAGCTTGGCGCGCGGTTATCTCGTCAAAGGTAACGTAGCAGTTGCGGTCG…
chromosome_9	6195887	indel	*	*	0|25	-7CTTTTTG/*	21|22	Cre09.g405950	Cre09.g405950.t1.2:CDS	CDS										CCATGTACTCTTCGTCGTTGAGGAATTGTCGCCCTTTCGGGTACTGGTCCACCGGCTGCGTGTGCTCCGTCACGTTGCGGATGATCTCCGCCCTCACATCCGCTGCGATTGCGATCACGGGCAGCAGCGAGGGAGGTTGTCAGTTGTAGGCAGCAGTAAGGGAGGGTTTACTTGGCGTTGCAGGAGAGCGACCGAGGAGCGTGCCAGGCGGCTGGAGCCCACGGCATGCGGGTTGCGGGCCGCATACGGGGCGCGGGCTTAGGCGGAGGCGCCGGTTCAGTAAAGCAAACCGGAGGCTCATTGGAACCCCGGTAACCCCAAGCGGTCGCTACACGGTTTGTGGCGGCGTGCTATGCAGAGCAAGCGGACGCGTAGCCCCCAGGGCGACATAGGCACAGG…
chromosome_9	6304628	indel	*	+1T	3|3	*	0|2	Cre09.g406625	Cre09.g406625.t1.1:Intron	Intron		PTHR24838,PTHR24838:SF447								GTGGAAGCGACCCGTGCTTCCCTGGCAAGTGCCAAGGGAAATCTAGCAGCGAATTCAGCTGCACGTGCCCGTCTGGCTACAAGTTGGCTGCGAGCAACAAGAAGTGTGGTAGGTCACGCACTCATAATGTCCCTGGTGCGAATGTATGGATGGTATGTAGCTAGCGAGTAAGGTACATGGGTTTTGCCGTTTATGCTTGTCCGGACGCATGCCCAACCCCTGAATTTGACATTGTGGATGGGACTGGAACTGGTGCAGACGCGGACCCTTGCGCCTCCGTTGATTGGGAGTCGGTCGACGCCTGCGTCTTCGCAAACGCCCAGCTCTCGGTGACCTGCAAGTCCGGCTTCAACTCCTATAACTCCAACAGCAAGAAGTGCCGTGGTGAGTCGATGTAAA…
chromosome_9	6439357	indel	*	*	0|2	-1G	3|3	Cre09.g407110	Cre09.g407110.t1.1:CDS	CDS		PTHR12461:SF3,PTHR12461					AT5G19840.2		2-oxoglutarate (2OG) and Fe(II)-dependent oxygenase superfamily protein	CCATTGTGTGCCCCTGTGTGTGCCGGGCAGGCGGGCGATGCGTTGTTCCTGCCGGAGGGCTGGTGGCACCAGGCACGTGTGTGTATGGGGGGGGAATGGGTGGGGGTGTGGGGGGGAATGGGTCTGAATAGGCGTAGCTCTCCTGTTTGCGCTTGGTGCCAAATGCCTACCACTCCTTCTCCTGCTACTGCCGTTGCCGTTGCCACTGCCGCCTGCTGCTGCTGCTGCTACTGCCGCCTCCACACACACCCCTCTAGGTGGACAGCGGGCCGTGTGTCACCATTGCCGTCAACTACTGGTGGAAGAGCGGGCTGGGCGAGATGCTGGCGGCGGGGGCGGCGGCAGTAGCGGCGGGCGCGGCGGCAGTAGCAGTGGGGGCGGCGCCAGTAGCAGCGGGGG…
chromosome_9	6839522	indel	*	+1C/*	3|5	*	0|8	Cre09.g409801	Cre09.g409801.t1.1:Intron	Intron	PF01966	PTHR11373,PTHR11373:SF9	KOG2681			GO:0008081,GO:0046872	AT5G40270.1		HD domain-containing metal-dependent phosphohydrolase family protein	CACAAGGAAAACGTTGCGCAAAGACAGTGTATGCGATGCAGCAAAGCGGATGTGTGTGTGTGTGTGTGTGTGTGTGTGTGTGTGTGTGTGTGTGTGTGTGTGTGTGTGTGTGTGTGTGTGTGTGTGTGTGTGTGTGTTTTCGAGAGGGGCGGATGGTATGTCAGGTGGGCAACCGAGCGCCCCACCTGTCCTTACGAACACACCCAAACGCACACACAGCGGGCCCATTGCGCGCGTGCTCGTAGCTCTGCGGCCCACCGAGTCAGCGAGTCACCTGCCCGAGCTCGGGGGGCCCCCCGAGCACCCGACCACCACCACCGCGTGCCACTCCTGCACGCATCCCCAAGCCCAACCCCCTGGGCTGGTATGTACAACCCCCACCCCCAGCCCCCTGCTCCA…
chromosome_10	1217417	indel	*	*	0|20	+2AC/*	15|28	Cre10.g426450	Cre10.g426450.t1.2:Intron	Intron										CCCGCAGGGGAGGGAGGTTTGGGGGGGGGGGAGTGCGAGAGCCGAGAGGTCGGGTTGCGTGTGGCTGCACTACTGGTAGTTGCAGGTCAAGGTGCTGGGACGGGCCCCCGCGTTGGCGGCGCCGCTGCCGCCTGGCCCCCGCCTCTCCCGTTGCTTTCCCCTCCTCCTTGACTCTACGGTATCTTCTCCCCCTTGGGATTTGGAACCTGTTGTGTCTCGCTCGGGCTCGGGCATGTGACAACCCTCCCCCTCCTCCCTGATCCTTCCCCGCATGTCCCTGCAGCCGCCGCGGAGCAGGTGCCGCCCGAGCTGCCGCACCTGAGGCGCCTGGCGCGCGCCGCAAGCATACTGGGCGTGCACGGCGCAGCGGGCCGCGGGCCGGCGGCGGGGCTGGGGCTG…
chromosome_10	1450034	indel	*	+1C/*	15|27	*	0|25	Cre10.g428600	Cre10.g428600.t1.1:Intron	Intron										TTTCGCTCTGGCTGGTGTCGGCGGCGTGCGCAACACCATCCAGCTGTTTGACGTGGGCACCATGACGCACCTGGCCTCCGTCGTGGACCCGTGAGTACGGCAAGAGCGCGTGACAGTTTGTGTTTATGTTTGTGATTGTGCCCGTGCTTGGATTCTACTGTGAAGGTATTGCTTCGCCACGCGCATACCCTCTCGGCCTTGCTTGCGCCCGCAGGTTTGAGTCCCACGAGTTCGTGTGCTGCTGCCCGATAGCCGGCGCGGCGCGCGCCGGCAGCGGCGGCGGCCTGTCCGTCTCCGTCTCCGCCGGCATCGACCCCCACGTGCTGGTGGTGGGCTCTGTGCACGGCAGCTTCTGTACGGCGGTGAGAGCGTCGCTGCCATGATGGTCGCCCTTGCCAC…
chromosome_10	4566338	indel	*	+1C/*	4|8	+1C	4|4	Cre10.g452450	Cre10.g452450.t1.2:Intron	Intron							AT1G06950.1	ATTIC110,TIC110	translocon at the inner envelope membrane of chloroplasts 110	ATACTGCGCCCCCCCCTCCCCTTCCCATCCTCCCGCCCTTCCTCCCGTTCTGCGCCCATCTCTCTCTCTCTCACCCTCCTTCTTGGCCTCCTCCGCCGCCTTCATGAGCATCTCCGCCAGCTCCTTCTTGGCGGCGTCCACGCCCTTCACCTTGTCCAGCAGCGGGGTCACCTGGCGGCCGGAAGGGGGGGAGGGAGGGAGGAAAGGGGGGAGGGGGAGGAGAGTGAGGGGGAGACGTGCATGCATATGGGCACTTGGAATGGTGAGAGCCAACCCTGCGCCTCAAACACAATATATACACACGCAGGCACGCACCATGAGCGCGTTGAACTGCAGCAGCTTCTTGATGGCGCTGGCAAACTCCTTGCGGTCGCGGTTGCCCTCCTTCTGGGCCTGGCT…
chromosome_10	4648411	indel	*	+2AC/*	6|10	*	0|17	Cre10.g453100	Cre10.g453100.t1.2:Intron,Cre10.g453100.t2.1:Intron	Intron	PF04791	PTHR21355	KOG2296				AT5G65290.1		LMBR1-like membrane protein	CACGCACGCGACACGACCCCTGACATACACACACTCCCTCTCCCGCCTGCACACCACCTGTGGCCGCTGCCTCCCTCTCACCTGTGCACCCCGCCCCCTGCCTCCAACGCTGGTATCCTGTTCCTGGTGTTAAACCTTGCAACCCCCTGGCCCCCTGACGTGTCGTGGCGTGGCGTGTCGTCGCCCGCACTCCGCAGGCAGCTGAACGACTACACGCCGCGGGTGCCCACCCGCTCGCCCATCAAGAAGGCGGTGTGGTACTACAAGTGCGCGCTGAGGGCGCACTGGCACCGGGTGAGAGCGGGGAGGAGGGGCTCATAAGGAGGCTGTGGGGATACCAGATCCAAGTCCATCAAAATGAAGGTCAGGTCAAAGTGTGGTGTGAGGAGGCTGGGGGGA…
chromosome_10	5577029	indel	*	-2TG/*	6|12	*	0|23	Cre10.g459700	Cre10.g459700.t1.1:Intron	Intron										CAGCGCACCTCAGCGCACACACGCCCCCCCCCCCGACGCCCCCACCTGGCGAGTATCATGGCCCGCCGCACCAGCTCCGCGCCCTCCTTGCTCACGAACAGCAGCCGCCGCCCGTCCACCGGCGCAGACATGCGCAGCAGCAGCTCCGCCGCCGGGTCCAGAGCAGCCACCGCCGGCCGCCCCTGCTGCGCCGGCCCCTGCTGCTGCGCCTGCTGCTGTGGCTGCTGCTGCTGCTGCTGCAGCTGCTGCTGCTGCTGCTGCTGCTGCTGCTGCTGCTGCTGCTGCTGCTGCTGCTGCTGCTTGTGTGGCTGCGCCTGTTGTAGCTGTGAGGTGCCGGCTGGCAAGGCGTCCGGTGCAGCGGCAGAGCTGCTACTGCTGCTGCTGCCGTCTTTGCCGTCC…
chromosome_11	222386	indel	*	-1G/*	4|7	-1G	8|8	Cre11.g467552	Cre11.g467552.t1.1:CDS	CDS	PF00365	PTHR13697				GO:0003872,GO:0005945,GO:0006096	AT2G22480.1	PFK5	phosphofructokinase 5	CTGCCCTGCCGTTGCAAATTGTTTGTCATCTGCTGGGTTCTGGGAATCAGCTGCACCCTACGGGACTTTACCAACCTGCCTTGACACTGTCCCATCACACATCCTCTCTCCCTCCCCCAGCAGTGTCCCCCTCTATTTGTTTGGGATCAGACAAATAACACACACACACACACACACACACACACACACACACACACACACACACACACACACACACACACTCGTGACACTTTCTTGCTGCCGCCCTGTGCCTGCAATTCCTCTATCACCCGTAGGTGAGCTCGACTACGAACAGCGGGCGGGAATCAGGGCATTAGGCGTGCTGGGTCACCGTTGTAGCGCGCCCAGGGCGCGGCGCATACAAAGCATATGGGTGCCACTCGGGGTCAGGTCGTTCGT…
chromosome_11	484626	indel	*	*	0|16	+2AC/*	13|26	Cre11.g467596	Cre11.g467596.t1.1:Intron	Intron										CAGCCTTTGTAACTGCGAGGTTTCGCAACCCGGTCTTGTGCCTCACATGCCGCCGGTGGTTGCGGTGCTGTGTTTGGCCCCACACACATCTGTCGCGGCCACAGCAGCTCACCTCTACCACCTCGCGTATCCGCACAACCGCTGCTACGTCCTCCGTGCCGCCACTGCTACTGCCACTGCCGCTGCTGCTACTGCCGGCTTGGCCAGCAGTAGCAGCGACCGATGCCGGCCGCAGCAGCAACTGCTGCGCAACCCACGCCTCCGCCTCCTCCGTAGTGTCACAGTGCAGCGGTGGCGGCGGCCGCGCTGAGCCACTGCTACTGCCACCGCCACCGCCACTCCCGCCACCGCTCCCCCTGCTACTGCCACCATCTGCCCCGGCGGCCGCCGCCTGCTGCG…
chromosome_11	2635769	indel	*	*	0|4	+2TG/*	4|8	Cre11.g476450	Cre11.g476450.t1.1:Intron	Intron	PF01472,PF01189	PTHR22807:SF7,PTHR22807				GO:0003723	AT1G06560.1		NOL1/NOP2/sun family protein	GCCGGCGCAGATTCGCGAGATCACCTCGCTGGCCGCCGACCTTGGCGTGACCCCCTGGCTGGAGGCGTACAAGCACGACGCCACACAGGCTGTAGCAGGGCAGGAGGAGGCTGTAGCAGGGGGCCAGGAGAAGGCTGTAGCAGCCGACGAGGGGCCTGAGGCTGTAGCAGCAGCCAAGCCAGCGGCGTCAGGCGCAGGCGCCCAGCACCCACATACCAAATCCCAAAACACACAGCCGCTGCCACAGCCCCACTCCTCCCAAACGCCCGCCCCCGGAACGCCCGGCCCCGCCCCCGGCCCCGCCGCCGCCGCCGGCCCCGCCCCCGCCCCCGGCCCCGGCCCCGGCCCCACCCCCGCCCCCGCCCCCGGCACCGAGCCCCCCGAGTCAGAAGGGGCCGT…
chromosome_11	2918810	indel	*	+3CAG/*	9|17	*	0|29	Cre11.g478025	Cre11.g478025.t1.1:CDS	CDS										CTCCACCGGCGTTTGGCAGCGACAGTGCAACACCCGACCAAGGCACCGCTGCTCCTCCACGCGCGTCACCGGATGCGTTGTCGCCCGGCGCTTCGGATCCTCCTGCTGCCCTTTCTCCCGACAGCTCCGACCCCGAGGCAGCCGAGGCACCGCCACCGGCCTTACACGGCAACACTGCACCGGCTGCTACCTCGGCGCGCAAGCGCCAGGCCAACAGCTCCCATACCGGCGGCGACGGAGCAGGTGCGGAGCCCAGCCCATCGTGCGATGCAGCCAGTAAAGGGCGGGACCCCAAGCGGCGTCATGAAGCCGACTCGCTAGCGGGCAGCAGCAGCAGACGTGCCAACGCAGCAGCCTCTGAGGCCGCCGCTCGTCCGCTGCGGGCGCCCGCGGCTGCGA…
chromosome_11	3826129	indel	*	*/+2TT	14|33	*	0|52	Intergenic												TAGGCGACGTGAGGACAGAGCTGCCTGCCTGCAGCAGGGTGTGTTACGTGCCTCCCTTGCTCGCCAGATCATGGTAACCTCAGTGGGGTAATGGTGTGCCCGGTGACGAGCTAGGCACAAACTGGCAGATGGTTGTGACAGACAAGGGGAATGGGCAGCGTGTGCATGCATGGATGGATGTGCAACCTGTCAACATGCACCATAGCACAATGTAGTATTTAGTATAATCAAGAAGCCACAGTGGTGCAAGGTCACAGGACCATGAAAGCCGCATTCCTTCCCCTACTTGCACCCTGCAGCAAGGAAGCAGTGGGCAAGCAAAGTCATTGCTATGTGCCCAAATCACATCATGCCCCCCCACAAGTGCTTCCACCAATCATTCTAGCTGTAGTTATGCTA…
chromosome_1	467177	SNP	T	G	3|3	K	2,2|4	Cre01.g002700	Cre01.g002700.t1.2:Intron	Intron	PF00400		KOG1333							TACGGCGGCGCGGCCGGCGGCGGCTGGTCGCCGGGCTGGGCGCCGGCGCTGGCGCTGAGCCCGCGCGGCGGCGCGGCGGCTGTGGTGCTGGGCGGCGGCGGGCCGGCGGTGTACGTGGTGGACCTGGCGCTGCAGGTGGGGGCGGGGTG[T]GGGGGGCGGGGGGGGGGGGATGCAGGAGTGTGGGGGTAGCCGTTCACGTGAATTGGGAACTGTTTCACCATTCCCTGCTACAGTGAAGCATTAGAGGTATCCTCCCTGTAAGAAAATAGGGGGTGGGGGGCATATGCCCGAGCCCAACGA
chromosome_1	768724	SNP	C	S	3,2|5	C	5|5	Cre01.g004000	Cre01.g004000.t1.2:Intron	Intron	PF08855									CCGCCCACCTCTACTGCCCCTTCTGCGTGCTCTTCCACAGCTCCGCCACCAGCGGCCCCAGCGTGGGGTGGTCCATCCACTTAGTCATCGCCGCTGGGCTGGGGCTGGTGCTGATCTCCTTGAGCATCACCCAGAACTGCATCGGGGGG[C]GGGGGGGGGGGGTAAGCAATGCGGGATGAATGGGTTCTGTGAGCTGCACTAGCTGTTGGCAGGACAGTTGAAAGGCAGAGCAAAGGGAGGGACCGACGCCTTCACAAAACCCTAGCCTGAGCACCTGCCTTAGCTATTCCTGGATCGCGC
chromosome_1	1066924	SNP	C	M	2,2|4	C	3|3	Cre01.g006202	Cre01.g006202.t1.1:Intron	Intron	PF07282	PTHR23257,PTHR23257:SF99								GGGAGGGTGTCAGCCCTGCCCAGCGCTCCCTGCTCGAGCTGCACGACAAGCAGCTGGATGCGCTATGAGGAGTTGTGCCCTGGGCAGCTGCCGCCGGAGCCGCGTCGCAGGCGCAAGGGTGGCGGGCGTAAGGGGGGCCACCGCCTCCT[C]AAAAAAAAAAAAAACCGCCGGAAGCAATCAAAGCACTGGCAGCCGCGAGCCAGGACAGCGCGGCGGCGGCGCCAGAAGCGGGGCCGATTCCATATGAGCATGGGCCACTGGCGGCACATGTCAGGCCTGGAACGACTCCAGCCAAACCGC
chromosome_1	1461345	SNP	C	S	2,3|5	C	6|6	Cre01.g007500	Cre01.g007500.t2.1:Intron,Cre01.g007500.t1.1:Intron	Intron	PF00474	PTHR11819,PTHR11819:SF4	KOG2349			GO:0005215,GO:0006810,GO:0016020,GO:0055085				AGGGGCGGGTGCTGGGGTCGTCGGCGGGGTACAGCGGCGAGGACCGGCGCCAGGACTGCGGGGTGTGTGGGTGTGGGGGTGTGGGGTGGCGGGATGGGGGTGGCGGGTGATGGGTGTTGATGATGTATGAAGTTTGTCAGGGGCGGGGG[C]GGGGGTAGGGGCCAGTAGGCGGGCATGGCGGAGCGTGTTTGCTGGGGGTCTCAACGCAGCACAACGCTGGTCACACATAGCCGCACATGAAATGCCAAGTGCCAAGTGCCAAGGCACGTGCCCGCTCACACTCGCACTCTCTCACTCATG
chromosome_1	2003480	SNP	A	A	4|4	M	2,2|4	Cre01.g010816	Cre01.g010816.t1.1:Intron	Intron										TCTTATACACACCTACACACACGCGCACGCTTGCTGCATATTGCACGCACAGTGTCGACCCCCTCCTTTGTGCTTTTTCAGCACACGCCCCCCCCCATTGCATTGGGTTCGGTTTGGTTTGAGCTGCTATCTACGACCCCCCCCCCCCC[A]AACACACGCACACAACACACACACACACACACACCTACACACACACCCACACACACACCTACACACACACCTACACACACCTACACACACACCTACACACACACACGCCCACCCCCGTCCGCGCAGGCGACGCCTCCGACTACCTGGCTC
chromosome_1	2100749	SNP	T	W	2,3|5	T	4|4	Cre01.g011350	Cre01.g011350.t1.2:Intron	Intron	PF04719	PTHR13218,PTHR13218:SF8	KOG3219		K03135	GO:0003702,GO:0005634,GO:0006367	AT4G20280.1	TAF11	TBP-associated factor 11	GCGGTGCCCCGCCGCAAACACACACACACACACACACACACACACACACACACACACACACACACACACACACACACACACACACACTCACTCACTCACTCACACACACACACACACACACACACACACACACACACACACACACACAC[T]CACTCACTCACTCACTCACACACACACACTTACTTATACACACACGCACACACACACACACACACACACACACACACACTCACACACACACACACATACACACACGGGTACACACACACACATACACACACACTCCCCACACACACACAC
chromosome_1	3119866	SNP	A	A	23|23	G	30|30	Intergenic												CCGTCCCTCCACCTCCACCCTGCATATGTATATGCCCCATCACAGCCAGAACAAGTGCATGTCGCAACACGGACACCGACGCTGAAGCGCACAAATCAAATCCAGTTCCGCGTCTAGATTGGTGCCACGCTGCTTCCGCTTGCTGTTGT[A]ACCCTGCACCCAACACTTTAGCTGCACAGGGCCACAGCCAAACACCGTCCCCCATTGCCACCAGGGTCGTGTCCTCCGAAGTCTGTGTACCGAATCTTCCGAGCAGTCCGCACCCCCCGGATCAGCCGTGGACCCAGCCGAATGAGCGGC
chromosome_1	3336346	SNP	G	S	2,2|4	G	4|4	Cre01.g021050	Cre01.g021050.t1.2:Intron	Intron	PF02466	PTHR14110	KOG3225			GO:0005743,GO:0008565,GO:0015031	AT3G10110.1	MEE67	Mitochondrial import inner membrane translocase subunit Tim17/Tim22/Tim23 family protein	TGGGGAGGGTGGCAGTGAACACGACGCGGTGATACGGCGCCCCGTGCGGGGTGGTCGCGTGCGGGTCGGCTGCGTGCGGGGCGACTGCGTGTGTGAGCGTGTGCTTGCCGGCCCGGGGCCGCAGCTCCTCTGGTGCCCCCCCCCCCCCC[G]CGCGATGCTGCCCCGACCGGGCCCCGCAAACCCCGCAACTCACAGCCTCATCGCCTCTGCCTGCCTTAGCCGCCTCAGCTGCCTCACCTGCCGCTGCTGCCTGTCCTTGCCGCACCCACGCGCCGACCCACATCAACCACACCGGCTGTC
chromosome_1	3356505	SNP	T	T	4|4	K	2,3|5	Cre01.g021251	Cre01.g021251.t1.1:Intron	Intron	PF00206	PTHR11444,PTHR11444:SF3	KOG1316	4.3.2.1	K01755	GO:0004056,GO:0042450	AT5G10920.1		L-Aspartase-like family protein	AACACTAAGAAGCTGTGGGGCGGTCGCTTCACGGGCAAGACGGACCCGCTCATGGAGAAGTTCAACGAGTCGCTGCCCTTTGACAAGCGCCTGTGGGCTGAGGACATCAAGGTGCGGCACAGGGAGGGGGGCGAGTGGTGGGGTGGGGC[T]GGGGGGGACGCGGGTTTGGTGGCCAGGGCAGGGAGGGAAGACGTGCGGGGCTAGGCAAGAGGCTGCGAGGGCCCAGGGTAACACCAGACCGTGCCGTGTCGCGTGCCCGGCTTGCTGCCCACCTTGCCCGGCCATCCCCACCGCCCTCCC
chromosome_1	3498764	SNP	A	C	3|3	M	2,2|4	Cre01.g022350	Cre01.g022350.t1.2:Intron	Intron	PF00271,PF00270	PTHR24031,PTHR24031:SF20	KOG0347			GO:0003676,GO:0004386,GO:0005524,GO:0008026	AT3G16840.1		P-loop containing nucleoside triphosphate hydrolases superfamily protein	TGACTCAGCGCACACAGGCACACACATGACTTGGAGCAAACACACGCCGTTGCAAGCCAGCTCCCATCTTGCCCCCCCCATCGCCGCCTCCATCTCCCCAGCCCAGCATTGGGTTTGGTTAAGTTTGGGCTGGTATCTACAACCCCCCC[A]GCCCCCCCGCCCCTCCCCCTGGCCTCTTTTGGTCCTCGCCCTCGCCTTGACCCCACCGCCCCCACCTGCGGGATGACCACCATGCCGCGATGGTTCTGCTTCTTCATCTGGTTGCGGCTCACGAGCAGCCGCGTGTCCACCTTGGCCTTG
chromosome_1	4020037	SNP	G	R	3,4|7	G	9|10	Cre01.g026150	Cre01.g026150.t1.1:Intron	Intron	PF01432					GO:0004222,GO:0006508				CTGCAGGTGGGGGGCTGAGCGCGGGTTGGGCATGCGGGGGGGGTTGTGTGGGAGCGTGGGAGTTAGGGCCGGAGGAGGTGGAGGCAGTGCCATGCCGTGCCTGCCGTTCTGCCCGGTGTACTGCTGGTGATGTAGCCACACACATACAC[G]CACACACACACACACACACACACACACACACACACACACACACACACACAAAAACAGATCTGCTCAGGGGAAGCCCTGGACCTGCGTTGACGCCCTACTGTCCTCGTGCCCTCCTATCTTGTCTCTACTACAAAGTAACGCGGGCTCCTC
chromosome_1	4869819	SNP	T	K	4,3|7	T	4|4	Cre01.g033700	Cre01.g033700.t1.2:Intron	Intron	PF01933						AT2G34090.2	MEE18	maternal effect embryo arrest 18	GGGTGAGGGCCCGGCGCTGCAGGGCATCCAGGGTGAGCACGAGGTGTTCCCGGCAGCCAACCCGCGCGTGCTGCAGGTGAGGCGGGAGACTGGAGGGCGGGGGATCACAAGGTTAACATTGGGAGGGCGGGGAAGTGTGTGTGTGTGTG[T]GGGGGGGGTGTAAATACCAGCCCAAACTAAACCAAATCCAACGAAAACTGGGGGCGTTGGGTGTGGGGAGGGGGGGTGCTGTAAATACCAGCCCAAGCTTAACCAAACCCTGGGGGGGAGGGTGTTGTTTCCACCATTCCCAGCCCAGGG
chromosome_1	4927271	SNP	T	K	2,2|4	T	3|3	Cre01.g034150	Cre01.g034150.t1.1:Intron	Intron	PF00999	PTHR10110:SF7,PTHR10110	KOG1965			GO:0006812,GO:0015299,GO:0016021,GO:0055085	AT1G14660.1	ATNHX8,NHX8	Na+/H+ exchanger 8	CACGTGCCTGCCCGCAGCTGGGTGTATGCGTGGATGCAGCACCGCAATATGGAGCCGCAGGCGGAGGTGGCCTGGTCCGTGGGCGGCGCGTACCTCAGCTTCTACATCACGCAGGTGTGACAGGCGTGGGGTGGGGTGGGTGGGGTGGG[T]GGGGTGAGATGGATTGGTGTACAGGGTTGGAATGCCGACGGGGGCTAGTAGGGACACATGGAGTCGGGGAGGGGGGGCCGCGACTCGTGGAGGCGTGTGGGTGGCGACGGCAGCAGCAGCAGCAGCAGCAGTCTCTGGGGCGGGGTGGGG
chromosome_1	5356327	SNP	A	M	3,2|5	A	3|3	Cre01.g037550	Cre01.g037550.t1.1:Intron	Intron										ACACCGGTTGTTGTTGAACTGTTATCGACATGCCTCGAGCGCCGCCAGCAGCCAGGGCTCATTTAGCTTCAGGGCCGCCCTGCCAGCGGCTCCGCGCCCTACGCGCCCACTCCATGTCATTGCAATCCGCTTGCGCCCACTCGCCCCCC[A]CCTCCCGCCCCTTATCCCCGGCCCGCCCCTCTCCACCGTGCCCCTCCACTCACGGGCAGCTGGAAGAGCGACTCGCTGTCGGCGAAGGCCACCAGCAGCATATACGACTTGGCGGGCAGCACCTCGGGGCACAGCGCGCAGGCGCCCGTC
chromosome_1	5716461	SNP	C	C	7|7	S	4,4|8	Cre01.g040750	Cre01.g040750.t1.1:CDS	CDS										ATCGTGCCCAACGTCAAGAACCGCTGGGACATCATCGCCGTCACCGACTGGTACGGCCGCATCTCCGACATCGCCAAGGACGCCGACATCGCCTGGGACAACTACCGGCGGGAGCAGTCCTACCAGCGGCGCATTGGCGGGGCCGTGTC[C]GCCAGCAGCACCGGCGGCACCATGCCCGCCAGCAGCACCGGCGCTGGGCCCAGCAGCTCCTCAGAGTCCATGGAAATGCAGGCGCTGCTGCAGGCCATTCGCGCGCTCGGACCCAGCGACCGCGCCAAGGTCTCCCGCGCGCTGCAGAAG
chromosome_1	6176838	SNP	T	G	4|4	K	3,4|7	Intergenic												TCTGTGCTCAAACGCATGCAGGATGTGTCGACAAGCACGTTGCTATGCCGGCATATGTCGCTTTGCTGTGGCTGCACACCAGGGGCTCAAGGTGCCTGGTCCCCAAGCCCTGATGGAAGGGTGAATGGGGGGTGGGGGCCTGTGGGGGG[T]GGGGGGGAGCGTCGGGGAGAGCAAACGGGTGCGGGTGTTCTGGGCGCCTCATTGCGACACACCCAAGAGCACAATACGAAGAGTGCTATTTGTGTGAGACAGCTTAGTATATAAATATAGAACCCAGGCACTTCTGCACTCTTGACGACG
chromosome_1	6884655	SNP	A	A	13|14	W	6,6|12	Cre01.g049826	Cre01.g049826.t1.1:CDS	CDS	PF12499									CCTCCCAGCCCTGCTCCGCCGGCGCCGCCTAGCCCCGCGCCGCCGTCGCCTGCACCTCCCAGCCCTCGGCCGCCTGCGCCTCCCAGCCCTGCTCCGCCAGCGCCGCCCAGCCCCGCGCCTCCCTCACCGCAGCCACCTAGCCCTGCGCC[A]CCGTCGCCTGCGCCTCCCAGCCCTGCTCCGCCGGCGCCGCCTAGCCCCGCGCCGCCGTCGCCTGCACCTCCCAGCCCTGCGCCACCGTCGCCTGCGCCTCTTCNNNNNNNNNNNNNNNNNNNNNNNNNNNNNNNNNNNNNNNNNNNNNNN
chromosome_1	7296452	SNP	T	T	10|10	C	12|12	Cre01.g052650	Cre01.g052650.t1.1:CDS	CDS	PF00328	PTHR12750,PTHR12750:SF9				GO:0003993	AT3G01310.2		Phosphoglycerate mutase-like family protein	CGCCTGCTGCTCGTGCGCCGCACACTCCTCCATGACAGTATACAGCGGCGGCGACACCGTGCTACTGCCGGCGCCGGCGCCGCCTGCTCTTGCTCCTGCTGCTGCTGGTGCTACTGCCGGGCCTCCAGCAGTGGCACCACCGCGGCGGC[T]GCTACTGCCGACGCCGGCAGCGGCGCTGCGTGCGGGGGAGGCGGGCGGCGAGGGCGCTGCTGCTACAGCCGCCTGCCGCGCCGCCGCCATGCCGGTCGGCAGTAGCATCTCGTCCTCCAGGGAGGCGTTACCGAACTCCGACACCATGGA
chromosome_1	7314346	SNP	T	T	11|11	K	3,4|7	Cre01.g052750	Cre01.g052750.t1.1:Intron	Intron	PF06011		KOG3903							CAACCCCGCACCGCCACCGCCCCACACAGAGCCTGTCCAGCCCCCCCACGGACGCGTACGGCGGCCGCGGTCTCATCCGCCCCGCCGCCCTGGCCAGCAGCGACGGCCGCTACATGGTCCTGTACGGTGGCAGGGGCAGCAGCAGTGAG[T]GGGGGGGGGGAGCGTGGCGGCGTGTCTCGTGCTGGAGGGTTGGGGTTGGGAGGGGGGGCGCAGATGGGGCCGGCATGCGTGTACGGACGGCGCAGGGAAGACGGCAGTAGGTGGGTTGGGTGGGTGGGGCCGCAGAGCGCAGGGCGCATG
chromosome_1	7804589	SNP	T	C	3|3	Y	2,3|5	Cre01.g055966	Cre01.g055966.t1.1:Intron	Intron										CGGCCGCTGCGGCCGCTCGCAATCCGCTGGGCATCGTCAAGGTAAAACGATTCTCCTCAGGAGACATGGCCATTGGCCCGTAGCTGTCCATGGCCTGAGCGCACCAAGGGTCTCTGCGGAACCTTACTCGTGCCCGCCCCCCCCCCCCC[T]CCCCCCATCTTTGTCCCCTCCCAGCCCGGAGCCGGCCCCGACGTCCGCGGCACCGCTGCCGCCTCCGACTCGGATGACGACCTGCCGGTGGGCGAGCTCGTGGCCAAGCGGCGGCGGCTGAACGGAGGAGGCGGAGGGGGCGGAGGAGCA
chromosome_1	7938583	SNP	T	K	2,3|5	T	4|4	Cre01.g065822	Cre01.g065822.t1.1:Intron	Intron	PF00400	PTHR12764	KOG1538				AT5G56130.1	AtTEX1,TEX1,THO3	Transducin/WD40 repeat-like superfamily protein	CGGGTCTCTGGGCACTGCAGGACTCGATTTACTGCGTCGCGTATGCCCAGAACGGAAAGCGCTTTGCATCGGGAGGCGCGGATAAGACGGTCATCATCTGGACAAGCAAGGTGAGTGGAACCAGAAGGTGGGGGTGGGGGTGGGGGGCC[T]GGGGGTCAGGGAGGCAGCTGGGCTCCCGCGTGCGGTGTTGCCTAGACTCAGTGCGCGTGTGGATGTGTATGCTGAGTCTGAACCTGCTTCCGGGCCTCTTATCACACAAACAGGCGGAGGGCATTCTGAAATATACGCACAACGATGCGA
chromosome_1	7946813	SNP	A	A	11|11	R	3,3|6	Cre01.g066187	Cre01.g066187.t1.1:Intron	Intron	PF02535	PTHR11065				GO:0016020,GO:0030001,GO:0046873,GO:0055085	AT3G20870.1	ZTP29	ZIP metal ion transporter family	TTGTGCGCTAGCATACTGCGTTGCAGTCATGCTCCCGTAATGGACCGGCCCACGCCATGGCAGGTTGGCTCGCCAGCTGCCCTGCTCCTACTCCTTTTATTAGGCTGGGCCTGCCCCTAACACACGCACACACACACACACACGCGCGC[A]CACACACACACACACACACACACACACACACACACACACACACACACACGCACACACACACACACACAGGTATGTGTCATTTGTGGAGATCTTCACCACCAAGTCCATTAAGGGGTTCATGGACGCAGGATACAGTGACAAGAGTGAGTG
chromosome_2	132550	SNP	A	R	2,2|4	A	14|14	Intergenic												AATGCAACCTCTGGCGGCGAGGCAAGACAATCAGTCAAACTAGACAGGGCTACTGAAACTGAAAGCGACGAGGAGGGGTGAGAGGCCGAGGGCAAGGGACGGCACGGCGGCAGCGTGACGGCACAGCGACAGGACTGCGTCAGTGCGCC[A]GGGGGGGGGGGGTACGAACAATAGTTCCAGACCCCACCCCGCAAAAACTCCCGACCCCCCTGACCGACGACCGACCGTGCCGTACCGTGCCGTACACCCCCTAAATCCCCTCTGTTTTCTTCCAGGATGGTGTCAAACGACTGCTTTCAG
chromosome_2	394969	SNP	T	K	2,2|4	T	7|7	Cre02.g075950	Cre02.g075950.t1.1:CDS	CDS			KOG4462							CGGTGAGGGCGCCTTGGGGCTGGGCGGGTTGGGGCTGGGCGGATCCGGACTAGGCGGATGGGGGCTGGGCGGCGCCGGACTAGGTGGGTTGGGGCTGGGCGGGTTGGGGCTGGGCGGGTTGGGGCTGGGTGGGTTGGGGCTGGGCGGGT[T]GGGGCTGGGTGGCTTGGCAGAAGGCGGCGGCGGCGATGGCCACGCCACAAAGCCCGTTAACCGCACCGCGTCCACCACGACCGTCGCATTCAGCCTGATACGCATGCCCACGATAGGCCCCACCAGGCTGCTGGTGTTGCACGTGAACCA
chromosome_2	488064	SNP	T	K	2,3|5	G	3|3	Cre02.g076800	Cre02.g076800.t1.2:Intron	Intron	PF01222	PTHR21257,PTHR21257:SF26	KOG1435	1.3.1.70	K00222	GO:0016020	AT3G52940.1	ELL1,FK,HYD2	Ergosterol biosynthesis ERG4/ERG24 family	GCCACGCGCGGGTCGCTGGGGTTGGCCCGGAACATGTCCTTCTGGCTGTTGGCGCCGCGGAACACGGCATAGCCCAGCAGCTTCACCGCCAGCACCAGACACGTGGCCGCCACAGACAGGTGCTGCGGGGCGCGGGTGGCGGGGGGCGG[T]GGGGGGGGGGGTACGTGCGCGGGATCGACGATAAAAGTCTCATCATCATTCAAAAAGCCCACCCAGTCAAGAAAATGCGAGACGAGAGGGATGGGTGGTGCGGGCGAGGGGAGAAATGCGCCTGGTTAGTGTTGTTAGGGCGGTTAGCAC
chromosome_2	489634	SNP	G	S	2,3|5	G	3|3	Cre02.g076800	Cre02.g076800.t1.2:Intron	Intron	PF01222	PTHR21257,PTHR21257:SF26	KOG1435	1.3.1.70	K00222	GO:0016020	AT3G52940.1	ELL1,FK,HYD2	Ergosterol biosynthesis ERG4/ERG24 family	CAGCACCAGTCAGCCCGTGGTTTGGTGGTTTTTGGTTTGGGGGGAGGGGAGGGTTGTTTAGCGGACAGGGAAGGACGGATAGGAGGACGGACACGCTCCTCCCACCCATGCAGCACAAACACCGACTGCCAGCCGCTGCGCAGCAACCC[G]CCCACCCGCCCATACCCGGGCCCACACCTGTCCACAGCCCTCCACGCACACGCGCTCACCCCGTGGCGCCGTGCCCGCTCAGCAGCGCGCCCTTCCTGAAGGAGGAGGCGTACAGGTACACCGACAGGGCGCTGCTGAAGATGATGGCGG
chromosome_2	1142502	SNP	G	S	8,6|14	G	12|13	Cre02.g081600	Cre02.g081600.t1.1:Intron	Intron	PF03171	PTHR10869				GO:0016491	AT5G18900.1		2-oxoglutarate (2OG) and Fe(II)-dependent oxygenase superfamily protein	AGGTGGAGCACGAGTGAGGCCACAGGTGATCATGGTGGTATCATGGATCCTGAGGGCGCACAGCTTCCTGCACATGCGCCCCTCCACCAGGTGAGTTTCCACTACCCCCACGATCATCACGGGTGTAGTAGATGGCCCCCGCTCACCCC[G]CCCGCCCCACCCAGCAAGGCGCCGCATCCACACTGCGTTCCCCCCTTGTGATTGAATCACTCCGTTCTCCATGCACGGCTACCCCGCTCCAAAGGCCCTGGCCCACGCCCAGACTCAGGCCCAGACGCCGCAGCAGCCGCTGCGCTCACA
chromosome_2	1423830	SNP	A	A	4|4	M	2,3|5	Cre02.g083500	Cre02.g083500.t1.2:Intron	Intron	PF01494	PTHR13789,PTHR13789:SF71				GO:0004497,GO:0055114				TCATGGCCCTCCTGTCCTGCGCCTAACCCCCTGCCGCTCGCCCTGCTGCTCCACGACGCCTCGGCCCCCTCCCATAAGTATTACGCTTGCGCTCGTTTGAGGTTGGTTGGGTTCAGTTTGGGCTGGGATTTACACCCCCCCCCCCCCCC[A]CCCCCCTTCAAACCCTCTGCCCCCCTCACCCGGCGGTAGCAGCTCGTACAGCGCCGCCCGCAGCGTGCTCCACTGCACGTGGCAGGGCGTGTAGCCGGCCGCTCGCAGCCCGCCCGCGCGGTCCAGCGGCATGCTGCGAGGGCGGCGAGG
chromosome_2	1953754	SNP	C	S	2,2|4	C	9|10	Cre02.g088000	Cre02.g088000.t1.2:Intron	Intron	PF01145	PTHR23222	KOG3090			GO:0016020	AT4G28510.1	ATPHB1,PHB1	prohibitin 1	TAATGTGGCCGCGCTCCAACTAGTCATGCCTGCAATCCTTGCAAACACGCAGGAGACGCTCAAGTCGGTCATTGCGCAGTACAACGCCAGCCAGCTCATCACCATGCGCGAGGTGAGACCGGGCGAACGATTCAGCCGGGGCGGGCGGG[C]GGGGCGGTTGGTGTGCGGGTTCGATCGCTCGGCCAGCGGTGGGACAGCAGCGGGGCACGGTGGTGGGGCACGGCGGTGGGGCACGGTGGCGTCGCATGATGCTGGTTATGCGGCTGCATGTCTAGTGAGGGATGAAGCTGGTGGGAGCAC
chromosome_2	2275628	SNP	G	S	3,2|5	G	6|6	Cre02.g090400	Cre02.g090400.t1.2:Intron	Intron										GCGCGTGGTGGGCCGGGTTAGGGCGCATGGTGGACCGGGTTAGGGCTTGTCCAGAAGGCTACACACACACACGCACACACACATACACAACACCTACCTCGCCTCCGTGCCCTCCACACCGCGTCTCCCCACTCACCCCCCCCCCCCCC[G]CCTGCTATGCTACTGTTCCTGGCTACGCCTTCACTTCTTAGTACTCATGCGTGTACGTACCCACTCAACACCCCCTCCTCCCGGCAGGTGGTGGACGCACCCCTGGAGATCCACCTCAAGCGCAAGCACTGGGCGGACAAGGAGCGCACG
chromosome_2	2399314	SNP	C	C	17|18	M	9,10|19	Cre02.g091226	Cre02.g091226.t1.1:CDS	CDS										TGCCGCTGCTGCTGCTGCTGCTGCTGCTGCTGCTGCTGCTGCTGCTGCTGCTGCTGCTGCTGCTGCTGCTGCTGCTGCTGCTGCTGCTGCTGCTGCTGCTGCTGCTGCTGCTGATGCTGCTGCTGCTGCTGCTGCTGCTGCTGCTGCTG[C]TGATGATGATGATGATGATGATGATGATGATGATGATGATGCTGATGATGATGATGATGATGATGATGATGATGATGATGATGATGATGATGCTGCTGATGATGATGATGATGATGATGATGATGATGATGCTGATGATGATGATGATGA
chromosome_2	2858795	SNP	A	M	2,2|4	A	5|5	Cre02.g094801	Cre02.g094801.t1.1:Intron	Intron										TACTCCCCCCCAGCTCGCCATGCCGCTCCACGACGCCTCGGCGCCCATCCCAAAAGCATGATCGCTTGCAAATAACGCCTCTGCCTGTGCTCCGCTCGTTTCAGCTTGGCTTGCTGTAGTTTGGGCTGGTATTTACAGCCCCCCCCCCC[A]CCCCACATGCCCGCCTGTATGCCGCCGCACACATGCGCGTACGCACCTGTGTCCAGAACAGCCCAATGGCGTTGCGGTCCCAGCGGCAGCTGTCAGGCCGCCATGGGTCCGGACACACGCGCTCGGGCGGCCCCGTGTCCAGCTGCGTGC
chromosome_2	3938124	SNP	C	M	6,6|12	C	13|13	Cre02.g096551	Cre02.g096551.t1.1:Intron	Intron			KOG3032							CAGCGGCGTCGTTCAAAGGAGTTGGGGACACTAGACTACTAGAGCCACGCCAGCGGCGGCACGCAGCTGCCACAGGGATGCCTTGTGACGGCTGCCGCATGCATCTCTCCGCATGAAATCGCTTGCCAGCACACATACACACATGCATT[C]CCCATCATCGCCCCCTGCGTTCCCCAAATGCAGCGCTACCCCCCCGCCCTTGTCAGCTTGCCTTGTACTGCGTCCTCCACTGTGCGTCCTACGTGTCTCCGGTTTCTTACTGGGGATGGTGGAGAGACATCCCAAACCCGCAACCCCTAA
chromosome_2	4003460	SNP	A	R	2,3|5	A	5|5	Cre02.g097000	Cre02.g097000.t1.2:Intron	Intron	PF01979	PTHR11647,PTHR11647:SF1	KOG2584	3.5.2.2	K01464	GO:0016787	AT5G12200.1	PYD2	pyrimidine 2	CTGACCCATTACCCCTGACCCATGCTCCAGGGCGGCACGGTTGTGAACCATGACCAGCAGTTTGAGGGCGATGTGCTGATCCAGGACGGGCTGATCGCCGAGGTGGCGCCACGCATAGAGGTGGGGGGAGGTGGAGGAGGGCGGGAGGG[A]GGGGGAGCAGGGCCGGGGCCAGGTGGGGCGACAAGGGACGCCACGGGGCGGCAGGGGGCGGCGAGGAGTGGCCGGTTTCTTGCTTGAGTGGATAGGGATGCGGTTGGTCGGGAGCTGCAGTTGCGGAGAGGGGTCGAGGACGGGTGCGGG
chromosome_2	4345907	SNP	G	T	13|13	G	12|12	Cre02.g099350	Cre02.g099350.t1.1:Intron	Intron	PF00530	PTHR19331,PTHR19331:SF418				GO:0005044,GO:0016020				GGGCGGGCCCGGTGACCTCGTAGTCATAGTCGACATCCAGGGCGGCGCAGGGCGCGGCCACGTTCATGGCGTCAAGCAGCGCGGTGCCCATGTTGGTGCGCAACAGGTTGTTGGACACCTGTGCGTGTGCGTATATGTGTGTGTGTGTG[G]GGGGGGGGAGTTTGGTATATTAATGCATGGGGGCGATCGGGTTAAAGAGTGATGCAGCGGCGGGCGTAAAGGGCGTAGGGTGCAGAGGTACGAGGGATTGACCGGGTGCGCAAGGGGGGTGGGTGGGTTGGAAGCGGCCGGCGGCCGCTG
chromosome_2	4717735	SNP	A	M	2,2|4	C	8|8	Cre02.g101950	Cre02.g101950.t1.2:Intron	Intron	PF05958	PTHR11061,PTHR11061:SF2				GO:0006396,GO:0008173	AT2G28450.1		zinc finger (CCCH-type) family protein	CAAACCACCAGCCACGCGCACATACACAAAACACAACACGCCTGCCCAATGCCCATGCACGCGTGCGGCTCAACCCAGCGGCTTCCCCCCGGCAACGATTCCTTGACTATTGGGGCCCATTGGGCTCGGGCACATACCCCCCCCCCCCC[A]CCCACCCACACCCGCCCACACCTTGCTGGCGTACTCGGCCGCAATGCCGGACTCCACAGTGATGGAGCTGCCGCGAACCGGCGGCTCCGCGGTCACCAGCATGTCGGCAGCGGCCCTGCCGGTGGAAGCGGGGGGGGGGCATGTGCGTCA
chromosome_2	5035248	SNP	G	C	21|21	G	28|28	Cre02.g104450	Cre02.g104450.t1.1:Intron,Cre02.g104450.t2.1:Intron	Intron	PF07714	PTHR23257,PTHR23257:SF99	KOG1187			GO:0004672,GO:0006468	AT2G45910.1		U-box domain-containing protein kinase family protein	GTTGGCGGGCTGCAGTTCAGGCCAGGACAGGTTTATAATTAGAGACATGTGGGTGATGAATGATGACACATGGCAGGTGCAGGAGCTAGCGGGCTGGTGGGGGCGTAGTCAAGGTGTGTCGATTGGGAGGAGCAGGTGTGTGGAGGCGG[G]CGGCACGCACGCCCACACACGCCCACACACGTACACGTGACACGTTCTTCCCTTGTGACCTCGCACGCATGTCCTAACTACTAGCAACAACCAGGCAAGTCAGCGGCGGCCAGCATCCGCGGCTGTGACGTAGTGTGATGCCCGATACGT
chromosome_2	5441793	SNP	C	C	19|19	T	31|31	Cre02.g107650	Cre02.g107650.t1.2:UTR	UTR										GAGAGGCCTTGGGGATCACACCCATACCTGATCATGTCTTGTCACTTCTCGCTTCTGAAGCTACTACCCCGCCTGAATTTGCTTTGGGGCCGATGCATTGGCCTCGAGCATGTCATCCCCGCCCTAAACACACGCCGCCGCATGCACGG[C]GTGTCCACAGATACCACGGCACCAGTCTCGAGCCCTGGCACCTACCAGGAACAAGCCCGGGCCGGCAAGTATACTATGCAAGTTACTAAATGAATTGGTCGTATCGACTGCGACAGGCCTTACTGGGAGCTCAGGCCCACATGCTTAAAG
chromosome_2	5615452	SNP	A	R	3,2|5	A	7|7	Cre02.g109200	Cre02.g109200.t1.1:Intron	Intron										GGAGGACCGGGACGTAGGCATGGGCGACACCGCGCGGCCGCTGGAAGACGGGCCCGAGCCGGAGCCGCTGCTGTTGTTGTTACCACCGGGCACCTGCGACATCAGCAGGCGTAGAAAGGAGTTCGATCGGGGGAGGGAGGGTTTGGCTT[A]GGGGGGGGGGAGAGCAGAGGTGCCGGGGGATAACATTTGAAAACTGTTGGAGCAGCGCAGCCGGAACCTGGCACAGTCGACCAGGTACGTCAAGAGCTAGGTGTTCTTTGCCCGCGACGGGGGCGGGGCGTCAGCTGGGTCATTTCCCAT
chromosome_2	5634393	SNP	A	M	3,2|5	A	5|5	Cre02.g109400	Cre02.g109400.t1.2:Intron	Intron	PF00400	PTHR14205,PTHR14205:SF11	KOG1007				AT1G20540.1		Transducin/WD40 repeat-like superfamily protein	ACTACCCACAGCCGGACGTATTGCGTGGACTGAGGTCACAGACGCAAGCTAATGCTTGCTTAACAGTTTGGGGTGCTGTCATCAAACCAGGCGCCGCCCGGGACCATCGTCCGCGTGGTTAAGCACTCCCCGCTTCCCCACCCCACCCC[A]CCCCACCCACCCCTGGGTCTGCGCCCCGCAGGTACGGCTGCTGCAGTACGACCAGGACAATGAGCAGCTGGTGTGTCGGCGCACGTTCACGCACGCGGCGGAGGTATGGGACATCGCGCCGCATCCCAACCAGGAGGACCTCTTCGTGAC
chromosome_2	5801067	SNP	G	G	25|25	A	28|28	Cre02.g110843	Cre02.g110843.t1.2:UTR	UTR										AGCAACTCCGTGTCCGCGCGCGCCGCGACCTCCAGCAGCTGCGGCACGGGAGGGCCACCGTCCGCCACCCAGTCCCGCTCCCAGGCGCTGACGTCACCACGGAGGGACCTCAGGATCAGTCGTCGCCTTGTGCCACGACAGCACACCGC[G]TACTGATCACTCACATCCCACAGCGCCTGCTGCAGGATCGCCTTGAAGGTAATGCCGGGGCGGGGGCCTCATCGCGGTCAGCCAGCAAGGCCGTGACGTCCGCCGCGGGCATGCTGGTCCCGTAGTCGCACTCGCCACCGCCCACATCAG
chromosome_2	5844814	SNP	A	R	3,2|5	A	6|6	Cre02.g111150	Cre02.g111150.t1.1:UTR	UTR	PF03016,PF07974	PTHR11062,PTHR11062:SF20				GO:0016020	AT3G57630.1		exostosin family protein	GGTAAGGCAAGTTGGCAAAGTCCCGTAGGGTGCAGCTGCTTCCCAGACCCAACAAATGGCAAGCAATTGGCAGCGGCAGGGCAAGAGTGCGCGGCTGGTCGAACGCCGGAGTGTGCACAATGGGTGGAACGTGTGTGTGTGGGGGGGGG[A]GGGTGGGACTGGGAAACGTTTTAATGCCTGGGTAGCCGTTGTGCTGCAGCAAACGTCCACCTCATCACTGCTTATCACCGCCATGGCCATGCGCTGAGCAGGCCGTCTCTGGACTGACCCGGATTGATGGCAGTGCCTGGATAGCGATAG
chromosome_2	6191778	SNP	G	R	3,4|7	G	8|8	Cre02.g113800	Cre02.g113800.t1.1:Intron	Intron										TGCGCCACCTACTGCGCCGCCACCGGCTGTGTCTACTTCGTGGAGGTGTGGGGGGAGGAAAACGCATTGTGGCCGCGAGTTGCCAGCACCACGCACTGCACACACACACACACACACACACACACACACACACACACACACACACACAC[G]CACACACACACACACGCACACGCACACACACACGCACACTTACACACACACACACTTACACACACAGGGTTACGCCATTCTGAGGCTGGACGGCGCCAATGTGGTGACGCCGGTGGCGGGCTGCAGCACCGAGTGCGACCAGGTGCCGGC
chromosome_2	6343231	SNP	A	W	3,2|5	A	41|41	Cre02.g115300	Cre02.g115300.t1.1:Intron	Intron	PF01490	PTHR22950,PTHR22950:SF11	KOG1305				AT5G38820.1		Transmembrane amino acid transporter family protein	ACGATGGACGGACGTCCACAAGCCAGTCAACGCTCAACCTGGTCAACTGCATTCTCGGTGAGGCCTGAGAACCTGGCTATCTGGGAACGGGGTGTTATGGCGCTGGGTTAGCCCCACACGGATGTGGCAACCGCCCCTCCTACACGCGC[A]TAACTGTACGCCCCGCCCTGACACCAGGCGCCGGCGTGCTGGGCTACCCCTTCTGCTTCCGCTCCTGCGGGCTGGTGCTGGGCACGCTGCTCATGGCAGTGTCCATCTTCGCCTCGCGCTTCTCTTACAACCTGCTGCTGTACTGCAGCC
chromosome_2	6343234	SNP	A	W	3,2|5	A	39|39	Cre02.g115300	Cre02.g115300.t1.1:Intron	Intron	PF01490	PTHR22950,PTHR22950:SF11	KOG1305				AT5G38820.1		Transmembrane amino acid transporter family protein	ATGGACGGACGTCCACAAGCCAGTCAACGCTCAACCTGGTCAACTGCATTCTCGGTGAGGCCTGAGAACCTGGCTATCTGGGAACGGGGTGTTATGGCGCTGGGTTAGCCCCACACGGATGTGGCAACCGCCCCTCCTACACGCGCATA[A]CTGTACGCCCCGCCCTGACACCAGGCGCCGGCGTGCTGGGCTACCCCTTCTGCTTCCGCTCCTGCGGGCTGGTGCTGGGCACGCTGCTCATGGCAGTGTCCATCTTCGCCTCGCGCTTCTCTTACAACCTGCTGCTGTACTGCAGCCAGA
chromosome_2	6882436	SNP	G	A	51|51	G	53|53	Cre02.g119651	Cre02.g119651.t1.2:UTR	UTR	PF11397	PTHR12907,PTHR12907:SF3	KOG3710							GCGTCGAGGATGTGACGCCGGACCGAGTCGGGCAGCGCGTCAAGTCGGCTGTAGATGTCCATATGACCACGCTACAGCGTAACTTAATGCGATACTACTGCAACAACGTTGCATTCGAAAGGACCATTCTTTCGTTCCTCAACATACTA[G]CTTTCAATTGCATGTATGCTAATCTTGGACTTTCATGTGTATCTCCAGTCTTATGTGGAGATGAGGCTCCTTCAGAACGCGGTTCTGGGTCGGCCCTTACGGCATGCGCAGCCAGCGAGTGTGTTTTGGCGCGCGTTTCCCGGTGGTAGC
chromosome_2	8053820	SNP	C	C	11|11	M	4,6|11	Cre02.g141066	Cre02.g141066.t1.1:Intron,Cre02.g141066.t2.1:Intron,Cre02.g141066.t3.1:Intron,Cre02.g141066.t4.1:Intron	Intron										CGGCGGCGGGTAAAGGAGTGAGGATGGGATCACACACCCACACACCCACACACCCACACACGCACACCCACCCACCCACACACCCACACACACCCACCCACACACACACACACCCACACACCCACACACCCACACACACACACACACAC[C]CACACACACACACACACGTACGTCAGACGTACCAGCGCTGCCTTCCCCCCGCCGGCCTCCCCTCCTCCCCCGGCCTCCACGCCTGAACACCCCAACCCCAGACCTCGCAGCGGTCTGCATCTCCCGCGACGGCCTGCATCCTCCACGCCT
chromosome_2	8199267	SNP	C	C	5|5	S	2,2|4	Cre02.g141166	Cre02.g141166.t1.1:Intron	Intron										AACGTCGTTGGGGTACAGCGTGTGGAGAGGCCATCGTATAGCAGTGATGTTGTCGGTATGTGGTGCCGGCATCGGGGCGGTGCATGTGGGGGGGGGATAGGGGGGGTTGGAGCGGGGTGGGGTTGGGGTTGGGGTCAGTTGCTGGGTGT[C]GGGGGTGGTGACAGGCAGGCAGGCTGACAAGGCAGTGATGGGGCGGAGTAGAGGTACGGGCATGTGTGTGCTGCTTCCCGCTTCCAATTGGGGCCTTCTGGTCCTGTGTGTGAGCAAGCCTGTTGTCTTCGTGCGCACCTGGGCGGAGGT
chromosome_2	8500817	SNP	G	G	3|3	S	4,4|8	Cre02.g141826	Cre02.g141826.t1.1:Intron	Intron	PF00069	PTHR26392				GO:0004672,GO:0005524,GO:0006468	AT2G02800.1	APK2B	protein kinase 2B	CCCTGTTCACCTGCGCAGGCGCGGTGAGCGAGGGCGGGTTGGTTGTGCGCGTGTGTCCGAAATGACGACGCGAGTAAAAAGGCATAGGCGATCAGTGGTGAAACGGCAACGGCCTTGCTATGCGCTGGCCACGACCGTCACAGCCACCC[G]CCCGCCCGCCCGCCAGCCACCCAGTCACCCACCCACCTTGCTTGCTGCCTGCTGTATCATGGATTCAATCTGTTGCGCCATCAGCAGCCGGGGCGTGGCACCGCCGCCACGGCCAGAAGCCGCGGGCGTCCCAGACGACCCCCCTGCCGC
chromosome_2	8613151	SNP	G	G	35|35	A	30|30	Intergenic												GTATTCCTTACTGCTGTTCGCAGGGTTACCTGGGCCGGCTTCGCCTGGCACAGGTTGCACCTTACAAGTCCTCTTCTGGGCCCCTCCTTAGTCCGGATGAGCAGATTTCGGGTTATAAGGAGGGGCTGGATGCCGCCCAGTCTGCCCTG[G]CGTCTTCGACCATCACGCGTCAGAACAAGGTCACGGCCGAGCTTTGGGGCTGGCTCAACCGTTGCCGGCCCGGCGTTACACGGCCACCTGTACCGATGAGGGCCTGGCTGCCTACGTCATGAAGGGGTGGCTGCCTTCGCATCACTCGCG
chromosome_2	8692925	SNP	A	M	4,5|9	A	13|13	Intergenic												GACTCCAGAGCTGTTTGCGCTCTGCCGGGGAAACGCCAGGTCACGGCAGCCCTCGATTGAGAGCCCTGTTGTTGGTTATACCAGGTACACGCTTCACGTGATCTGGCAGAATAACCGTGGAAACCGTTGTCCCACACACACCCACACAC[A]CACCCACACACCCACCCACACACCACACCCACACACCCACACACCCACACACACCCACACCCACACACCCACACACACGTTTCGTTTTTTAACACACACACACACACACACACACACACACACACACACACACACACACACACACACACA
chromosome_2	9109769	SNP	A	A	8|8	G	5|5	Cre02.g143347	Cre02.g143347.t1.1:Intron,Cre02.g143347.t2.1:Intron	Intron										TCCCCTCTCGTTATGCTCTCTCTCACCCTCCACACCCACACCCACACCCACACACACCCACCCACACACACACACACACACACACACACACACACACACACACACACACACACACACACACACACACACACACACACGCGCGCGCGCGC[A]CACACACACACACACACACACACACACGTGCACCTCCACCCGCCGTCCCGCCCCACAAGGCCCAGCAGCACCCGACGCTCCCGCCGCGAATCCCACCGATCGACGGGCCGCAGCACTACTACCTTTGCGCTCGACAGACCAGCACCACCA
chromosome_2	9134435	SNP	C	Y	17,12|29	C	36|40	Cre02.g143447	Cre02.g143447.t1.1:Intron	Intron	PF00789	PTHR23153,PTHR23153:SF14				GO:0005515	AT2G01650.1	PUX2	plant UBX domain-containing protein 2	GCCGGCTGGACGCATGTCGCCTGCAACAGGGACAGCAACACTTTGTGCTACAGCTGGAGTGGATGGATGACGGCTGTAGCAGCAGCAGCGCTGGACGTGAGCGTGCTGGCGGCTGCGACACTGCTGACGGCGTCAGGTCCATCGTTAGT[C]CTCATGTGACAGCGGCAGCATTAGTAGTGGCGGACAGCGCCACAGGTTGCACGCCAGCAACCAACTGCCTTTGGGATTATAGTTGCGGCGGCGGAAGGCTGTGTTCGGACTGCTACAGCCGCGCCAAGATGGCGGGCGGCAGTAGCCACT
chromosome_3	309490	SNP	C	Y	2,2|4	C	3|3	Cre03.g144607	Cre03.g144607.t1.1:Intron	Intron										CTGGAGTGAGCCGGCGTGACTGCGGCGCCTGGATGGGCAAGGCGGCAGCAGCCATTGCCAACCCGCTTCATGCAACAATCGCATGCCTCCCCAACTCCTGCCCAACTCTCAATCATCACCCACTTCCCCTCCCTCCCCTCCCCTCCCTC[C]CCCCTCCCTCCCCTCCCTCCCCCCTCCCCAGACGGCCCTGACGCCGAGCTGGAGGAGCTGCTGGGCCGCCTGACCGCCGCCGTGCGCCTGCTGTACGGCCCGCCGGGGGCCACCTGGGTGGTGGGCGCGGAGCTGGACGAGCTGGCCTCG
chromosome_3	813771	SNP	T	G	4|4	K	3,3|6	Cre03.g146407	Cre03.g146407.t1.1:UTR	UTR										TGGCGCTGGTCTGAGGCAACGTCAGCAAGCTGAGGGAGCTCCTCGGCCTGGGAGGCTTGATCGCGGAGGGAGTAAGATGGGGAAGTGGAGGGGGGAGGGACGGGAGCACTGTGCATGCGTTGGCGCGAGGGCACACCGGCTGGGGCGGG[T]GGGGGGTGGCAAGCAAGCGGATTACGGAGGCATGCTGCGGCAGGAGTGCGCGCAGCAAGAGGCTGCCTTCAGAGATGCTGGGCAAAGTGTGTGACACGCGTATGTGACACGCGCGCGTGTGTGTGTGTGTATGTGTGTGTGTATATGTGT
chromosome_3	1338470	SNP	G	G	20|22	S	11,8|19	Intergenic												GCATGCACATATCACGTACATGGGAAGCCCCAGGCCGTGTCTCCACAGCGGCAGCCGTAGGGACATTTGGGGGGGCTTGGGGACGGCGGCCGTGGTGACGGGGGCCGTGGCGACGGCGGCGCTGGTGAGGGCGGCTTGGGTGAGGGCGG[G]GCCGGGGATGGAGGCCTGGGCGACGGTGGCGCGGGCGACGGGGGCCGTGGCGAAGGCGGCGCTGGAGAGGGTGGTACGGGCGAGGGCGGCTGAGGCGACGGCGGCGCCGGCGGCTGGGGCGAGGGCGGGGCCGGGGACGGAGGCCGGGGC
chromosome_3	1921179	SNP	C	C	32|32	T	42|42	Cre03.g155250	Cre03.g155250.t1.2:UTR	UTR										CTAACTCCCAAGCATCCTCCTCGTTGAGAGGGTTGCTGCCCTTTTGCTTTTGGTTACAGTGAACTGTACACACGTGAACACTGACCCCATATTCTTTGCTTGCGTGACTCGCTTTCTCATCTCATTTACCGTTTGATCCTAACGTCCCG[C]CGTCCTGTTCGCAACAGAGTGATCAATATAGCGGGGTTAGCCAGGAGAGAGCGTGTTGTGGTGTAGCACATGTTATGCGTGCGTAGCGCCTCTGATGACCGATGCTTTGGACGACGGGGTTTATGGACGCTGCGTGGATGTGACAGCCTG
chromosome_3	2166251	SNP	G	G	34|34	A	29|29	Cre03.g157350	Cre03.g157350.t1.1:Intron	Intron										AGCGTCGCCCCCGCTCTCGACTTGGCCTTGCGCCGTGGGGGCCCCGGTGCGGGAGCTGCTCGGCCCGGCCTCAGATGCGGACGGCGTCTGTGCCGCACGCACACGCGCACTCTGCTGCAGTTCACGGATGCGGTCCTACGTACGAAGGG[G]ACAAACCACACTGTGGGTGCGCCGTAAAAAAGGATCATGCCCTGGTGACGGCTTAGGCCACAGCTGCGCCACGTAAGCGCACAGGCCTCGATAGAAGGTTCGAAACGAACCTCTGAGCGCCAATGCACACGCCGCTTGCACTTGCGCGTA
chromosome_3	2871542	SNP	T	T	26|26	A	22|22	Cre03.g162701	Cre03.g162701.t1.1:Intron	Intron	PF00176,PF00271	PTHR10799:SF209,PTHR10799				GO:0003677,GO:0005524,GO:0003676,GO:0004386	AT2G28290.1	CHR3,SYD	P-loop containing nucleoside triphosphate hydrolases superfamily protein	CCGCGCCTGCCGCGGCCTATAGGGACGTGAACCGGCGCAGGAACGTGTTCAGGGCGTGGACGGTGTTCCAAGGCAAGCACTACCTCAGGTAAGCACGCACGACAAGGTATCCAGTTTGGTCGGGTTGGCTCCTTCCTTGTCGGCCCTCC[T]TAGTAACCCGTCACCTGTCCATTCTGTGACCTGACGTTTTATCTCTGTCGCGGCCTGCCGCAGCCCCTACTACCCCGACGCTCGTTCCGCCGCCGCCGCCGCCGACTACTACAACTACAAGCTGCGCGGCGCGGCGGCGCACCTGAACCT
chromosome_3	2944693	SNP	T	T	9|9	G	8|8	Cre03.g163200	Cre03.g163200.t1.1:Intron	Intron	PF01422	PTHR12360				GO:0003700,GO:0005634,GO:0006355,GO:0008270	AT5G05660.1	ATNFXL2	sequence-specific DNA binding transcription factors;zinc ion binding;sequence-specific DNA binding transcription factors	CTTCACGGCGGGCCCACGGCACTGCGCGCTGCACTCGCCCTGGTGGCAGCGGTCGGCGCAGGTGTGCACGCCGCAGGGCAGCAGCTTGCCGCACGTGGCACCGCAGCTGGGCACCTTGTCCGTGCAGCCTGTGTGCAGGCGGGCGGGCG[T]GTGTGTGTGTGTGTGTGTGTGTGTGTGTTTGTGTGTGTGTGTGTGTGTGTGTGTTTGTGTGTGTGTGTGTATGTGTGTATTGGGAGGTGCAGGTGCATTGCAGGCCACAGCGTGGGGCTTAAGCAACAGCAGCAGCAGTAGCACATAAGC
chromosome_3	2944695	SNP	T	T	10|10	C	9|9	Cre03.g163200	Cre03.g163200.t1.1:Intron	Intron	PF01422	PTHR12360				GO:0003700,GO:0005634,GO:0006355,GO:0008270	AT5G05660.1	ATNFXL2	sequence-specific DNA binding transcription factors;zinc ion binding;sequence-specific DNA binding transcription factors	TCACGGCGGGCCCACGGCACTGCGCGCTGCACTCGCCCTGGTGGCAGCGGTCGGCGCAGGTGTGCACGCCGCAGGGCAGCAGCTTGCCGCACGTGGCACCGCAGCTGGGCACCTTGTCCGTGCAGCCTGTGTGCAGGCGGGCGGGCGTG[T]GTGTGTGTGTGTGTGTGTGTGTGTGTTTGTGTGTGTGTGTGTGTGTGTGTGTTTGTGTGTGTGTGTGTATGTGTGTATTGGGAGGTGCAGGTGCATTGCAGGCCACAGCGTGGGGCTTAAGCAACAGCAGCAGCAGTAGCACATAAGCGC
chromosome_3	3163671	SNP	C	Y	2,2|4	C	3|3	Cre03.g165215	Cre03.g165215.t1.1:CDS	CDS	PF00899	PTHR10953	KOG2337		K08337	GO:0003824	AT5G45900.1	APG7,ATAPG7,ATATG7,ATG7	ThiF family protein	TCAACTCTGCCACACATACCTACCTATCGTGCTGACACACGCCGGCCACCGCCCTACCCTACCACCTCCTACCACCCTCCTACAATGCCGTCCAGTCGTCATCCTCCTCCCCCTCCCCTTCCTCCTCCTTCCCCTCCTTCCCCTCCTCC[C]CCTCCTTCCCCTCCTCCTCCTTGCCCACCTCCCCCTTCCCCTCCCCCTTCCCCTCCTCCTTCCCCTCCTCCTTCCCCTTCCCCTTCCCCTCCTCCTCCTCCCCCTCCCCCTTCCCCTCCTCCTCCTCCCCCTTCCCCTCCCCCTCTTCCT
chromosome_3	3258400	SNP	A	A	13|13	M	5,4|9	Cre03.g165750	Cre03.g165750.t1.1:Intron	Intron	PF05000,PF04983,PF04997,PF04998,PF00623	PTHR19376:SF15,PTHR19376	KOG0261	2.7.7.6	K03018	GO:0003677,GO:0003899,GO:0006351,GO:0005634,GO:0008270,GO:0032549	AT5G60040.1	NRPC1	nuclear RNA polymerase C1	GAGCGGGGCTCAGGAGGCGCACGCGGGAGGCCGCAGCGCCCCAGACCCATCTTCAGGCACACCTGGGCCTGGAGTCCCCTTGCACCCCTTGCCATAGAGTTACACGCGCGCTACACACGCACACACACACACACACACACACACACACA[A]AACACACACACACACAAAACACACACACACACACACGCACACACGCACACACACACACACACACACGCACACACGCACGCACACACACACACACACACACCTGCGTGGCGTGGATCATGATGTCGCCGTTCTTGGGCGTGGCCAGGTTGT
chromosome_3	4595120	SNP	C	S	4,4|8	C	5|5	Cre03.g177007	Cre03.g177007.t1.1:CDS	CDS	PF02373	PTHR12480,PTHR12480:SF6					AT5G63080.1		2-oxoglutarate (2OG) and Fe(II)-dependent oxygenase superfamily protein	CCTCCCCACCCCTGCTACCCCCGCCCGCCCGCCCGCCCACCTGTATCAGCTCGTACGCCACCGCCCGCGCCGCCGCCAGTCCGGGGAAGTCCGCCTCACGCAGGCGGGTGGGCACCCGCCACAGCTCCAGGTGCGGCGCCAGGCGAGTG[C]CGCCACCGCCACACCCTCCACCCCCTCCACCTCCTGCACCCCCTGCACCACTCCCGCTCCCGCCCGCCTCCGTCACCCCCGCCCCCTCCGGCTGCTGCTGCTGCTGCTCCCCCGCCGTCCCGGCCCTGTAGTCGTAGAGCAGGTGTGTGT
chromosome_3	5777646	SNP	G	G	6|6	S	2,2|4	Cre03.g188700	Cre03.g188700.t1.2:Intron	Intron	PF04755					GO:0005198,GO:0009507	AT5G09820.2		Plastid-lipid associated protein PAP / fibrillin family protein	GAAGTGAGTTAGTGAGCAGATGGGCACGGGCGAACGTCTTGGGGAGGAAGTAGCGCTATGGCGCCGAGGCGCCCCCGAGTGTGAGCGTGGCCAGCGGCGTCCCCCCCATTGGGTTCGGTTTAGTTGGTGGTATTTGTCCCCCCCCCCCC[G]CCCCTGGCCTCTTGCCCGCTTGCCCCCAGCACCCAGCTCCCAGCGTTCCTCACCAGCGCCGAGTCCAGGTAGCTAATGTCCACTCGCTGCGGCGAGGCCACCGAGTAGTTGGCGCGGATGGTGAGCGAGCCGCGCAGCGAGGACAGGCCA
chromosome_3	5868188	SNP	G	G	9|10	S	3,2|5	Cre03.g189605	Cre03.g189605.t1.2:Intron	Intron		PTHR14027,PTHR14027:SF10	KOG2002				AT2G06210.1	ELF8,VIP6	binding	TCCCCCTGCTGCTGCTGTTGCTGCTGACTCACGCCTTGTCTGTGTGCGTGCTCTCCCCCTCTCCCCCCCCCCCACAACGCGTCTACGCTGCAACTGTACCTGCCTACGACTTCACTTCTTAATTAATCATGAATGTAACCCCCCCCCCC[G]CCCCGCACAGGAGTGGGCTGTGCGCACGTTCCGCAAGGAGCGTGTGGCGGGTGACCCCACCAAGCTGCCCGACTTCCAGCGGGCAGAAGTGCTGCTCAAGGAGGTGGGGCAGCGGCCGAAGGGAGGGGTAGCACTCCTACAAGGGGGGAG
chromosome_3	7176501	SNP	T	K	3,2|5	T	5|5	Intergenic												GCGGTGGTGGTGGTTCTTGCGGTTAGGCTGTGGTGTAGGTTGGTGCTTGGGTTAGGTCTGGCGGTGTGTTTGTGCTACCCCTCCCGGGGGGCGGGGGGGCCAGCCTCCTGCTCTGTCTGCCGGGTCGAGGTGGGGTGGGGTGGGATGGG[T]GGGGGTGGTTGTTGGCGCTTTCGAGGTGTTGGCTTTCTGCTTTCTTCTCTTTTCTTCTCTTCTTGCTGTGTCAGGGTTCTGGTCTCGGGGACCAGGCTGTCTTCAGGCAGCAGGGGGGCAGCGCGTCTGCCCCTGTTCAACCTTGTAAGG
chromosome_3	7482473	SNP	G	G	38|38	A	40|40	Cre03.g205550	Cre03.g205550.t1.1:CDS	CDS										CTTCTTGTATTCAACTTTGCTGCGATATCTGTGCAACTTTACGTGCGCCGGGAGACTCAGTGATTTCCGGTTTGCTCAGGAAATGGCGGGTCGACCAGCAATAGACGCGCAAGCTGCTAGTACAGAGCTAATTGCATGCGCGCTGGTGT[G]CCTGTTGAGCGCGTTCAGCGCGCGAAACATGGCCGTGTTCGGTGGCATTTGCAAGCCGACGGAGGACTCCTCGTCGTCGGCTATTCTGCCCCTGAAGACTGTGCTTGAGAACTTTCCATGTGAGGGTGGCCCGCTGGCGCAGCTTCTGTT
chromosome_3	7503509	SNP	A	M	3,2|5	A	5|5	Cre03.g205400	Cre03.g205400.t1.1:Intron	Intron	PF07707,PF00651,PF01344	PTHR24412	KOG4441			GO:0005515	AT5G01660.1			AAGCGTGTGTGCGCGTGCGCTGTGTGTGTATATGGGGGGGGGAGGGCGGGAGGGGCAGCCGTCCATGACAGACGGAGTGGCTGGATGCATACGAGGGAATGGGCTTCAATGCAGGAGTTGGGTGCGCCACACACAACCTCTCACCACCC[A]CCCACCCACCCACCTGGGAGCACTCATGGGCGGCAGCGGCACCCAGCGGCCCTCACGCGGGTCCAGCGCCTCCAGCGACGCCAGCCGCCGCCGGCCCTCGCCCACGCCGCCGCTCACATACAGCCGCCCGCCATAGGCGGCCGCCTGTGT
chromosome_3	7553645	SNP	G	S	6,4|10	G	7|7	Cre03.g205050	Cre03.g205050.t1.2:Intron	Intron	PF03982	PTHR12317	KOG0831	2.3.1.22	K14457	GO:0016747	AT3G51520.1		diacylglycerol acyltransferase family	TCTGGGTCTTGGCTTCTTTGGGATTGGAATACGCTACCTCCCCCGCTTCGCTAGTTTGGCTTGGTTTGGTGTAGTTTGGCCTGGTACAATCCCCCCGCACACACATGCACACACGTACACTCACACACACACACAATGCCCCCCCCCCC[G]CACAAACAGGTGGCCTACCTCTCCAGCCGCACCGGCTTCGTGCGACTGGCCGTGCAGCACGGCGCGCCGCTGGTGCCAGTGTGGGCGTTCGGCCAGACGCGCGCGTACAGCTGGTTCCGGCCGGGGCCGCCGCTCGTGCCCACGTGGCTC
chromosome_3	8320808	SNP	G	A	38|38	G	36|36	Intergenic												TGGTTGCCGAGCAACACCGCTTTGCAGCGTAGTCACGCGCAAGTGGCGGTTCGCTGTCGCCGACCAGAAGCAGAGCGCCAATTGAGAGTAACCAACGCCTTTGAAATGTCTATGTACTGATGTAAGCTTTGAAACTAATGTTATATTGT[G]ACTGGAGCGGTGGGGGATGTCAAGTACCGACCCTTGCCGATCCGTGTTCCGAAGTGGAAGGCGAAGAGGCGGTGTCCATCGCGGTGGTCAGCGCACCTGTTGCGCGCACTAATCATCTGTGCCCCGTGATATCTATGACTTAACTTGTTA
chromosome_3	8415277	SNP	T	W	2,2|4	T	4|4	Cre03.g199199	Cre03.g199199.t1.1:UTR	UTR	PF07282									TGGGAGGGGGCCCTCGTGGCCACGGCCAGGACTCCTGCCCCTCCCTGGTCCGCCCCAGCGGCTGGAACGGAGCCTCGTCCTCTCCACGGATCCTAGACAGCAAAATACCGCACTGCACGCATTCAGAAGGGGTCCCATCCAAACCCTAA[T]GTGAATGATGGGCTTTGGAAGTGCAAGAACAATCAGCCACAACTGGTTGGTGTGTCAAAGGTCCTTCAGCGGGCCTCCTGCCCCTTGCAGGCCTGCGATAGCGCCAAGTTCACAACCGCTTCACTCTGGCAACCTCCAGCTCATGCCAAC
chromosome_3	8763289	SNP	A	R	8,6|14	A	19|21	Cre03.g205473	Cre03.g205473.t1.1:Intron	Intron										AGGTTGAGCTTGTATGGTGTGCGTCGGAATGACCCGTGTGCGCCCTTCTGTGGACGTGCGCATGCAGCTACGCGGAAGCTCCTGCCGCAGCTCGTATTCGCAGGAGGCCCTCGATGCCTCTGCCTACTGTCCGGGTGCGTGCGGTGTGT[A]TGTGTGTGTGTGTGTGTGTGTGTTAAAGAGCAAGGAAAACACAGCGCAAAGACAGTGTGTGTATATGTGTGGGCGCGTGAGAATCGGTGCGGCCCAATGCAGTATCCGGTTCCGCCAAAAAGAGCCAGCACCTTTGGCGCCGTCTGCACC
chromosome_3	8787022	SNP	T	Y	2,2|4	T	3|3	Cre03.g205697	Cre03.g205697.t1.1:Intron	Intron	PF00560	PTHR23155:SF37,PTHR23155	KOG0472			GO:0005515	AT4G20140.1	GSO1	Leucine-rich repeat transmembrane protein kinase	GGTGCGGCGCGGCGCGGGGCCGCGGGGGCGGGGCGGGGGCGGGGGCGGGGGTGGGGAAGGCGTCAGCTGCGGGGGTGGGGGGGGGTGAATGGCTCAATCTCCGCTTGTCGATCCGCTCCCCCAGTTACTGCAGTGCACGTCAACCCCCC[T]CCACCCCCTCCCCTCCACCCCCACCACACACACACACACACACACCTCTACACAGGCGCTGGTGCTCCAGTCCAACCAGCTGACGGTCCTGCCCGACCAGCTGTGCGGCTGCGTGGGTCTGCGGCTGCTGGACCTCTCCCACAACGCCCT
chromosome_3	8876638	SNP	G	S	2,3|5	C	3|3	Cre03.g207489	Cre03.g207489.t1.1:CDS	CDS										GCCGCGGCACGGCGGCGGCGGCGGAGAGGTGCAGCTTGAGGACGTTGATGCGCCGCAGTGCCGCCGGCGGCGCCTGCAGCAGCGGCCGCAGCAGACCCGACAGCTCCGGCGGCTTGTCGCTGCTGGCGGCGGCGACGGCGGCGGCGGCG[G]CTGTTGCGCCAGAGCCGCCGCCGCGCTGGCTGCTACTGCTGCCGCCGCCGCGCGGTGCGCCCGCAGCGGCAGCAGCTGGCGGCGGCATGCGCGGATCGACCACCACCACCAGCCGGCGGCGGTGTGGCCAGCGCTGGCAGCAAGTGCGAC
chromosome_3	8964786	SNP	G	G	4|4	R	2,2|4	Cre03.g209057	Cre03.g209057.t1.1:CDS	CDS										GCGCAAGCACAGGCGCCACGCCCGCCGCCGTCGTAGGCCCAGCCCCACACCCAGCGCTGTGGTGGCTGCTTCAGGGCTGCGGCAGCCCCGCGCTGGCCCCGTTCCCGACCCCTGGAGCACTCCCAGTGCCGTTGCCGTTGCCAGTGCCC[G]AAACTGCCTTGTTCGGCTCCGTCGGCTTCAGGGCGTTGATCCTGCGAAGTGGAACCGCAGAGCATTCAAGGACTGGACTGAAAGCAGCACGTGAAAGCAGCCTTGCATGCAACCCCAAGCACCCAAGCCACAAGCCACGATGGCACGAAC
chromosome_4	41939	SNP	A	G	19|19	A	34|34	Intergenic												ATCTCACTCGACAACCCCACCGCACGCCCGGTCGTCGCCTTCCTCCGCCGGATTGCATACATGCCCTCTGCATACACGCCTCGTGCGCCTACCAGTGAACAACGCCTTAGCAGCTCTGGTGTGCCCTGCCTGCCCTGTACGCATGCGGC[A]GCTTCCGGCACATGGCTACTGCTTGTCAACGAGGTGAGCCCACACGGCGCACTCGGCCACACCACACCACACGCCGTAGTCAGACATGTCGTAGACCTGCTGCCCAGACAGCCTCATGTCCTGCACACATCAGGGCTCGGTATTAAATAT
chromosome_4	595653	SNP	A	C	17|17	A	39|39	Cre04.g217939	Cre04.g217939.t1.1:UTR	UTR		PTHR11351:SF2,PTHR11351					AT3G15850.1	ADS3,FAD5,FADB,JB67	fatty acid desaturase 5	CTTATGCTGGATCCCGTGCTGGCGTATGTTCCGCGGCCGTACTGGGACCCGCAGGGCTGGTGGCACATCCCAGACCGATGGGTTGATACTTACAATCCGCCCGTGCACGCGTGGAGCAAATACAGCAGCCTCGGGGGCGGCGCAGCCTC[A]GCGCACGTCTGTCCACCCGCACGCAGTAGATAGGCGTAGTGGCTTGCGCTTCCGGACGCGGGATATGCCATTGCAACGGGGCTGCAACGTGTAACGTATTACCAGGTCGAGCAATGCATGCATGCGCACGTGAGCACGTGGGTGTAATCG
chromosome_4	665177	SNP	A	A	7|7	R	3,2|5	Cre04.g217949	Cre04.g217949.t1.1:Intron	Intron	PF03407	PTHR10994:SF5,PTHR10994				GO:0005783	AT2G35610.1	XEG113	xyloglucanase 113	TGCGCTCGCCTCACCACCGTCATTGACGGTCGCCGCCTGCCGCCACGCAAATACCGGTACGGCACACCCCGCAGGCGCCGGCCGCGCCCGAGGGCTTCAACACGTGGCGGGAGACCGAGGACATGATCCAGGTGGGCGGGGCGTGCAGC[A]GGGCGGGGCGGGGCGGTATTGTTCCCACCATTCCGGCAACAGACGCGAGATACAGCGCTTGGTGGGCGTGGGCTTGGATGGGACCACATGAGACCCTGTTGCGCCTGCACTACTGGCTCTGCCCACCCACGCACCCTGCCGCCCACACAA
chromosome_4	1658985	SNP	G	G	27|27	A	23|23	Cre04.g213000	Cre04.g213000.t1.2:Intron,Cre04.g213000.t2.1:Intron	Intron	PF01554	PTHR11206:SF3,PTHR11206	KOG1347			GO:0006855,GO:0015238,GO:0015297,GO:0016020,GO:0055085	AT3G08040.1	ATFRD3,FRD3,MAN1	MATE efflux family protein	GGTGCAGCACTGGCGGGGCGGGAAGGGGCGGGAGGGAGGAGAAGGGAGGGAAGAGAAGAGGGCCGGGAGAGGGAGGCGAGGTAGCTCAGACCGTGACGGCGGTATGTGGTGACTATTGGCAACAGAGGGGAGGGGATTGCTCAGCCATA[G]CAGCCCTTCCCTCCTCCTCCCTTCTAACCGCAGCCGAAGCCGCAGGCCCCGCCCTAGCCCCACCCCCACGCTCTCCTCCTCGCTCTTCTGCATTGGGTTTGGTTTAGTTTGGGCTGGTATCTGCAACCTCCACGCCCCAGCCCCACGCCC
chromosome_4	1760787	SNP	G	S	3,2|5	G	6|6	Cre04.g212200	Cre04.g212200.t1.1:Intron,Cre04.g212200.t2.1:Intron	Intron										CCCCCACCTCCCACCACATTGCCCCTCGTCCACCCTCGGAGCATGGCTGCTGCTTGCACTCAACCAGCCCCATACCCGCTTTCGCCCTTGCCGGGGCTACCCGCCCGCCCTGCTCCCCCTGCTGCCTTGCCCCAGCGCCCCCCCCCCCC[G]CCCGCCCATGCTGACCTTCTGCGCCTGCTGCTGCGTTGGTGGGGCTGGCTCGGGCTGCTCCGTCCTGGCGAGCTTCTGCGCCTCACCCGCCAGGAACATCTCGGCGCCGCGCTTGGTGCCAGCCTATGAGTTGGGGCATTGCAGAAGAAT
chromosome_4	2064181	SNP	G	G	10|10	S	3,2|5	Cre04.g219100	Cre04.g219100.t1.1:Intron	Intron										TCCTGACATTACATGACATTGCATCCCTGCACTCTAAAAGCCATCGCCGCCATCATCACTACAGCTACTACCTGCTTCCTGTCTCCCTTCACCAGTCCAGCTGCAAGCCTGCAACCCGCGTGAACTCGTGACGGAAATCCCCCCCCCCC[G]CTTTCCCCCCACTGCCTGCAGGCTGGCCGCTGCTGCTGCAGCACCATCTCCCCTACAATCTGGCGGCTGCCACGGGGTTCTCAGTCTTCGTGGCACCGCACGTGTGCTCCGTGATCCATCAGAACGCCTTGGGAGGCGCCTACGTCCGCT
chromosome_4	2079987	SNP	C	C	3|3	S	2,3|5	Cre04.g219150	Cre04.g219150.t1.1:Intron	Intron										GGTGGGGTGGCGGTGAGGTACTCCAGAACAAAACGCAAGCCCACCGAGTGAACCCAAACCCGCCAGCCCCAGCCAGGAGAGGTGGGGTGGCGTGGGGTGGGGTGGGGTGGGGTGGGAATGGGTCAGGAGCGTGCGTGGGGCTGGGCGGG[C]GGGTGTGTGTGTAGTTGTATGGAGCCCGTACGCCCCGCAATCCAAGAGTTTAAGTTTAGGTCTTAGGAAGGCAGGGCGATGTGGGCATCAAGTTCAGTGCACGATGGCGGCGTACTTCACGCTTATGCCGGCTACATGTCACACACACAC
chromosome_4	2163540	SNP	G	T	4|4	G	11|11	Cre04.g219750	Cre04.g219750.t1.1:Intron	Intron	PF00271,PF00270,PF09382	PTHR13710	KOG0353	3.6.4.12	K10901	GO:0003676,GO:0004386,GO:0005524,GO:0006310,GO:0008026,GO:0006260,GO:0006281,GO:0043140	AT1G10930.1	ATRECQ4A,ATSGS1,RECQ4A	DNA helicase (RECQl4A)	TACTACAACTACGGCGACGCGCAGAAGGCCCGACACATGCTGACGCAGAGCGCGCAGGTGTGAGTGTGTGTGAGTGTGTGTGTGTGTGTGTGTGTTGTGTGTGTGTGTGTGTGTGTTGTGTGTGTGTGTGTGTGTGTGTTGTGTGTGTG[G]GGGGGTTAACGTTAAACCAATCCCGTAAGGAAACAGTCGCGCTGCAAGGAGAAGTGCAGCCGGGCATGCGAGCTTTTGTACATCATAATAGGTAGTCGGGTGGGCTTGGGCAGTGTTGCGGCAGTTGGGTGGAGCAGTCCAGTGTGCGGG
chromosome_4	2290829	SNP	A	A	9|9	G	17|17	Cre04.g220350	Cre04.g220350.t1.2:Intron,Cre04.g220350.t2.1:Intron	Intron	PF01496	PTHR11629,PTHR11629:SF11	KOG2189	3.6.3.14	K02154	GO:0015078,GO:0015991,GO:0033177	AT4G39080.1	VHA-A3	vacuolar proton ATPase A3	GTAAGCGCGTACGGTTGCCGGACCAAGTGCCTGACTGGTGTGCCCGATGGCAGAGAGGTCTGCGTGAGGCCGTCACCGCTGTTGTCGGCTGACTAATCACCACGTGCTACAACATACCAACACCGCTATAAGCAGATGCTGCCACATCC[A]CACCTGTCTCCCCCTCCCGCCCTAATCCCCTCTCCCCGGAATGTAATACCCCGAATGTATTACCCCTCCCTCCATCTCCCTCTCCCCCTCCCATCCATCCCTCTCCCTCCTCTCAGGTGTTCCTGCTGCTGGTGGCCTTCGCGGCGGTGC
chromosome_4	2649265	SNP	G	R	3,4|7	G	5|5	Cre04.g223000	Cre04.g223000.t1.1:Intron	Intron	PF12234	PTHR13950,PTHR13950:SF7					AT2G46560.1		transducin family protein / WD-40 repeat family protein	CGCGCACATGCACACCGCCTCTCCACCTCCGTCTCGCGCGCTCATGCACACACACACACACACACACACACACACACACACACACACACACACACGCACACACACACACACGCACACGCACGCGCACACACACACACACACACACACAC[G]CACACACACATACACACACACACATGCAGGAGCTGCTTCCTCTGGCCCTGGCCTCCCGCGACCCCTGTGCCGTGGCAGCGCTGCAGCTGCTGGCGGGCGACGCTACCGCCGCCATGTGCACACTGTTGGGCCTGCCGCCGCCGCGGACAG
chromosome_4	3569528	SNP	G	G	5|5	S	5,4|9	Intergenic												GGACGCCGCGGGCAGCGTTTGCCGCAACATGATACGTAGTAGATAGTCACAACAATACGTGTCTCAGCTGCAAGCGCCTGGAACTGTGTGTTTGACGAGGCTGCATGGCACGCGCTGGCTGACTCCGCTCCCCCCCCCCCCCCCGCCCC[G]CCACGAGCGCAAGCACGAGCGTGCTCACTTGCGTCGCTCCCTAAAGCAGCACCCAGGCGCACGTCAGGCCTCGTGCAACCTGCTGCTGACGCTAAGGCAGCCAGGCGGGACTGCTTCCGCCCGCTTTCGCCCTTGCATCCACGTCGCCTG
chromosome_4	3671889	SNP	A	A	4|4	R	6,4|10	Cre04.g228900	Cre04.g228900.t1.1:Intron	Intron	PF03031,PF00240	PTHR13730		3.1.3.16	K01090	GO:0005515	AT4G06599.1		ubiquitin family protein	AGGGGTGCAGGGGTGGGGTGGGAGGGAGGGTTGTAATAACAAGCCCAAACTAAACCGAACCCGATGTAAAGAGCTAGAGGGAGAGCGTGGCCTATGCTTTGGCACCAGAGTGGCACTCGACAGTGGTCCCCAGGGGGAGGGAGGGCGGG[A]GGGGGGGGCGCGGGGGCGTGAGCTGTGCCAGGCGCGGAGCCACAGGGCATGAGCCTTCCCACAGCGCATTGCCCCGAGTCCCGCGGCGTAGCCACACACACTCCCCACTGCAGCGCCGCACACCGCCTCGTTGAGCGCCAGAGCCCCACA
chromosome_4	3713057	SNP	G	R	3,4|7	G	4|4	Cre04.g229163	Cre04.g229163.t1.1:Intron	Intron	PF00169,PF02181	PTHR23213,PTHR23213:SF18	KOG3815			GO:0005515	AT5G07740.1		actin binding	ATTGTCAAGGGTGGTTTGAGGGGTGGGGGGATGGGGCGGGGAATTGTCAAGGGTGGTTTGAGGGGTGGGGGATGGGGCGAGGAATTGTCAAGGGTGGTTTGAGGGGTGGGGGGATGGGGCGGGGAATTGTCAAGGGTGGTTTGAGGGGT[G]GGGGGATGGGGCGGGGAATTGTCAAGGGTGATTTGAGGGGTGGGGGAATGGGGCGGGGAAGGCGGCAGCAGGTCCGCCCAGGCGTGCACCACCTCGCGGCCGGGAGTTCACGCGCCCACCACCCCTCCTGCTGCCTCACCTCTTCCCCAC
chromosome_4	3795080	SNP	G	G	13|13	R	4,6|10	Cre04.g229550	Cre04.g229550.t1.1:Intron	Intron	PF06011,PF00530	PTHR19331				GO:0005044,GO:0016020				CCAGGTGACCGCAGTCTTGCCGTCATCCAGGATGTAGCGCGACGCGTCCAGCCACACGCCGTCCACCCAGCTGGGGCTGATCTGTGGGCGGTTGGTTGCGTGTGTGTGTGTGTGTGTGTGCGTGCGTGTGTGTGTGTGTGTGTGTGTGT[G]TATCATGTGCGTGTTCGTGTGTGTGCGTGTGCGTGCGTGTGTGTGTGTGTGTGTGTGTGTTTCAGGTGTGCGTGTATTGGACAACTAAACGGCAAAAAGTCCCGCCCAAACGCAACATACTTGCCATTAGCCTGCAACCCCCCTTCGGGC
chromosome_4	3812917	SNP	T	T	3|3	K	2,3|5	Cre04.g229700	Cre04.g229700.t1.2:Intron	Intron	PF01704	PTHR11952,PTHR11952:SF1	KOG2638	2.7.7.9	K00963	GO:0008152,GO:0016779	AT5G17310.2	AtUGP2,UGP2	UDP-glucose pyrophosphorylase 2	TTGGGTCGCTGTACCGGGCTGTACGGGCTGTGTAATAACGGGCTGCTCCGCACCCCACCCGTGCAATGCCCGCCTCCCCCCCAGGGCGCCATCCCGCTGGTGAAGCTGGACGATGGCCACTACAAGCTGGTGGACCAAATGGAGGTGGG[T]GGGTGGGGGGGGGGGGGTTGTAGACACCAGCCCAAACTAAACCAAACCCAATGCAATAGAGCGAGGAGGAGAGCGTGGTCGATGCTTGACAACGGAGTGGCACGCGACAATGGGGGAGGGTGGGGGCGAGAGTTCGGGAGATTGGAAAGG
chromosome_4	3895395	SNP	C	S	2,3|5	C	7|7	Cre04.g230536	Cre04.g230536.t1.1:Intron	Intron	PF00530	PTHR26392,PTHR26392:SF98				GO:0005044,GO:0016020				GCGAGCATAGGGAAAAATACGCAATGTGCTAGTGCGCGTGCCTGGTGGGGACGGGCTTGTGACGCTTGTGAGGAGTGCGCCCCCACCCCGCCCCTGCCTCGCTGCCCCCCACCCACCCACCCACCCACCCACCCACTACCACCCACCCA[C]CCAGCCACCCACTACCACCCACCCACCCAGCCACCCACTACCACCCACCTGGCGTGCACGCGCCAGTCCCAGTGCCCCCCGGCCATGAGCACCTGGGTGGGCGGGTGAAGGGCGAGGGGCGTGGTGGGTGGGAGGGGCGGGGGGGCGGAA
chromosome_5	243137	SNP	C	C	3|3	M	2,2|4	Cre05.g233650	Cre05.g233650.t1.1:Intron	Intron		PTHR10919:SF179,PTHR10919								GCAGCAGCTGCGTGGCCGAGCGCCACACACACGTAAACAAACACACACACACACACACACACACACACACACACACACACACACACACACACACACACACACACACACACACACACACACACACTCACACTCACATACACCCACACCGA[C]CCACCCACCCACCCACACACCCCGGCACTGGAGCCCCCACGGCGACCCCACCTGGCGGCAGTGCGCGGCGATGTCCAGCTCCGCGGGCACGTGGCTGAGCAGCCCGGCCAGTGTGCCCGCCTCGCGCTCCGTGTTGGCGGCGTAGGGGCG
chromosome_5	244818	SNP	A	M	2,2|4	A	8|8	Cre05.g233650	Cre05.g233650.t1.1:Intron	Intron		PTHR10919:SF179,PTHR10919								GACGTGCGAGGCCTGTGGCGGAACAAAGCGTGCGCGGCGGCTTGACACATGCCTAGGGGCGGCTTGACACATGCCAAGTGGCGCGGACCCCGTCACTTGTCGCCTCATTCTTCACCGTGGCTTCCCTCAGGCCTCAGCACCCCAGCCCC[A]CCCCAGGCGGCTAGGCAGCCCGGCGCCGCCTAGCCGCCCCCACCCTGCCCCCACCTACCCCCGCTTGCCCCTGCTCACCATGTTGAGTGACGCCAGCGGTCCCTGCATGCCGCTGAGCTTGACAAAGGACACGGCGCCAATGGCCACCAG
chromosome_5	588420	SNP	A	M	7,8|15	C	11|11	Cre05.g232200	Cre05.g232200.t1.2:Intron	Intron	PF07992,PF00070	PTHR22915:SF4,PTHR22915	KOG2495	1.6.99.3	K03885	GO:0016491,GO:0050660,GO:0055114	AT4G05020.1	NDB2	NAD(P)H dehydrogenase B2	AGCAGGTCAGTGAGCAACCCTCCTGGAGGACACGAAACACACACACGCGCAACAGGCCTGGTGCCTGCCGCTCTCAGACTCCTGACTCGCCGTCATGCTGCGCCCACTTTCCTGTTGGTTTAATTTGGGCTGGTACCTACACCCCCCCC[A]CACACACACACACACACAAACACACATACGCGCCTGTACCGCCCGCGCCCGCCCACACCTGCAGCTTGTTGCGCTTGACGATCTGGAAGGGCGGCGGCTGCGTGTAGCCGCCCACGCCTAGCTGGTACTGGCTGTTGATGAGGTGGGCCA
chromosome_5	743365	SNP	C	S	2,3|5	C	11|12	Cre05.g248650	Cre05.g248650.t1.1:Intron	Intron		PTHR13825,PTHR13825:SF3	KOG0956							CACCGCCCCCATCCTCCACCGCCCCCATCCTCCACCGCCCCCATCCTCCACCGCCCCCATCCTCCACCGCCCCCATCCTCCACCGCCCCCATCCTCCACCGCCCCCATCCTCCACCGCCCCCATCCTCCACCGCCCCCATCCTCCACCG[C]CCCCATCCTCCACCGCCCCCATCCTCCACCGCCCCCATCCTCCACCGCATCGCACCTCGTGCCTCCGGTCGGCCCTGTCGTGTGCCTCCGCCGCCGCCCGCAGCGGCGCCAAGTCCACCAGCCGCCGCAGCAGCAGCCGCGTGACCGTCA
chromosome_5	747263	SNP	A	M	2,3|5	A	3|3	Cre05.g248600	Cre05.g248600.t1.2:Intron	Intron	PF00403					GO:0030001,GO:0046872	AT5G21930.1	ATHMA8,HMA8,PAA2	P-type ATPase of Arabidopsis 2	CCCGACCTGCCTCCTCGTGTCATGCATCTCTACCGTCAGTCCTCCCTTCTTCCTCGCCCTCTTCTTCCGAATGCCTCCCCTCCCCTCGCCTTGCTGTGTTATCCGCTACACATAACGTTTCATTTTTTTCCCGTTCACTCCTCCTTCCC[A]CCCTCCCTCCCCTCCCCTTCCCTCCCGTCCACTCTCCCTTCCCCTCGCCGCTGGCCCCAGTCTGCCACGGTGGAGCTGTCGCAGGCCGACGCCGCCTCCGCCCAGGCCAAGGCCGCGGCGGCGGAGCTAGTGGACACCATCAACAGCCTG
chromosome_5	829015	SNP	T	T	4|4	K	2,3|5	Cre05.g248000	Cre05.g248000.t1.2:Intron	Intron							AT3G55760.1			CCTTGCCAGCGCCAAAGGTCTCGGTCCACTTGTCGCCCCACTGCTCCTGCCCGCCGTCCGGAAGCAGCCGCTCCGCCCACTGCGTGGCATGGCGGCGTGGGTGGCGGGGTGGGGTTGATGATTAAGGGGTGTGGGACGGGTGGGTGGGG[T]GGGCGGGTTCCGCTCATGACATTGGCGCCCGAGGGGGTGCGGGTGGTGGCCGATGGCTGGCAGTATGTTCGGATGTGGGACTGTGCGTGCATGTGCAACCCGCCCCGCCCCGNNNNNNNNNNNNNNNNNNNNNNNNNNNNNNNNNNNNNN
chromosome_5	1380213	SNP	C	G	3|3	C	5|5	Cre05.g244350	Cre05.g244350.t1.2:Intron	Intron										AGGTAGTTGTTGCCGTTGGGGGCGTCGATGGGCCCTGCCACGAGGGCGCAGGCCGGGCCTGACACGCGTGTGAAGTTGGCGGCGGGGTCGCAGGTCTGGCCCGCTGCGATGCGCAGGATCTGGTCTGTGGTGTGTGTTTGGGGCGGGGG[C]GGGGGGGGGGCGACAGACGTAGGGCAAGGCAAGACAATGCACAACCTGATTGCTCCCCCTGACTCCCCGTCTCCCCCTGGCCGCCGTTAGGGCACGCGGGATGTACGCCCGCCAACCGACTCGAAAGTCCAGCACCTCCCACCCAAGATC
chromosome_5	1506203	SNP	G	G	24|24	A	21|21	Cre05.g243803	Cre05.g243803.t1.1:CDS	CDS										CTGCTGTTGCACTCAGACTTGCCGCCAGCAAGAGTGAGGGTGTGTGTTTAACATTTAACAATCCAAAGCACGGTGCGAGTCTGGCGCCGCCACCTAGAGCTCGCCCTCATGCACCTGCCACGTCCCGTGGAGCTGGAACGCGGCGACGC[G]CTCAGCGCCGCCGCAGCGCTACTCCTGCCGGCGGAGGACCCGGACACAGCCACCGTCGGCACTGGCGGTGCCGATGGCGCAGCCGGCGACGTCGTCGCCGGCCGCTGGGTCGCGCTCCCCGCGAAAGATGACTGATGCGGGGTAAGCGGG
chromosome_5	1577058	SNP	A	A	4|4	M	2,3|5	Cre05.g243452	Cre05.g243452.t1.1:UTR	UTR	PF00023					GO:0005515				TGACAGCTCTAGCCTCTAACCTATTGGCAATAGACAATCAACGGCTCAGGCCACTGCCATAGAGAGCTTGTGGAGCCAAGGTGCTAGTAACTACTACTGAGGCCGTGACGCGTGGTAAACCATATGTGCCGCCGTGCACGCCAGGCCCC[A]GCCCCCCCCCCCCCCCCGAGCACCCGCCTTCAAGTGCTCTATGCATGTGTGCTTTTAGGTCCACCCCGCCCTCCAGTTGCGGAGCAGTCAGAGGCAGCGCAGGCAGCGGAACCGGCCCCGGGCCCCACTGCCACACTCCACTTACGTGCG
chromosome_5	1862548	SNP	G	K	3,3|6	G	8|8	Cre05.g241750	Cre05.g241750.t1.2:Intron	Intron	PF02518,PF10436	PTHR11947	KOG0787			GO:0005524	AT3G06483.1	ATPDHK,PDK	pyruvate dehydrogenase kinase	GGTGGGTCAGGATGGGGTTGGGGCTCGGAGGGGGAGGGACTCGGGTCAGAGCTCCAAGGCCCGGTGTTCGCGTGTGTCCGTGTGTGCGTCTGTGTGTCTGTGTGAGTGTGAAAGGGGAACGTAAACGCGTCCGGCGGTGTGTGTGTGTG[G]GGGGGGGGGGGCAACTTTGAACCAATCCCGTAAGGAAACAGTCGCGCTGCAAGGAGAAACTGCAGCCGCATATGCGAGCTGCGGTACATCACCATGGCGGGGGGGGGGAGATACCAGCCCAACTAAACCGAACCCAATGCAAACAGAAGC
chromosome_5	2221251	SNP	T	T	6|6	K	2,3|5	Cre05.g234656	Cre05.g234656.t1.1:Intron	Intron	PF00069,PF07714	PTHR23257,PTHR23257:SF99	KOG0198			GO:0004672,GO:0005524,GO:0006468	AT5G57610.1		Protein kinase superfamily protein with octicosapeptide/Phox/Bem1p domain	TGCATGCTGCAAACCCCGCGTACTCGTAGTCGTCACAATCCGCGTCACCTCCTGCCCTCCCTCCCTCCCTTAACGTGCAGGCGGTGGCGTGGTGCGGCTTCCCGCCATTGTGGACATTGCCAGCCAGGTGCGCATGTGTGTGTGGGGGG[T]GGGGGGGCTTGCTTATCTACGTATCGGAACAGCTAGAGTTTGCACCATCGCATGCTTCGTTCTGCCCTCTATATCGTAAGATGCCCCTATGTGCTCCGTGTGCTTGTTTCACAGGTTGCGAGCGGAATGGCCTACCTGCACAGTGCCAAC
chromosome_5	2434241	SNP	G	G	28|28	T	24|25	Intergenic												GGACGTGGTGGTGATGGACACGGCTGGGAGTGGAATGCGTCTTTAATGTCTACTATCAATAGCTACTCGGCATTAGGTGAGGTGTGAGCATCAGGGGATAAAGAATTCGAGGTGTACGCGACGAACGGAAAACCCACCGGGGTCGATGG[G]TTTTTTTTCGTTTCGCACACAAGCCGTATTCCTCAATTCTTATTGTCTGTACCACTTTATAGAGCCAAACTGTATTCGTTTGTCATCAACAATGCATCCAACACCAGCCGCAGACTGTGCGAGGAGGGATTGATTTCGAACTTAGCTGGC
chromosome_5	3340399	SNP	C	C	8|8	A	13|13	Cre05.g240650	Cre05.g240650.t1.2:Intron	Intron	PF12171,PF00226	PTHR24078:SF10,PTHR24078	KOG0717		K09506	GO:0031072	AT1G74250.1		DNAJ heat shock N-terminal domain-containing protein	CGGGAAGGAACCGGGGACCGGGGTCGGGGGGACAGGAACAGGTGTGACGGAGAGTCGTGTACACGCGTGCCCGTGTGCCCATTCCGGTGTACCTGGCAAATCACGTCTTTCACTCTCCAGCACATTCGCACACACAGCCACCCCCCCCC[C]CACACACACAGCCGACTACCGGGGTCGACGCGGCTACAAGACGCTCGGTATCGGTAGGTATCCGTAAGTAACTCCGGCGCGCCGTCTGGGCGGGCTTCGTTTCATTTTTTTTTTAACACACACACACACACACACACACACACACACACA
chromosome_6	390782	SNP	C	C	3|3	S	2,3|5	Cre06.g251951	Cre06.g251951.t1.1:Intron	Intron	PF00400	PTHR22836	KOG0284				AT5G13480.1	FY	Transducin/WD40 repeat-like superfamily protein	CTGCTGCCACCGCCGCCGGCGTGCCGCCTGGTGCAGCCGCCGCCGAGCCGGCGTCGAAGACGTCTGCAAAGATGTCGCCCGGACGCTTGCGACACCAGAACTGGCACTTGTTGTCACCGCCAGCTGCACGCAGGTGTGCACGTGTTGGC[C]GGGGGGGGGGGCAACACGGACCTTGCGCCGGTTCGAGGAGATGTACGAGCGTGCCCATACGTGGTCTTTTGTTCACACCGCAAACCCGCGCTTCTTGCAATGATGCAATCGCAACCCATTTGCGCACGCAGGGACCTTCAGTCATGACTC
chromosome_6	428882	SNP	T	C	3|3	Y	3,2|5	Cre06.g252250	Cre06.g252250.t1.1:CDS	CDS										GCGGCTGCGGCAGTCGGCACCTGCGGCGGGTGGGGCTTGGCAGCAACTGCAGGGGCTCCAGCAGCCGCCAATGCCGCTGTGGTGGCCTGGGTCGGTGCCGCCACCAGCACCGCCGCCAGGCTCTGTGCCGGCAGCACCAGCAGCCGGCC[T]TGTGGAGGCAGCTCCGGCAGCAGGGCGGCCGGCAGGCCCCGAAGCAGGGCCCCGTCGGCAAAACCGGCGCTATCACTGCCAGCCTGCCGTTGCCACGTCACGGGGCAGGGGGTTGACTGCATGTTTACGGGCTGGCGTGATCTGGACGCT
chromosome_6	606319	SNP	C	T	3|3	Y	3,2|5	Cre06.g253300	Cre06.g253300.t1.2:Intron	Intron	PF01088	PTHR10589,PTHR10589:SF16	KOG2778	3.4.19.12	K05610	GO:0004221,GO:0005622,GO:0006511	AT1G65650.1	UCH2	Peptidase C12, ubiquitin carboxyl-terminal hydrolase 1	TGTCAGTACCGGTTGCTACGAAATGAACAACTGCGTTCGCTTCCTTGAGTTTCTGGAGTTCCGTTGGCGGCAGCCTCGGTGCTGCTGAAGCTGGATGCATGGTGCCTATGCGTCTGACACAATGCCCCCATAGCATACTTGCGACCTTA[C]AATTCCCCAGCCAGCCGGCCGCTGATGCAGGCAGCCAGCCACTCACCGCTGCTGCTGCTGCCGCCGCCAGCTGGTCCCGTTGTGCCGTGGCGGCCGCCAGGCGGCTGCTGAAGATGTCGACCCGGTTGCCCACTAGCGCCATCAGGTTGA
chromosome_6	606322	SNP	T	K	3,4|7	T	4|4	Cre06.g253300	Cre06.g253300.t1.2:Intron	Intron	PF01088	PTHR10589,PTHR10589:SF16	KOG2778	3.4.19.12	K05610	GO:0004221,GO:0005622,GO:0006511	AT1G65650.1	UCH2	Peptidase C12, ubiquitin carboxyl-terminal hydrolase 1	CAGTACCGGTTGCTACGAAATGAACAACTGCGTTCGCTTCCTTGAGTTTCTGGAGTTCCGTTGGCGGCAGCCTCGGTGCTGCTGAAGCTGGATGCATGGTGCCTATGCGTCTGACACAATGCCCCCATAGCATACTTGCGACCTTACAA[T]TCCCCAGCCAGCCGGCCGCTGATGCAGGCAGCCAGCCACTCACCGCTGCTGCTGCTGCCGCCGCCAGCTGGTCCCGTTGTGCCGTGGCGGCCGCCAGGCGGCTGCTGAAGATGTCGACCCGGTTGCCCACTAGCGCCATCAGGTTGAACC
chromosome_6	883583	SNP	A	A	9|10	R	6,5|11	Cre06.g254917	Cre06.g254917.t1.1:CDS,Cre06.g254917.t2.1:CDS	CDS		PTHR24420:SF490,PTHR24420	KOG4462							CCGGAACCGCCCTCGCCAGCTCCCCCTTCGCCGGCTCCTCCCAGCCCGGAACCGCCCTCGCCAGCTCCCCCTTCGCCGGCTCCTCCCAGCCCGGAACCGCCCTCGCCAGCTCCCCCTTCGCCGGCTCCTCCCAGCCCGGAACCGCCCTC[A]CCAGCTCCCCCTTCGCCGCGTCCTCCCAGCCCGGAGCCTCCCTCGCCGGTACCTCCATCGCCGCCGCCTCCCAGCCCGGAACCGCCCTCGCCAGCTCCTCCTTCGCCGCCTCCTCCCAGCCCGGAGCCTCCCTCGCCAGCTCCCCCTTCG
chromosome_6	933180	SNP	G	K	2,2|4	G	6|6	Cre06.g255400	Cre06.g255400.t1.2:Intron	Intron	PF00400	PTHR22847:SF132,PTHR22847	KOG0265		K12857		AT2G43770.1		Transducin/WD40 repeat-like superfamily protein	CCCGCCCCCAAATCCGTAACCCCCAACGCTCCCCCCATGTCCCCACCTTGGAGTGGAACACCACCTCGTTGACTGAGCCGCTGTGTCCGGGCAGCTTGTACAGCAGCTTGCGAGTGGAGGTGTCCCAGATGTACACCTGCAGGCGGGCG[G]GCAGGCGGGCAGGCAGGTGAGGTGTAGCGGCAGGTGAGGTGTAGCGGCCGCACAGACCGTCGGACACGGTAGTACGGGGAGCTTGACTCCCCGCAATACCACGCCCCACTACCCACCCTCCACGCACCCTACCGTATGCACACTCTCACT
chromosome_6	956044	SNP	G	K	2,3|5	G	6|6	Cre06.g255600	Cre06.g255600.t1.1:Intron	Intron										GTGGTCGGCGAGCGTCTCGGCCAGCATCAGCTGCAGCTCGTTGAAGCTGACTCCCAGGATCTCCTCAAGCTGATTTCACCGGCCATATGGGCGGTGGCGCAGGGCGGGCAAGGTTACACGTACGGTACTAGGACATTTGTTCAAGTGAC[G]CAAGTACTGGGGGTGTGTGCTTCCATGCGTGCGCCCCATATACTGTGTCAACCCCTAAAGTGCCCATCTCGGATGCCGAGACTGCCCACGCCCGCGGAGCTGAGGCGCATGCTGCTGTGACACACACGAGTGAGTGAGTGCAGCAGGCAA
chromosome_6	1638703	SNP	T	T	4|4	W	7,9|16	Cre06.g260850	Cre06.g260850.t1.2:Intron	Intron	PF04147	PTHR23183					AT1G69070.1			CCCAAACCACGCACACGCACACATATGGCCATGGGTCCCTTGCCTGGAATGATGAACAGACTTTGCTCTGTTACCTTGCTGAGCCCTGCGGGCCTGAAGCTTTAGTTCTACACGAGATTTCTGACCAGCGCTGTCCCATGCCGCATGTT[T]TCTTCGGGATGAAGAACAGACACCGATCTGTTGCCTTCCTAGTGAGCCTTCGGGCGCTGATGCTAAACACACAGGATTTCTGACCGAACTGACAAACGCACGAGTCACACATACGCGCACAAAGATACCAATAGTCGTACTTGTGGTCTG
chromosome_6	1864013	SNP	A	M	2,2|4	A	3|3	Cre06.g263000	Cre06.g263000.t1.1:Intron	Intron										GTAGAATGGGAGCATAAAGCAGGATGAAGCAGTCAGAGGTTGAGCAAACAGGATCAAGAGTAGTACGGAATGATGTGGGTCGGACGTGCTCGGTGCTCACGTGCCGCACCCCGTTGACCGCACGCCCTATTGGCCGCCCCCACCCCCCC[A]GCCGCCCCCCTGCCGCCCCCACCTGCACGCGCCCACGTCCAGGTGTGTGAGGCTGCCCAGCAGGTTGCCGCACTCCGCCAGCAGCCCCTGCGCCCGCTCCGTGTAGCGGAAGGACAGCGACAGGCTGCGGCCCGGCCGCACCGCACACAG
chromosome_6	1988813	SNP	T	T	6|6	Y	6,6|13	Cre06.g264050	Cre06.g264050.t1.2:Intron	Intron	PF04366	PTHR15629,PTHR15629:SF5					AT3G43230.1		RING/FYVE/PHD-type zinc finger family protein	GATGGGGAGCTCAGGCGAAGGGCAGGTGCAAGAGCAGGGGAAATCCGGGTCGCGATGGCGAACCAGCGTCCACACGGGTCATGCGCTTCGCACAGGATGGCTGACTGCGAGGCATGGCACACACACACACACACACACACACACACACA[T]ACACACACACACATACACACACACATACGCCTGCCGCTCCCACGGCTGCAGCCCCTTTCTTGACCTTCGCCTCGCCCCAGTTACCGTAATCCCTTTGCCTTCATCCTCCCGCTGCGCCTGCACCCGCAGTCGGAGTCGGTGCTCGCGCTC
chromosome_6	2220730	SNP	C	M	5,5|10	C	6|6	Cre06.g266276	Cre06.g266276.t1.1:Intron	Intron										GGGAGGGAGGGAGGGAGGGAGGGAGGGAGGCGAGGCGAGGCGAGGCAGGCAGGCAGGCAGGCAGGCAGGCAGGCACGGAGGGACGGAGGGAGGGAGGGAGGGAGGGAGGGAGGGAGGGAGGGAGGGAGGGAGGGAGGGAGGGAGGGAGG[C]AGGCAGGCACGGAGGGACGGAGGGAGGGAGGGAGGGACGGAAGGAGGGAGGGAGGGAGGGAGGGACGGAAGGAGGGAGGGACAGAAGGAGGGAGGGAGGGAGGGACGCACGGAGGGACGGAGGGAGGGAGGGAGGGAAACGGATTCCTCG
chromosome_6	2321106	SNP	G	G	23|23	T	17|17	Cre06.g267250	Cre06.g267250.t1.1:CDS	CDS	PF00782	PTHR10159	KOG1716		K05766	GO:0006470,GO:0008138	AT3G23610.3	DSPTP1	dual specificity protein phosphatase 1	GGCAGCGGGTGCGGCGGCGGCGGGGCGGCGTGCGCCTCGCTGTGCGCGTAGGGCCGCGGCCACGCGCGGTCCTCGCGTGATGACCTGGGTCCAGCCGCTGACACGGCTCCGGAAGAATGCTGCTGTTGTTGTTGTTGTTGTTGTTGTTG[G]TGGTGGTGGTGCTGTTGCGGCGGGTGTAGCTCGTGTGGGGAGGTCAGCGGGGAGGGCATGAGCCCCATCTGCGGCAGCGGCGGCGCGAGAAGCGGCAGCGGCACCCCGCCTCGGCCGAAGCCGCCGCTCAAGCTGACTCGTGCGCCGGTC
chromosome_6	3025802	SNP	C	C	27|27	G	26|26	Intergenic												CACGTCCGGACATTGTTAGATGAGTTGGTGCGGGGGCTGGGGCAACGACTTCGACCGTTGGCCAGTCTGAGCGTTGACCGGAGCGTTGACTCCACTGCCTCAGCCGGGCCGGCATGGGGCCCATGCATCGGTCTCCAGCGGGCCTGGGC[C]ACTGGTATAAATAGCGTGCTCTTGCATTTGCCAGACATACACCCTTTTATAGCCCAACGCTACACTTCGATCCCAACACGTACCAAAATGGCCCGCACCAAGCAGACTGCCCGCAAGTCCACCGGCGGCAAGGCGCCCCGCAAGCAGCTG
chromosome_6	3025824	SNP	T	T	23|23	C	18|18	Intergenic												AGTTGGTGCGGGGGCTGGGGCAACGACTTCGACCGTTGGCCAGTCTGAGCGTTGACCGGAGCGTTGACTCCACTGCCTCAGCCGGGCCGGCATGGGGCCCATGCATCGGTCTCCAGCGGGCCTGGGCCACTGGTATAAATAGCGTGCTC[T]TGCATTTGCCAGACATACACCCTTTTATAGCCCAACGCTACACTTCGATCCCAACACGTACCAAAATGGCCCGCACCAAGCAGACTGCCCGCAAGTCCACCGGCGGCAAGGCGCCCCGCAAGCAGCTGGCCACCAAGGCCGCTCGCAAGA
chromosome_6	3025832	SNP	G	G	21|21	C	24|24	Intergenic												CGGGGGCTGGGGCAACGACTTCGACCGTTGGCCAGTCTGAGCGTTGACCGGAGCGTTGACTCCACTGCCTCAGCCGGGCCGGCATGGGGCCCATGCATCGGTCTCCAGCGGGCCTGGGCCACTGGTATAAATAGCGTGCTCTTGCATTT[G]CCAGACATACACCCTTTTATAGCCCAACGCTACACTTCGATCCCAACACGTACCAAAATGGCCCGCACCAAGCAGACTGCCCGCAAGTCCACCGGCGGCAAGGCGCCCCGCAAGCAGCTGGCCACCAAGGCCGCTCGCAAGACCCCCGCC
chromosome_6	3604097	SNP	G	G	30|30	A	23|24	Cre06.g278124	Cre06.g278124.t1.1:Intron	Intron	PF10367,PF10366	PTHR12894					AT4G36630.1	EMB2754	Vacuolar sorting protein 39	CCCCATGCCAGCATGGGTCCAATTCCGTGGCCTACTTAGCGTTTGCGCGCGTCCACTCCCGTCGTGGCGGCCATAGCATTTAGGTTCCTTTGCATTTGTCTTTTGCCTCTCACCTCGCCCTCCCGTTTCTTGCCATGCATGGATGTCTG[G]ACGTCACGCGGCGTGGGTTCCAATGCCACGCCGCAGGTGAGTACACGCCGGGGTATGTAGGAAAGCTATTAGGGCAGCGAGCGTCCGTAGATCGCGACTAGTCGCGCGTAGTAGTCGCCGTGCCGCCACGAACTTAGGTCGTGTCAGGCT
chromosome_6	3717539	SNP	G	G	3|3	S	2,2|4	Cre06.g278147	Cre06.g278147.t1.1:Intron	Intron										CGCTGGAAGTGGCGCACGCTGAACTAGTGCGTATGCAGCTTTGGGGACGTATGGGCCATTTGGGCAGCGTGAACGCTCGCTGTCGAGGGACTCAGCCACGACTTGAGCACACTTGCGACTAGCGCTGCGTCCCCCCCCCCCCCCCCCCC[G]GCCCCCCTGTGCGGCAGCACAAAGCAGCCCAGCCCCGTATCGCCCCGCCCGCTGGCGTTCTTCATCTTGCTCCAGAATCATGTACACCTAACCCACCATGCTCAGCCTCTTGACCTTGCCCCCGCTGCACCCCGTGCTATCACGGCCTGG
chromosome_6	4272321	SNP	C	C	3|3	A	11|11	Cre06.g278251	Cre06.g278251.t1.1:Intron	Intron	PF03441,PF00875	PTHR11455	KOG0133		K02295	GO:0003913,GO:0006281	AT3G15620.1	UVR3	DNA photolyase family protein	ACCCGCAACTTGCAACACCTAATATTTGCCCATGTGCTCCTACTGTCTCACTCGCCCACGCTGCACTGCACAGGACACGGACATGCTTGTGGCTCGGAACGGCGGCGCCGCGCCCCTCACCATGCAGGTGCGGGGACCCCCCCCCCCCC[C]CACACACACACACACATATGCGCCACACACAAAAAGCTACATGCACAGCACACAGACGCTTAGGAGGAGCCGTCTGAGGGAGCTGCCGGGGGCTGACAACAGTCACAGATGGCGCACCTGCGCCTCTCCCTCTTCATCCGCCCAGCTCAG
chromosome_6	5229226	SNP	T	Y	2,3|5	T	7|7	Cre06.g282100	Cre06.g282100.t1.2:CDS	CDS										GCGCATAGTCCGCACGTTGCTGTGCTCGGTGCGTTCGTCAGCTAGGCAGCACACTGTCGTCAGCTAGGCAGCACGTGCGTCTGCATGCGGCCTGGTGCCACCCCTCGCCCTCGCCCTCGCCCTCGCCCTCGCCCTCGCCCTCGCCCTCG[T]CCTCGTCCTCGTCCTCGTCCTCGTCCTCGTCCTCGTCCTCGCCCTCGCCCTCGCCCTCGCCCTCGCCCTCGTCCTCGCCCGCCCACATCCCCACGCACCTGAAGTGGCTGAACAGGTGCTTGCCCGTGGTCTTGAGCTGCGCCTGGTCCA
chromosome_6	5266058	SNP	G	G	23|23	A	28|28	Cre06.g282550	Cre06.g282550.t1.2:UTR	UTR										ACGCCACTCTTGAGTCCCTGCTTGTCCAGTGGCACAGCCCTGCCGCCGCACGTCAACCCCACGCAAGCCCCCCTGACCACGCACCATCAGGCCCCACCAGGCAACATGCACCAGCCGCCGGCCCACACCCCGGGCCTTCAGCGCCTTCT[G]CCACGCGTTCAAGCGGTCTTGCAGCTGCTGCATCAGTGCATTACGCACTCCCCGCGCCCGCCTTCCCCACCTTCTCCCGCTCCTCCCTCTCCTTCCGCAGGTTGACCTTGCTCCCGAAGAAGTAGCCCTCAAAGTCGTGCCCCTCCTCCC
chromosome_6	5712111	SNP	T	K	3,2|5	T	3|3	Cre06.g286750	Cre06.g286750.t1.2:Intron	Intron		PTHR17408								CCACGGTGCGTCTCGGTGCTTTGGAATGTTGCTATGCACATTTAAGATGTTTATGGGTATGGACATGCGAAATTAGGAACAGATAGCAGGGCTGGCTTGCGGGGCCGGCCCCGTGCTCCGGTCCGGGCGGGGGTGGGGTGGGGTGGGGG[T]GGGGGGCACATGCACAACAAAATACCTCTTCGTTTCTTATGCATTGTCGCGTCATGTTGCTTTAGTATTATAAACATACAATCAGTACGTATTGGGCGTCCTTAGTCCTCTAGGGCAATGGCTGCGATGATGGTCAAAACTTCGACACGC
chromosome_6	5727069	SNP	A	A	29|29	T	33|33	Cre06.g286950	Cre06.g286950.t1.2:CDS	CDS							AT3G04710.1		ankyrin repeat family protein	CCCGGCTGCCATCGGCGCGGGGGTCGGCGCCACCACGCAGCAGCAGCTGCGCCGCCGGCAGCTGTCCGTGCTTGCAGGCGGCGAGCAAGGCCGCGCCGTTCTCCGCCCGCGCGCTCACTCCCGAGGACAGGAGGACCTCCATGGTGGTG[A]GGTGGCCGCCCGACGCCGCCGCCACCAGTGCGCGGCCACCGCAGCCCCCCACACCGGCGCCCGCACGCAGCAGCGTGCGCACCACGCGCGTGTCGCCAGCCCCAGCCGCAGCGGCCAGCAGGAAACGGGCCTGCAAACACACAGACAGAC
chromosome_6	6343856	SNP	G	R	2,3|5	G	5|5	Cre06.g291950	Cre06.g291950.t1.2:Intron	Intron	PF01544	PTHR13890:SF3,PTHR13890	KOG3116			GO:0016020,GO:0030001,GO:0046873,GO:0055085	AT1G16010.1	MGT2,MRS2-1	magnesium transporter 2	AGTTCTACTACGTGCAGGTGTGCGTGTGTGTTTGGAGGAGGGGGGCGGGAGGAGGGTTTTAGATGCAAGCCCAAAGCCCCAAACTGGGGGGCCGGGGAAGTATGTATGCACACGCACGCACACACACACACACACACACACACACACAC[G]CACACACACACACACACACACACACACACGCACACGCACACGCACACGCACACGCACACGCACACACACACACACACACACACACACAGCACGGACACACCACAGACACACCATAGACACACGGACATGCACACGCACACACTCGCCCCC
chromosome_6	6343858	SNP	A	R	3,2|5	A	5|5	Cre06.g291950	Cre06.g291950.t1.2:Intron	Intron	PF01544	PTHR13890:SF3,PTHR13890	KOG3116			GO:0016020,GO:0030001,GO:0046873,GO:0055085	AT1G16010.1	MGT2,MRS2-1	magnesium transporter 2	TTCTACTACGTGCAGGTGTGCGTGTGTGTTTGGAGGAGGGGGGCGGGAGGAGGGTTTTAGATGCAAGCCCAAAGCCCCAAACTGGGGGGCCGGGGAAGTATGTATGCACACGCACGCACACACACACACACACACACACACACACACGC[A]CACACACACACACACACACACACACACGCACACGCACACGCACACGCACACGCACACGCACACACACACACACACACACACACACAGCACGGACACACCACAGACACACCATAGACACACGGACATGCACACGCACACACTCGCCCCCCA
chromosome_6	6412073	SNP	G	R	3,2|5	G	3|3	Intergenic												TGGTGCACTGGTGCAGCCATGGGGCCGACGGGGCTTAAGAGCAGTGGGCGGGCAGAGGACAAGGGCAGGCGGCGTTGTCCTGCTGTTCCGCGGAGAACAAAGCAGAGTAAGGGTGGGCGCCCGGGGGGGGGGGGGAGGGGGGGGAGCGA[G]GCCAGCGTCGCCGAGCTGGCACCTCCCGCCAAAGTTCGCAACTGTGCATTTCTGCGTACATCAACGATATGCATGGATATTTGTTCTCGTCATCTACGTGAAAGCTTTCGTCTTTGCGATCGGTCGAGTTGGCTTTACATTTTCATGCTC
chromosome_6	6481733	SNP	C	Y	2,2|4	C	5|5	Cre06.g293051	Cre06.g293051.t1.1:Intron	Intron	PF00909,PF05021	PTHR11730:SF8,PTHR11730	KOG0682			GO:0008519,GO:0016020,GO:0072488	AT4G13510.1	AMT1;1,ATAMT1,ATAMT1;1	ammonium transporter 1;1	GCAGCTCCGTCTTGCCCTGTACGTGCGTGTGTGTGTGTGTGTGTGTGTGTGTGTGTGTGTGTGTGTGTGTGTGTGTGTGTGTGTGTGTGCGTGCGTGCGTGCGTGCGTGCGTGCGTGCGTGCGTGCGTGCGTGCGTGCGTGCGTGCGTG[C]GTGTGTGTGTGTGTGTGTGTGTGTGTGTGTCAAAGGGTGGATGGGGTATATGCACCGCTAGCCTAATTAACCATTGCCCCCGTCACCTCCGCACCACACATGCCTGGAAGCGCCTCCGCAGCCCCTGCCCCTACACGCCCCCACATGCCC
chromosome_6	6529306	SNP	T	K	2,3|5	T	6|6	Cre06.g293300	Cre06.g293300.t1.1:Intron	Intron	PF07714	PTHR23257,PTHR23257:SF372	KOG0581			GO:0004672,GO:0006468	AT1G67890.1		PAS domain-containing protein tyrosine kinase family protein	GATGTACCACGGCGCTCGGCCGTACGAGGGAATGCACGCGGCGCAGATCGTGATGGCGTGTGCGCAGGGCACCGCATGCCTGGAGTGGGCGCCGGGTGAGGCGGCGGCGGACACGTGATGGGTTGGGTTGGGGGTTGGGGGTTGGGGGT[T]GGGGGTTGGGGTAGAGGCACACACGGTAGTTTGTGGGTGGGAAGACCCGCGACGTGCCTGCCGCATACCCACCGCCCTTAAGCCCCGTGCCGTCCTTGCCCCTCCACCTGCCACCTGCCACCCACCACCCACCACCCACCGCCCACACAC
chromosome_6	6780679	SNP	G	G	30|30	A	28|28	Cre06.g294800	Cre06.g294800.t1.1:UTR	UTR	PF01940	PTHR13353				GO:0016021	AT1G78620.1		Protein of unknown function DUF92, transmembrane	CTTTCGTGCAACGGCGGCAGCAATTCTGCCTGAGGCACAAGGACATCAAAAGGATGCTTGGACTGCGCAATGGCCCACAATACGGTGACGTTCAAGCTTTGCTAGCCCCAGGCTGCTAGGTCCAGTTGCGGAGTTACCCCTGCAGTGCC[G]TGCTCCCTGAGGTAATCGATGGCGCCTCATGCTAATGCTGCAATGCCGGCTTGCGGTGGCCACCAGGGTTCTCCAGCCAGGAGCAATCCAGGACTTTTTAGGGGTTAGGGCAAAAAGCGCAGGAGATTTTTTGGGGATCCCTCCTGCGGA
chromosome_6	7089219	SNP	C	C	3|3	Y	2,3|5	Cre06.g297082	Cre06.g297082.t1.1:CDS,Cre06.g297082.t2.1:CDS	CDS	PF00211	PTHR24420		4.6.1.1	K01768	GO:0009190,GO:0016849,GO:0035556	AT5G07280.1	EMS1,EXS	Leucine-rich repeat transmembrane protein kinase	CAGCTGCAGCGAATGTGAGTAGGAGCTCCTGCGCGCAGAGGCACGGCGCTGTGCCGACGCCCGATCAAGCCGCGATAATTCGCCCAGGCTGCCGAGACTGGCGGAGGCGCCGCCGCCGCCGCCGCCGGCAGTGCCCGCCGCCGCGGCGG[C]GGCGGAGGCGAGCAGCGCCGCCGCCGCCGCCACGCGCCGCGACTCGGCGATGGCGGTTTCAACCACCGCGCGCATGGAGGCCGGTACGGTAGCCGGGTTGATGTTGTACGCCGCCAGCTCGGACACGTGCACCTCGGTGATGACCAACCG
chromosome_6	7760277	SNP	A	A	5|5	M	2,2|4	Cre06.g302200	Cre06.g302200.t1.1:Intron	Intron			KOG0027							GGTGGTGTTGCGGAAGAGGTGAAGATAAAGGGAGGGGAGGCGGATGCTTCGTATTGCTCCGCCATCCTGGGATCGGCTACAACACAACCAGCTAGTGTCTCTGCACGCAGGTCACCGTCTTCCTCCTACCCAACTTACCGCCCCCCCCC[A]CGTTCCCCACCGCCCGGCGCTTCGTGTCCTCCCCCCTCCCCTTCCCCTCCCCCACACGCCACACCTGCAGCGTGAAGTTCTTCCAGTCGTACGCCACGTAGGCCACATTGGGCAGCACCGCCCGCGCCACCAGCTCCACGTTGTGCACGC
chromosome_6	7963164	SNP	G	S	3,2|5	C	4|4	Cre06.g303650	Cre06.g303650.t1.1:Intron	Intron	PF01253	PTHR12217,PTHR12217:SF4	KOG2522			GO:0003743,GO:0006413	AT1G71350.1		eukaryotic translation initiation factor SUI1 family protein	AACGTGGGGAAGGGCGGGTTCGGGGGACAAGTTGGTGGTAGTCCGGCACCGGGCAACGGATTGGTGCGGGTTCGCGTTCCTGCCCGTCCAACCTGTGTGCTCCCTCACATGACATTGCTGCTTTCCCGGCCTGAATCCCCCCCCCCCCC[G]CCCCGGCCCACCCACCTCCTGCCCGGTGTTTTTGCCAGGGAGGTCCACCACACTGGTGCTGCACGCGAACTTGCGCTGGCACTCGCCCGCCACCTGTGGGGCAGCGCAGGAGGCAGTGGAGGGCAGTGTGGAACGGGGAACAAGCTGGGA
chromosome_6	8775231	SNP	C	M	3,4|7	C	4|4	Cre06.g309951	Cre06.g309951.t1.1:CDS	CDS	PF00059	PTHR11339,PTHR11339:SF126	KOG2133			GO:0005488				GGCGCATGCTCAGCCGGCTGCTCCGGCGCCAGTGGGGCTCCGGGCTTGGTGGGTGCGCCGGGCATGGTGGGGGTTCCAGGGGGTGGGGGAGGAGGAGGTGGCGGGGGAGGCGCCGCAGGAGCCTGGGTCGTGACTGGTGCGTCCGGGAC[C]CCCGGCGGTGGAGGCGGAGGCGGGGGCGGAGGGGGCGGCGGGGCGGCGTCCTCCTTGTCTACCGGAGGCGGCTGAGGCGCTGCCGGCACGCTGGGTGTCGCGGGATGTGCGGGCTGGTCGGGCGAGCCCGGAGGAGGCGGTGGAGGAGGC
chromosome_6	8879298	SNP	A	A	11|11	C	5|5	Cre06.g310950	Cre06.g310950.t1.2:UTR	UTR	PF01266	PTHR13847:SF20,PTHR13847				GO:0016491				CACCCTCGCTTCGATACCTTGGGGCCTGACTGCAATTGGTACTCGTGCTGGGGCGCCTTGCCCGTCCATCCACGGCCGCAACACCAGTCCGCGCAGCCATCCCCACCCCCCCCTCCCCAAACACACGCCTGGTTGCCTGCACCCCCCCC[A]CACACACACACACTGCTGTCGGTACAGTAACGCCGGCGTTCGACCAGCCATGCACTTCTGCTCTGCCACTGCAAACTGTTTGCTGTCTGCTTACGGGTCTGGGCATCGGCTGCACCCTACGGGACCTCGCCAACCTGCCTTGAACCCTGT
chromosome_6	8954497	SNP	T	K	3,3|6	T	8|8	Cre06.g311450	Cre06.g311450.t1.1:Intron	Intron										CCATGCGGGAGTGCCTGCTGCGGCCACTGCGGGGCGCCCCCGGGCAGGTACAGCAGGCGTTCGTGACGGCGGTGGCTGCGCAGCCCGACAGCGAGCTAGACTTCAAGTAAGTGGCAGGGGCAGGGGGTGCAGGTGGGTGGGTGGGTGGG[T]GGGGTGGAATGTACGAGACAAGATATGTGGTTCCCCTCGCAAGATGTGCCGCATATGCACTGCAGGCCTTCGTACCCCTATGTCAGTCCCTTTCTGGTTTGGCACCGACATTTCCATCTCTTCTTCTTACCCAATCAATAATGTCACCCC
chromosome_7	335905	SNP	G	S	2,2|4	G	5|5	Cre07.g314500	Cre07.g314500.t1.1:Intron	Intron	PF00069	PTHR26392:SF152,PTHR26392	KOG0192			GO:0004672,GO:0005524,GO:0006468	AT2G35050.1		Protein kinase superfamily protein with octicosapeptide/Phox/Bem1p domain	CTGCCCCCACAGCCTGACCACTGCCTGCTCCACGGACCGCCAACCCCCAAGCCTCCCACGCTGTCCGCCACGGCCCCCACCGCGCCCCCCGCCCCCCGGGCTACGACTTCACTTCGTAAACTTGATGCATGCAACCCCCCCCCCCCCCC[G]CCCCCGCTGCACAGACGTACACCTACTTCATCAAGACCGTGTGCGAGGAGGCGTCCGATGACGCCAGCGTCGTAACGGCCACCGACGGCATCGTGATCGGCAAGGACAGCAGCGGCGGCACCAGCGTGCTGGGCGGCTCCAGGGGCTTTG
chromosome_7	408041	SNP	T	T	7|7	K	3,2|5	Cre07.g314950	Cre07.g314950.t1.2:Intron	Intron	PF05158	PTHR12780	KOG3233	2.7.7.6	K03025	GO:0003677,GO:0003899,GO:0006351	AT5G23710.1		DNA binding;DNA-directed RNA polymerases	TGGAGCCCAGTAGGGAGCTCACGGGGGGAGCCTGGTGCGTAGCTGGGAGAGGGGGAGAAGGGTACGGGGGGGGGTAGCCATCCATGGGATGGTGTGTATCAAATATGAAGTGAAGTGCCGACGTCCAGAGGTACAGCGGGGGGGGGGGG[T]TACATAACAGCCCAAACTAAAGGGGGGAAAGGCACTGGGGAAGGGTGTAGGTTTCCAACACTGTCCTAGCGCACTTACAATGCTTGCTGTATGGTATCTGATCTTCCACCAGCCCTGCTTGCCAGCACCCGCACCCGTTGCAAGTACTCA
chromosome_7	441505	SNP	A	R	4,3|7	A	7|7	Cre07.g315350	Cre07.g315350.t1.2:Intron	Intron	PF00566	PTHR22957,PTHR22957:SF72				GO:0005097,GO:0005622,GO:0032313	AT3G02460.1		Ypt/Rab-GAP domain of gyp1p superfamily protein	GTGTGTGTGTGTGTGTGTGTGTGTGTGTGTGTGTGTGTGTGTGTGTGTGTGTGTGTGTTAAAGAGCACAAGGAAAACGTTGCGCAAAGACAGTGTATGCGATGCAGCAAAGCGACGGTTTACGGATGTTACCTGAAGCTGTGTGTGTGT[A]TGTGTGTGTGTGTGTGTGTGTGTGTGTGTGTGTGTGTGTGGGTATGGAGCACGTTCGCAACGGCATGGGCAGCAGTGTGTTGACTGCTCCATGCAGATTCGCTTCCAAACCCTCCACCTGCCCACCCCTCCACTCCACCCCACCCCACTG
chromosome_7	551882	SNP	A	M	3,2|5	A	6|6	Cre07.g316450	Cre07.g316450.t1.1:Intron	Intron	PF08590,PF01713						AT5G23520.1		smr (Small MutS Related) domain-containing protein	ACAAGATGACACACACACACACACACACACACACACATTGGCGCTCTGTTGCGCACAATGAGCCCCCAAGCCCGCGTGTCCCCTACGGGTCCCATGCAGCCCACTCGCGTCTCCTCCTGCCACCCGCATCCGCCCTCCCATGCACACCC[A]CCCGCCACCCCACCAACCTCCCGCCCAGCCGCCCTCCCACCTGTACCCCTGCTCCAGCAGCCAGGCCTCCACCACCCGGGGCAGGCTGGCCTCGCCGCCGCTGCTGTGCAGGCCCTTGCCCACAATCACCCGCAGCACCCGCCGGCCGGC
chromosome_7	621920	SNP	C	Y	3,3|6	C	12|13	Cre07.g316992	Cre07.g316992.t1.2:Intron,Cre07.g316992.t2.1:Intron,Cre07.g316992.t3.1:Intron	Intron	PF00122	PTHR24092:SF18,PTHR24092	KOG0206			GO:0000166,GO:0046872	AT3G27870.1		ATPase E1-E2 type family protein / haloacid dehalogenase-like hydrolase family protein	GCATTGCGACAGTACCGTACTCGGGTTGGGTGGGCGGGTGGACAGGGGGCGTGAGAGGCGCAGTGGCCGGGACCTGCACGGTGGGTGGCGGTGCGTGGGATGGGTGCGTGCGCCTGCGTACACATGTGCACCTCACTTCAGCATGATGG[C]CTGTGTGTGTGTGTGTGTGTGTGTGTGTGTGTGTGTGTGTGTTTGTGTGTGTACATGCAGGTGGGAGGTGGTGTCGCCGTTCTCGGGCATCGGCAGCACGGCGGCACTGCTGTTCGTGGTGGTGGTCAGCGGCGTCAAGGTGGGGCTGTG
chromosome_7	621921	SNP	C	S	4,3|7	C	12|13	Cre07.g316992	Cre07.g316992.t1.2:Intron,Cre07.g316992.t2.1:Intron,Cre07.g316992.t3.1:Intron	Intron	PF00122	PTHR24092:SF18,PTHR24092	KOG0206			GO:0000166,GO:0046872	AT3G27870.1		ATPase E1-E2 type family protein / haloacid dehalogenase-like hydrolase family protein	CATTGCGACAGTACCGTACTCGGGTTGGGTGGGCGGGTGGACAGGGGGCGTGAGAGGCGCAGTGGCCGGGACCTGCACGGTGGGTGGCGGTGCGTGGGATGGGTGCGTGCGCCTGCGTACACATGTGCACCTCACTTCAGCATGATGGC[C]TGTGTGTGTGTGTGTGTGTGTGTGTGTGTGTGTGTGTGTGTTTGTGTGTGTACATGCAGGTGGGAGGTGGTGTCGCCGTTCTCGGGCATCGGCAGCACGGCGGCACTGCTGTTCGTGGTGGTGGTCAGCGGCGTCAAGGTGGGGCTGTGT
chromosome_7	869398	SNP	T	T	4|4	K	2,3|5	Cre07.g318600	Cre07.g318600.t1.2:Intron	Intron	PF00011	PTHR11527,PTHR11527:SF14	KOG3591				AT1G07400.1		HSP20-like chaperones superfamily protein	CACACACACTGCCCCCCCCCGCCCTGCCCTCCGCCCTGTGTCCCTGCTGCAGGTGAGCGGTGGCCGCAAGGTGTCGCGTGAGGACAAGGACGTCAGCGGCAAGGTGAGGTGGTGTGTGTGTGTGTGTGTGTGTGTGTGTGTGTGTGTTG[T]GGGTGGGTGGGTGGGTGGGCCGCATTGGCTGCAAGGCAAACACACGCCCCCGATAGACGCACGCGCGCACGCGCGCTACTTGCTTGATGCATGCACCTCACCGTTTCCCCGCACCACCACCACCCCACCTCTCCCCCTCTGCCCCCTCCC
chromosome_7	1812318	SNP	G	T	17|17	G	14|14	Cre07.g325727	Cre07.g325727.t1.1:Intron	Intron	PF03109	PTHR10566:SF23,PTHR10566	KOG1236				AT1G61640.1		Protein kinase superfamily protein	TCGATGGTGACGCCGTGCTTGCGGGCCAGCCGCAGCACGTCCTTCATCACCTGCGTGCGCGGCATGTGTGTGTGTGTGCGCGGCATGTGTGTGTGTGTGTGCGCGTGTGTGTGTGTGTGTGTGTGTGTGTGTGTGTGTGTGTGTGTGTG[G]TACGGGGCTGGAGAGGAGGGTATGGTGTTGCGGTGGTGGGACAAGATAGGGGGATACTAGGAGCGAAGGCTGGAGGCCTCCGGAACGCGCTGGCTACAGCGCGCTACAGCATGCCACAAACACAGCCGCGGCCCCACCCACCTTGTCCAG
chromosome_7	2598916	SNP	T	T	4|4	K	3,3|6	Cre07.g330100	Cre07.g330100.t1.2:Intron	Intron	PF02516	PTHR13872,PTHR13872:SF18	KOG2292	2.4.1.119	K07151	GO:0004576,GO:0006486,GO:0016020	AT1G34130.1	STT3B	staurosporin and temperature sensitive 3-like b	CGGTGCCCTTGTTGTGCTCGGTCATGATGTTGCCGAAGTCGTAGTAGGACATCTTGTACATGAGGCTGTTGAGCATGGTGGGCGTGCCGCGCTCGCTCACGGTGTAGTCACCCTGTGGTGCGTAGTGGGTGGGTGGGTGGGTGGGTGGG[T]GGGGGTTAACTCGATACCAATCCCGTAAGGGTGGTGCAAGTGTTGGGTGGGGGGAAAGGATGAGGGAGCGTGAGGCGCAGCAGGGGGATGGCGGCGTCTCCGAGTTGAGACACGCTAGTACACTACCCAACAACCAACAACCCATGCAGC
chromosome_7	2674082	SNP	G	S	3,2|5	G	8|8	Cre07.g330800	Cre07.g330800.t1.2:Intron	Intron										GTGGCGGTGGCGGTGGCGGTGGCGGTGGCGACTCCAGCACTGCCTAGGAGGTCAGAGGCATACATGTGCCCCCGCTGCTCCTCCCACACTGGTGCTCGACCTGCGCACGCACACATGCCCATCATCACTTTCTCTTCCCCCCCCCCCCC[G]CGTCGGCACTTCATACTTGTGATTTTTATCACTCCGTTCTTCAAGTGAACGGCTCCTCCTCCCCCGCAGTCTCTGTCCAACCTGCTGTGGGCTTACGGCAGCACGCGCGTGCCGGCCTCCCGGCTGCTGACACGGGCCGCAGAGGAGGTG
chromosome_7	2725383	SNP	C	S	7,9|16	C	14|14	Cre07.g331150	Cre07.g331150.t1.2:Intron	Intron	PF00141,PF07731,PF07732	PTHR11709,PTHR11709:SF31				GO:0004601,GO:0006979,GO:0020037,GO:0055114,GO:0005507,GO:0016491	AT1G23010.1	LPR1	Cupredoxin superfamily protein	TTGGTGTGTTGGCGGGTGGGCAGGCGGGCGGGCAGCGCTTGTTGGGCAATTGACCACAAAATTGTTCCGCTACAGTGCCAGCACCAGCACCAGCACCAGCACCAGCACCAGCACCAGCACCAGCACCAGCACCAGCACCAGCACCAGCA[C]CAGCAGCGGGAGCGAAAGCGCAACCCGTCACAGGCGACTCACCGACACCCAGTCCTTGCCGCGGGGGTCGTAGGTCTGTCCGGCGCGCATGGTGGGCACCTTGGGGCTCCACAGCAGCACGCGCGCGTTCACATCCGCCAGGTCCGTATG
chromosome_7	4138266	SNP	C	C	3|3	S	2,2|4	Cre07.g342700	Cre07.g342700.t1.1:CDS,Cre07.g342700.t2.1:UTR	CDS,UTR			KOG1187				AT3G49060.1		U-box domain-containing protein kinase family protein	ATTGAGACAGAGACAAATTACGCGCAGAGACCATATGCGGAGCGCTCACAGCCGAGCTTACGTGGCGGTCTGGGTGGGCGGGGTGGGCCGGGTGGCAGGTGTGGAGATGGGACCGGCGGGGCGGGGTTGGGTGGCATGGGTGGGAGCGG[C]GGGGGGGGCTTGGGTGGACGAGTGGGGTACGTCCACTCGCCAGGTGCGGGAGCTGTATGTGTACAAGGCAGGCGGGTACGGCGGGTACGGCTAGTGAGCGAGTGAGGCATTTGGGGGATGACGTTATGTGGCTGGGACGTACGACAGAGC
chromosome_7	4174191	SNP	T	K	2,2|4	T	4|4	Cre07.g342450	Cre07.g342450.t1.1:Intron	Intron		PTHR10887,PTHR10887:SF27	KOG4462				AT1G16800.1		P-loop containing nucleoside triphosphate hydrolases superfamily protein	GGCGCGGCGGTCGCGAAGTGGAGCGGCAACGCAAGGAGCTGAGACAGGTGCCGGGGGGGCTGGGGGCTGGGGGCCGGGCGGGGTGATGGGTGTTGCTGTCTAGGGGAGGGGTGTTATTTCAAAGGTCTGGGGGGTTGGGGGCTGGGGGT[T]GGGGGCTGGGAGCTGAGACAGGTGCCGGGGGGAGGCTGGGGGCCGGGGGCCGGGGGCTGGATGTTGGGTGTTGCTGGTTTGGGGAGGAGTCGCTTTAAAGGGAGTGGGGCTGGGCGTCTCCTTGCACGTAGGCTCCAGGCAGTGTGACGC
chromosome_7	4243695	SNP	G	C	5|5	S	4,5|9	Cre07.g341900	Cre07.g341900.t1.1:Intron,Cre07.g341900.t2.1:Intron	Intron										AGTTTGGGCTGGTAACTACAATGCCCCCTCCTCCTCTCCCCTCACTCCGTTCTCCACCTCAACGGCTACACACAAACCCCCGCCAACCTGAACGCGCCCCCCCAACCGTCTACCACTTCCTTAACTAGTCATGAATGTACCCCCCCCCC[G]CCACCCTGTGCAGGAGCCAGCGCAGCTGCAGTCGGTGCTGGCCGCCCAACACCGCCTGCGCCAGGCTGCAGCCGCAGCCGCAGCCGCAGCCGCCGCCACAGCCATCGCCGCCTCAACCTCAGCCGCCGCCGCTGCCGCCACAGCACCCTG
chromosome_7	5502552	SNP	C	S	6,8|14	C	21|21	Cre07.g351000	Cre07.g351000.t1.1:Intron	Intron	PF00397,PF01846	PTHR11864	KOG0152		K12821	GO:0005515	AT1G44910.1	ATPRP40A,PRP40A	pre-mRNA-processing protein 40A	CAAGGCAGAATTGTTGGTGTGCAGCGATGCGTGCCACTTTGGCGGTACCCGTAATGATCCAATGGCCTGCCAGGGTGGTGGCTCCGAAGTCGGGTCCAGTCCACAGCTGCTGACCCCGGCCCGGCCATGCCGACCCCTGTCGGGGGGAA[C]TTGTTTCCCCCTTCAGCCGCCCTTTCGTCACCTGTACCCATGTACAGCACCACCCCTCACCACCCCATTCCAACCTGCACCCACCACCCCCAGCAGCCCCTCAGCACCCTCCTCAGCACCCCCCCCCCCCAGCACCCCCCTCAGCACCCA
chromosome_7	6060528	SNP	T	K	2,2|4	T	3|3	Cre07.g355200	Cre07.g355200.t1.1:Intron	Intron	PF00004		KOG2543			GO:0005524	AT4G29910.1	ATORC5,ORC5	origin recognition complex protein 5	GTGCACATGCACCTCAGCGACCGTGTGTGGTGTGTCCCCTCAGGTCCGCGCCGGCAGTGCCGTGGAGACCATTGTCCGGCAGTTGGACGGGCTCATGCAGCAGCAGCAAGTGGTGAGGGCAGCGGCCGCGGGGAGGGCAGGAGTGGTGG[T]GGGGGGGGGGGGGCACAACATTCAACGGGGGCCGAGATGGGCAATATGCCCAAGCCCACCGAGTAGGTCCTAGAGGGGAGGGGTTCGCGTGGCCTGGAAACCTGATAAAGGAGTTGAAACTGCTAGCTCGGTCTCTAATGACCCAAGTTG
chromosome_7	6085720	SNP	T	K	3,4|7	T	8|8	Cre07.g355433	Cre07.g355433.t1.1:Intron	Intron										GCGCCGTGGCCCGGCGGCGGCGGCGGCTGGGCAGCAGCGCGCGGGCGGCCAGCAGCAGCGGCGGCAGGCTGCTGATGAAGGGCGCACCTACCCAGCCGCCCCGCCTGCGCTGGTGTGGGTGTGGGTGTGGCTGGGTGTGGGTGGGAGGG[T]GGGGGTTTGATTAGATGGCGGGGCGGATTGCTGTACAGCGGCGCGGCCTCGACCCAGACACATCACTGCTGTGTATACCGTAGTGCGATTGAGCCCAAGCCCGTCCCTCCCAAGCTCCCCACGCACGCCACCCCACGCGTGATGACCATG
chromosome_8	687	SNP	G	S	4,3|7	G	4|4	Cre08.g358100	Cre08.g358100.t1.1:Intron	Intron										GTCCCCTAGCTGCACTCGACGGTCCCTTATCGGACTGTTCCCTCTTGAAGCCCGCATTCGTGGACTGCGTCGCGAACGCCCGGTTCTGACCTGAAGCCAACACTCCACTTCTGTTGACTTTGAATGCGCCTCCCCCCCCCCCCCCCGCC[G]CACCGCCCGCGGCCACCGGGTGTAGGTGCCAACGGACGTAACGTGGACATGGCGCGCTTTGAGGGCATGTTCAAGGACTTCAAGGCTGAGCTCATGGGGACCCTCAAGGAGACCACGGACTGCGTTAAGAAGCTGGAGGCGAGCCAGCAG
chromosome_8	43197	SNP	T	Y	4,4|8	T	15|16	Intergenic												CCCCTCCCCCCCAACAAGACCCCTCACCTCGGCGTGGGAACACCGCCAGTGTGTGTGTGTGTGTGTGTGTGTGTGTGTGTGTGTGTGTGTGTGTGTGTGTGTGTGTGTGTGTGTGTGTGTGTGCTGATGTCTCCGCTACTGTGCATTGC[T]TGCATCCCGTTTGAGTGCCCCTTGCAATATCTAGTATCGTTGGATATTAACAGGAAGCGAAAGGAATGTCGACCCTGGAGCTTCACGGGTAAGATCAATCGCGGCCCCCATCACGCCTCCTCGTGAAGGAAAGGGGTCTGTTTTGTCCAA
chromosome_8	352302	SNP	G	R	2,2|4	A	3|3	Cre08.g358571	Cre08.g358571.t1.1:Intron	Intron	PF00211	PTHR11920				GO:0009190,GO:0016849,GO:0035556				TAGCCCCAGCCCCTTAGCCCCAGCCCCTTAGCCCCAGCCCCTTAGCCCCAGCCCCTTAGCCCCAGCCCCTTAGCCCCAGCCCCTTAGCCGCCCCAGACCCAAGCCCATACCCATACCTCATACCCAAGCCCAAGCCCAAGCCCAAGCCC[G]AGCCCAAGCCCAAGCCCAAGCCCAAGCCCAAGCCCAAGCCCAAGCCCAAGCCCAAGCCCAAGCCCAAGCCCAAGCCCAAGCCCAAGCCCAAGCCCAAGCCCAAGCCCAAGCCCAAGCCCAAGCCCAAGCCCAAGCCCAAGCCCAAGCCCG
chromosome_8	402576	SNP	G	S	3,2|5	G	6|6	Cre08.g358576	Cre08.g358576.t1.1:CDS	CDS										ATGGCCGGCCGCTGGCAGTACACGCACTTGCCGATCTGACGCAGCCGCCGCAGCTCAGCCTCGCAGTCACCGCACACGCAGCAGTGGATCACCTCCTTGTGCACGAACCCCATCACCGCCTTGGCGCTCATGCACACGCAGCACTGCCC[G]CCCAGCCCACCCGTTGCAGGAGCCTCCGCCACGCCGCCTGCCGCTGCCGACCCCGCCCCCTCTGCTGTTGCTGCTGCCGCTGCCGCCGTGCCCGTGCCCGTGCCGGCGCCACCCGCGCCTGCCGCTCCCCCACCTCCCCCAGCAGTCCCC
chromosome_8	476640	SNP	A	R	3,4|7	A	6|6	Cre08.g358700	Cre08.g358700.t1.2:Intron	Intron										CCGGTGGCCACATCCACCGCGTGATCCAGCAGCGCCTGTGTGTGTGTGTGTGCGTGCGTGCGTGCGTACGTGTGTGTGTGTGTGCGTGCGTGTGTGAGCGTGCGTGCGTACGTGTGTGTGCGTGTGTGTGTGTGTGTGTGTGTGTGTGT[A]CGTGTGTGCGTGTGTGTGTGTGTTTGTGTGTGCGTGTGTGTGTGTGTGTGTGTGTGTGTGCGTGTGTGTGTGTGCGTGTGTGTGTGTGCGTGTGTGTGTGTGTGCATGTGTGTTAAAAACGAAACGAAAGCCCGCATGCATGCATGTGTG
chromosome_8	476641	SNP	C	Y	3,3|6	C	7|7	Cre08.g358700	Cre08.g358700.t1.2:Intron	Intron										CGGTGGCCACATCCACCGCGTGATCCAGCAGCGCCTGTGTGTGTGTGTGTGCGTGCGTGCGTGCGTACGTGTGTGTGTGTGTGCGTGCGTGTGTGAGCGTGCGTGCGTACGTGTGTGTGCGTGTGTGTGTGTGTGTGTGTGTGTGTGTA[C]GTGTGTGCGTGTGTGTGTGTGTTTGTGTGTGCGTGTGTGTGTGTGTGTGTGTGTGTGTGCGTGTGTGTGTGTGCGTGTGTGTGTGTGCGTGTGTGTGTGTGTGCATGTGTGTTAAAAACGAAACGAAAGCCCGCATGCATGCATGTGTGT
chromosome_8	627418	SNP	T	K	2,3|5	T	6|6	Cre08.g359900	Cre08.g359900.t1.1:Intron	Intron	PF00069	PTHR24349,PTHR24349:SF102	KOG0580			GO:0004672,GO:0005524,GO:0006468	AT2G45490.1	AtAUR3,AUR3	ataurora3	CACATCAGGTGGGGGGGATTCCGGGAGGAGGGCGCAGGGGGGCGGTGCTGGGAGGGAGGGATTGTAGATGCCAGCCTCAACTAAATTGAACCCAATGCAAAAGAGGGGGAAGGGGCCCGAGAGTGGGGCTACGGGGGTGGGCTAGGGGG[T]GGGGAAGATGTGGGGGCATGGAGGTGGGGCCTTTGCAAGGACGGAAGGCGTACTCGCAGCCAGCCAGCTCATTGTATGAACCCCTCGTTGGCCATACGACTTCATCTTGGGCTCGTCTCGAGCCTTTTCGCGATGTCACCAACCCCATCC
chromosome_8	912089	SNP	G	G	4|4	S	3,2|5	Cre08.g361551	Cre08.g361551.t1.1:Intron	Intron										GCTCCCACTCCGAATGCACAGCGCCCCTATCACCAACACCTCCTGGCCTCAGAACGCGCTGCTGCAGCGATGCCAACCTTCCCGCAAGTCCCAGCCTGCACCCCGCAGCCAACCTGACCACGTACCGTACCGCACCCGCCCATCCGCCC[G]CCCACCCACCCACCCACCATCACGCGGCCGGTCCTACCTGCAGCCCCGCTCCACGCTGACCGGCGAGCGCACCCAGCCCTCCTGCCGGGGCGGCTTCAGGCCCATGTGCTTGTCGACCAGTCGCCGCACCTGCGCGCGACAGGCGGGCAC
chromosome_8	1111243	SNP	C	C	5|5	A	30|30	Cre08.g362500	Cre08.g362500.t1.2:Intron	Intron							AT5G37630.1	EMB2656	ARM repeat superfamily protein	CGGAGCACGCTCCCTTCAAGGCCATCATAGACCTGCTGGAGGTCGAGACCAACAAGGTGCGTTGCGCGTCAGGACAGCGCAACGGGCATCCTCCTCTTTCACGAGCTGCCGCTCCTTGCAGACGGACTTTAAGCACCCCTCCCCCCCCC[C]CACACACACACCAACGCCCGCACTCCCGCACAACCAGTCCCTGAACCCCGCCCTCGCCCTCATCGTTTCCAAACCGTACAGGAGGTCCGCGCCGCCGTTGTGTCGCGCCTGCCCCTCGATGGCAGCAGCCTACCCCTGCTGCTGGCGCGC
chromosome_8	1402648	SNP	G	G	5|5	R	2,2|4	Cre08.g364151	Cre08.g364151.t1.1:CDS	CDS										GGCGTTGGGCTAGGTGGCTCAGGCAACGGCGGCGCAGGGCTGGGCGGGTAGGCCGGGGCCGGGCTGGGAGGCGCAGGCGATGGAGGAGCAGGGCTGGGCGGGTAGGCCGGGGCAGGGCTGGGCGGAGCAGGAGACGGCGGCGCAGGGCT[G]GGCGGGTACGCAGGGGCCGGGCTGGGCGGCGCAGGCGATGGAGGGGCAGGGCTGGGCGGGTAGGCCGGGGCCGGGCTGGGAGGCGCAGGAGACGGCGGCGCAGGGCTGGGCGGGTAGGCCGGGGCCGGGCTGGGCGGCGCAGGCGATGGA
chromosome_8	1687513	SNP	A	M	2,2|4	A	3|3	Cre08.g365800	Cre08.g365800.t1.1:Intron	Intron	PF00891,PF08100	PTHR11746:SF53,PTHR11746				GO:0008171,GO:0008168,GO:0046983	AT1G51990.1		O-methyltransferase family protein	CGGGAAGGGCTGGAAGAAGTCGCCCTGTGAGCGTGCGTGTGCGTGTGGTGGTTGCGGCTGTGATGAGGCAAGAGGCGTACATACGTTTCCGGTTTGTGTCCACGCTTTCACGTACACACAAGTATTTCCTCCCACACAGGGCCTCCCCC[A]CCACCCCAACCAACCCCCCCTCCAACCCCCACCACCCACGCACCCACCACCCACCACCACCCACCCAACCCCACCTCCAGGCCCCACGCACCCACCACCCCCTCCCCACCACCCACCACCTCACCTCCACATAGCGCAGGCGCTCCATGC
chromosome_8	2185924	SNP	T	K	2,3|5	T	4|4	Cre08.g369650	Cre08.g369650.t1.1:Intron	Intron										TCACTAACATGCATGCATGTGTGCGTGTGCGCGTGCAGTGGGCGTTTGGCCGCGGGCTCCTGTCGCTCAGCGGCCTCACGCGGCTGCAGGAGCTCACGCTGAGGTGGCTGTTCGGCAGGTGCGGATGCGGGCCGGTGCGGGCGGGTGGG[T]GGGAGTTGGAGGGAGTTGGAGGGAGGTTGAGGGAGGTTGAGGGAGGTTGAGGGAGGTTGAGGGAGGTAGAGGGAGGTGGAGGGGAGGGATGGCGGCTCCAGGCGGGGCCGAAGCGCCGGTGCGAACAGTCCCACCGCCGCCGCCGCCGCT
chromosome_8	2197849	SNP	G	R	2,3|5	G	3|3	Cre08.g369667	Cre08.g369667.t1.1:Intron	Intron	PF00069					GO:0004672,GO:0005524,GO:0006468				ATGCTGACCTACCTCGCGGCCAAGCCGATTCTTGTTGCCGCGGTGGTTGCGACGGCCGCCAGCCTTGGCTTCGGCGGCGGGCTGGTGCATTGCGGCTTAAAGCAAGTTGCAGAAGCCCACACGGCCGAAGCGGCCGTGCGGCCGGGTCG[G]CCTTCGTGACAGCCAGCCACGCACGGGCCCTGGCAGGACCCCGCCGCCATGCTGCACGGCGGCTTCGGCCGTGTGGGCTTCTGCAACGTGCTTTACGGCGAAGCCAAGGCTGGCGGCCGCCGCAACCACCGCGGCAACAAGACGCAGCCG
chromosome_8	2312809	SNP	G	G	34|34	C	28|28	Cre08.g370450	Cre08.g370450.t1.2:Intron	Intron	PF01025	PTHR21237,PTHR21237:SF6	KOG3003		K03687	GO:0000774,GO:0006457,GO:0042803,GO:0051087	AT4G26780.1	AR192	Co-chaperone GrpE family protein	CCGTGCCAGGCCCCACATACATACACACACAGACACACATACCTTGAGCGCCTCGCTCGGCACCACGCTCGCGGCGCGCTCCAGGTTGTCCGGCACGTCCAGGAGCGACTTGACGAAGCCCTGAAACGGATTGCAGGATGAGGAGAAAG[G]ACGAGGCGCAACGTAGGTGAGACAGACTGCGGGCTTGCGGGCATGCGCGCCGTGCATGTCCCAGGTCCGCAGGTACCGTAGTGCCAACCCGTCAAAGTTCTCCAATCTCCAGACACACACGTCTGCGCCCAGCGCGTGCGCGGAAGCCCC
chromosome_8	2327714	SNP	G	S	2,2|4	G	8|8	Cre08.g370601	Cre08.g370601.t1.1:Intron	Intron	PF04006	PTHR17039	KOG2600		K14559		AT5G66540.1			GGGGTTCGGGGGTTGGCACCCAAACGCTCCTAACGAGCTCGGACCAGGCCCCATACCTCCCAATCCCTCTCCCGGCCACAACCCCCTCCCTCGCCACCCCTAAACCCCAATCCCCCAAAACCCTCCCTTAGCCGGCCTCCCCCCCCCCC[G]CCCCACACACACACCTGCTGAGCTCCGCCTCCGCCACGGGCCGTCCGTCCTTTGCCTTGGCCGCGTACACCTCGCCCGGCAGCTGCAGCGCCGCCTTGGACACGGCCACCGGGGCGGCCTCCTCCATGGCAATGGCGGGCACCTCCGCCT
chromosome_8	2397921	SNP	C	C	3|3	S	3,4|7	Cre08.g371052	Cre08.g371052.t1.1:Intron,Cre08.g371052.t2.1:Intron	Intron	PF06479,PF00069,PF00642	PTHR13954:SF6,PTHR13954	KOG0198	2.7.11.1,3.1.26.-	K08852	GO:0006397,GO:0016891,GO:0004672,GO:0005524,GO:0006468,GO:0003676,GO:0008270	AT5G24360.1	ATIRE1-1,IRE1-1	inositol requiring 1-1	CCAACCCCCAACCCCATCTTCTTGCCAATGCGGTGCTCGCAGCAGCGCCTCCGCCGGCGACGGCCCGGGTCCGCTGCTGGTGACGCTGCTGGACGGGCGGGTTGTGGCGGTGGTGCCGGACAGCGGCCAGGTGCGGGCGGGTGGGCGGG[C]GGGGGTGGGCGTGTGTGCGTGTGAACGGGGTGGAGTGTAGGGAGGCGGGGTCGGCGGACGTGTGTGTGCGCGTGTGTGCGCGTGTGTGCATATGGCACGCGGCCGTGCGTGTGCACGGTATTGATTGTGGGTGTCCCAACGGCTGCTGCT
chromosome_8	2743044	SNP	T	T	6|6	K	5,4|9	Intergenic												AGGAGTGACGTGTGACTAGCTAGGTGTCTGTTCTCGTTTGTCGTGTGGCACTCACTCGCATATCATTCTGGTGTCATGCGTTTGCTGTCCCGTGCGTCTGTATGTGCTTCCGACTTTGCCAGTCTCGCTGACTCCCCTGTCTTCAGTCG[T]GGGGGGGGGGGGGGATCTCTCCGCCCGGGAGCGGTGTTGTGCAAGTTCGGCTGTGTGTAAGGAGGATTCCGTTACACGAGCAAGTCTCTCTCTCCCGAGCCGTGTCGAGGCGGACACGCGGCTCCGCATGGGCACCGTACAGAACGGTGC
chromosome_8	3229385	SNP	T	Y	2,3|5	T	4|4	Cre08.g373583	Cre08.g373583.t1.1:Intron,Cre08.g373583.t2.1:Intron	Intron		PTHR23083					AT3G44370.1		Membrane insertion protein, OxaA/YidC with tetratricopeptide repeat domain	CCGCAAACCGCTCCACTGCGTGCTCGTGATAACCACCCCTCCGCCCACCCTCTCCACGCCCTGCCCACCTGCCCGTCCCCCTACGCGGTCCTCCTCGCTCTTTGGCATTGGTTTCGGTTGGTATGGGCTGGTATTTCCAACCCTCCCCC[T]CCCCCTGCCCCTCCTCTCCCCCTCTTCCCCGCCCGGGGAGTCAGTCGTGCCTGCTTCCCCTCCTCCCGCGCCCGCCCGCCCACGGCCCCGCCTCCAGCCCTCCACCCCATCGCCCCCCTCCCTTTCCAGTCACCCCCGTGCTCTGGTAGT
chromosome_8	3338521	SNP	T	Y	2,3|5	T	4|4	Cre08.g374050	Cre08.g374050.t1.2:Intron	Intron	PF04042	PTHR10416	KOG2732		K02328	GO:0003677,GO:0003887,GO:0006260	AT2G42120.2	PCC-124S2	DNA polymerase delta small subunit	CTGTGTTGCTGTGTGGATGTCGCAGCGTGTCCTTACAGCTGCGGCTCCGTAGTTTGCGACACTTTTCGCATATCAGCCACTTGCCGTGCATAGCAGCTCCTAGCCTATCCTTCCTGGGTAGCAACAATGAACGCGCCCCTCCTCCCCCC[T]CCCGCCCCCTCCTCCCCCTCCTCCTTCCTCCTCCCGTCTCCATCCCGCATACCTGGCTGAATGTAACTCCCTCCTCTCCTCCCCCCCCTCCTCAGGTGGTTGCGCTGCAGCCGGTGCGCGACCTGGACCTGCTGCTGGCGGAGCTGGCGG
chromosome_8	4146034	SNP	G	G	4|4	S	3,4|7	Cre08.g379900	Cre08.g379900.t1.1:Intron	Intron	PF01544	PTHR21535,PTHR21535:SF1				GO:0016020,GO:0030001,GO:0046873,GO:0055085				CGAGTTGGCGTTGGTGTTGGCGGCATTGGCGATATGGCATTGAAAATTGTCAACTTAGCGTTCAAAGATCGTGATTATTCAACGGTGCAAGACAACAAGCAAGTCCTGAACGCGTATCAGGTCCCAGCTCCAGCGCAAGTCCCTGCCCC[G]CCCCCCCCTACCCTGGCCTTCCTGCCCCCACCCCCCACTACACTATTTCGTCTGGACTAGCCCCGTGACCAAACCCCCAACCCGCTGCCCGCGCCGCTACCCGCGCCGCTACCCGCGCCGCTACCCGCGCCGCTACCCGCGCCGCTACCC
chromosome_8	4349064	SNP	A	M	4,3|7	A	6|6	Cre08.g381650	Cre08.g381650.t1.1:Intron	Intron	PF05705	PTHR12265	KOG2521				AT3G19970.1		alpha/beta-Hydrolases superfamily protein	GAACAGTGAATTGCATCACGTGCAATGCAAGCGGACCTGACCCGACCGCACGCCTGTCACATTTCCTTCCCTTTCTCCCCCTCTTACTGTTGCTGGCTGCGACTTCACATCTTGATTAATTATGAATGTACCCCCACGATGTACCCCCC[A]CCCACCCATCCTCCCTCCCACCCCACCCACCTGCGCCACGTCCTCCACCTCGTCCATCCATCGCCACATGGTGCCGGCGTGGATGAAGCCGCCCGTGCTGCGTCACAAGGCGTGTGTGTGTGGAAAAGATGTGTGTGAGTGGAAGATGTG
chromosome_8	4349068	SNP	A	M	3,2|5	A	7|7	Cre08.g381650	Cre08.g381650.t1.1:Intron	Intron	PF05705	PTHR12265	KOG2521				AT3G19970.1		alpha/beta-Hydrolases superfamily protein	AGTGAATTGCATCACGTGCAATGCAAGCGGACCTGACCCGACCGCACGCCTGTCACATTTCCTTCCCTTTCTCCCCCTCTTACTGTTGCTGGCTGCGACTTCACATCTTGATTAATTATGAATGTACCCCCACGATGTACCCCCCACCC[A]CCCATCCTCCCTCCCACCCCACCCACCTGCGCCACGTCCTCCACCTCGTCCATCCATCGCCACATGGTGCCGGCGTGGATGAAGCCGCCCGTGCTGCGTCACAAGGCGTGTGTGTGTGGAAAAGATGTGTGTGAGTGGAAGATGTGTGTG
chromosome_8	4498576	SNP	G	G	4|4	S	3,2|5	Cre08.g382560	Cre08.g382560.t1.1:Intron	Intron	PF03016,PF07974	PTHR11062,PTHR11062:SF12	KOG1021			GO:0016020	AT3G57630.1		exostosin family protein	CATCTGCCCCTTCCCGGCCTCCAGTTCCTACCGTGAGTCCCTACCCTGACATTGTATATCAACCCCGCCAGGCCGCCACCGTGCCCCAACCCACCCTTCTCCACCCATCAACCCCCCGCCCCACTCCCCCACGCCATTCCCCCCCCCCC[G]CCCCCCGCCCCCTGCCTCACCCCAGTGCGTGAGCCAGGTGGCGTTGCGAGTGAGCGCCTGCGCCTCCTCACTCAGCTCGTCCCGCCCCCAGTCGCCGGTGTGCACGAAGATGTGCCGCTCGCCCGCCGCGCCGCCGGGCTGCCCGTCCCA
chromosome_8	4650870	SNP	G	G	13|13	R	4,5|9	Cre08.g383550	Cre08.g383550.t1.2:Intron	Intron	PF00023,PF04564	PTHR26393,PTHR26393:SF498	KOG4214			GO:0005515,GO:0000151,GO:0004842,GO:0016567	AT2G28840.1	XBAT31	XB3 ortholog 1 in Arabidopsis thaliana	CGTGATCTGGCAGAATAACCGTGGAAACCGTAGTCACACACACACGCACACACACACACACACATACACACATACACACACACGTATACACACACACACACACACACACACACACACACACACACACACACACACACACACACACACAC[G]CACACACGCACACACACACATACACACACACACACACATACACACATACACACACACATACACACACACACACACATACACACACATACACACACACACATACACACACACACATACACACACATACACACACACACATACACACACACA
chromosome_8	4878076	SNP	A	A	5|5	M	2,2|4	Cre08.g384864	Cre08.g384864.t1.2:Intron	Intron	PF00018					GO:0005515	AT2G07360.1		SH3 domain-containing protein	CGGGAAAGGGGCTAAAGGTTCTCTGTGTAGGGTCGCCAGAAGGTTGCAGCAAGACGGCAGGGGGGGCGCTGCATAGCTTGCACGGCCCTCCTGGCTCACTTGCCCCGCCTCCCTCCATTGCCCCCTTACCCTTACCCTTCTCCCCCCCC[A]GTGGCCCCCATGCCCCCTGGCCCCGACCACCTCCCCGCCCCGCGCTCACTGGGGTAGAGCAGCCGCCTGCTGCGCGGCCCCAGCGGCAGGAACAGCTCCCGCGGCACGGCGCACACGGCGGCGGCGATGGCGCCCAGCAGCCACTCGTGC
chromosome_8	5009059	SNP	T	T	6|6	Y	2,3|5	Cre08.g386000	Cre08.g386000.t1.1:Intron,Cre08.g386000.t2.1:Intron	Intron	PF00400,PF05641					GO:0003723				GCTGTGAGTTCAGCGCGTGTCGCACCACCTCGATTGTGCTGTCTTGGCGTTTCCTGCGTCTGCTTAGCATGCACCAACCCATTGCCACGAAGGGATGCTGTCAGCGTTCGTGAGCTGCTGCTGCTGCTGCCCTCTTCCCCCCCCCCCCC[T]CGCTGGTTTTCAGCAGCACCGGGGTCCGCTGCGCCAAAGCCGCAGCGGATGGAGGCGCAGCGCGGCATTCGGAGCTCGGCAGCACTCAAGGGTACGCAGAACCTGTCGCTGTGCACGATATAGGCATATGACGTAGTGCTGGTTTCGCAT
chromosome_9	1032829	SNP	A	G	3|3	R	3,3|6	Cre09.g400800	Cre09.g400800.t1.2:Intron	Intron	PF00069	PTHR26392:SF124,PTHR26392	KOG0192			GO:0004672,GO:0005524,GO:0006468	AT5G38210.1		Protein kinase family protein	TCCAGGCGGTGCTGGGCAAGGGCAGCTTTGGAGTCGTGTACCTGGGCACCTGGCGCGGCCTGCGGGTGGCCGTCAAGACACTGGTGGTGCACGACGCACTGCTGGGTCGCGAGGTGGGCTTGGGGCTGTGTGTGTGGGGGGGGGGGGGG[A]GGGGGGAGCTGGCTGGCACGGATGAGGAGAGGGCGTCGGCGGCATGCCTCCCACACAAGCACCCGCACATATACACGCATCTCCCCTTGTGCGTTTCCAACACATATGCACGCACATCCGTGCATTGTTGTTTCTTATACAAACATCCGT
chromosome_9	1168417	SNP	A	M	2,2|4	A	5|5	Cre09.g399900	Cre09.g399900.t3.1:Intron,Cre09.g399900.t1.2:Intron,Cre09.g399900.t2.1:Intron	Intron										CACTCATGCAAGCACGCATCTCTAAGGCCCAAGGGCGCCGCACGAACCATAGCACGTACCCACCCCACAACCCACGGATGCACGCGCCTCATGCTGCTGCCATCCACCAGCTACCCGTCATGCCCGTCCCACTTCCCGCACCCCACCCC[A]CCCTCACCCACCCCACCCCTCACCCAACCCCACCCCTCACCTCCACCTCCGCCTCCGCCTCGCCCCACAGGGTGTTCTGGGCGGTAGGCTCATGGGCCAGCAGGCGGGCGCGGGCGCGGGCGCGGGCGCGGGTGTTGCTGCCGGTCTGGC
chromosome_9	2020224	SNP	G	G	3|3	S	3,2|5	Cre09.g394400	Cre09.g394400.t1.1:Intron	Intron	PF00069	PTHR23257,PTHR23257:SF349	KOG0192			GO:0004672,GO:0005524,GO:0006468	AT3G46920.1		Protein kinase superfamily protein with octicosapeptide/Phox/Bem1p domain	CTGTTGCTGCTGTCCGTCAGGGCTGTGTTGCCTGCAGTCGTGCGTTATGTATTGCGATGCAGTGGGCTGCCGCGACATGCCGTCTTGTGGTTCCTGAGCCGCCTCGTGCGCCTCGCTCACCCGCTGTCCTCACCAGTCCCTCCTCCCCC[G]CCCTGCCGCCCCCCCCCCCCGCTCCTCCCTTCCCCTCCGCAGTGTACGCCTTCGGTGTCCTCATGGTAAGCGGGGCCGCAGCCCTCAGCCCTTTGCGGATACGCACCCGACCTTGCCGCCTCGCTGCTCCTCTCCTCTTCCCGCCCCTCC
chromosome_9	2020228	SNP	T	T	3|3	Y	2,3|5	Cre09.g394400	Cre09.g394400.t1.1:Intron	Intron	PF00069	PTHR23257,PTHR23257:SF349	KOG0192			GO:0004672,GO:0005524,GO:0006468	AT3G46920.1		Protein kinase superfamily protein with octicosapeptide/Phox/Bem1p domain	TGCTGCTGTCCGTCAGGGCTGTGTTGCCTGCAGTCGTGCGTTATGTATTGCGATGCAGTGGGCTGCCGCGACATGCCGTCTTGTGGTTCCTGAGCCGCCTCGTGCGCCTCGCTCACCCGCTGTCCTCACCAGTCCCTCCTCCCCCGCCC[T]GCCGCCCCCCCCCCCCGCTCCTCCCTTCCCCTCCGCAGTGTACGCCTTCGGTGTCCTCATGGTAAGCGGGGCCGCAGCCCTCAGCCCTTTGCGGATACGCACCCGACCTTGCCGCCTCGCTGCTCCTCTCCTCTTCCCGCCCCTCCCTTC
chromosome_9	2148147	SNP	G	S	4,3|7	G	10|11	Cre09.g393400	Cre09.g393400.t1.2:Intron	Intron	PF08241	PTHR10108,PTHR10108:SF217	KOG1269	2.1.1.95	K05928	GO:0008152,GO:0008168	AT1G64970.1	G-TMT,TMT1,VTE4	gamma-tocopherol methyltransferase	GACCCAACACGCGGTGGCACCACGTCACCACAATCACGGTGCCGCCGGGCGCACACACGCGCGCCAGCTCCGACACAAACTTCCTGCGTGGCGTGGAGTTTTCGCGGTTGGGTGGTGGGCCGTTGCTCTATCCTCCCAGCAGGCCCCCC[G]CCCTCCTCCCCCAACTCCCCCCGGCCTCCTCCTGCTGCACCCACTTCTTGTCGGGCATGTGCTCGCCGCTCTCCATGGACCACACCAGGTCGAAGGCGCCGGCCTCGAACGGCTGCGCCAGCGCGTCGCCCACCTGTGTGTATGTGTGTG
chromosome_9	2194387	SNP	A	A	11|11	C	3|3	Cre09.g393050	Cre09.g393050.t1.2:Intron	Intron		PTHR11006,PTHR11006:SF4					AT4G16570.1	ATPRMT7,PRMT7	protein arginine methyltransferase 7	GCTGCAGGTGCAGGGGTGGGTGCGGCTGCGTGGACGTGAGCCCGGGAACCGCGGGGGCAGGACCGCAGGACCGCAGGCCTGGCGGCGGCTGCGGCGCAGTACTTGCCATAGCGTGGGGACGGTTGCGGCGCGGCAGCTTCCCCCCCCCC[A]CACACACACACACCCACTTCCATCCACTTGCATAAAAAGGCACCCTCGGCCTCGACCCCCAAATACCCCTCCCCAACTGATCCCCCTCCCCGCACCGGCCTCATGTGGGGCTTGACTGCTGCTGCCGCCCCGACAGACACGCCCTGTACT
chromosome_9	2261774	SNP	A	A	5|5	M	2,2|4	Cre09.g392652	Cre09.g392652.t1.1:Intron	Intron	PF02317					GO:0016491,GO:0050662,GO:0055114				CCCACCCCCACCCCCACCCCCACCCCCACCCCCACACCCACCCCCACACCCACACCCACACCCACACCCACACCCACACCCACACCCACACCCACACCCACACCCACACCCACACCCACACCCACACCCACACCCACACCCACACCCAC[A]CCCACACCCACACCCACACCCACACCCACACCCACACCACGCGCACCTGCAGCACCCCCTCGGTGAAGGCGTCCACTCCCTGGTAGAACAGCGGCTTGCCGCCGCCGCCACCGCCGCCACCACCAGTACCAGCGGCTGCTGCTGCTGCCG
chromosome_9	2360522	SNP	T	Y	2,3|5	T	7|7	Cre09.g392000	Cre09.g392000.t1.1:Intron,Cre09.g392000.t2.1:Intron	Intron	PF09763	PTHR16092:SF13,PTHR16092	KOG2148				AT1G47550.2	SEC3A	exocyst complex component sec3A	CCAGGCTTGCACTGCCTCAACCCCCCGCCCCCGTCGGCACGCGTACCCTGTTCCCACGGCCTTCCCAACCTCGCCCCCTTTCCCCGCGCCCCCCCCGCTGTCTACTTCGCTACACTTGCTCTGTACCAGTCCTCTCCCCCCCCCCTCCC[T]CCCCCTCGCCCCCCGCCTAGGAGCTGCTGTCTGACCTGGCCCTGCCGCCCGACACCGCCGCACTGCTGGAGGCGCCGCCCTTCGCCGCCATAGCCGCAGCAGCAGCATCCGCCAGGTGAGGCGGCGGGGGTTTGTGGGGCCTGGAAAATG
chromosome_9	2367644	SNP	A	M	2,2|4	C	3|3	Cre09.g392000	Cre09.g392000.t1.1:Intron,Cre09.g392000.t2.1:Intron	Intron	PF09763	PTHR16092:SF13,PTHR16092	KOG2148				AT1G47550.2	SEC3A	exocyst complex component sec3A	TTATTTGTAACCCCAACCCCCATGTGTTTAACTCACCATGATGAATGGAACCCCCTTCGATCTCCTCTTGAGCCTTGCAACCCCTAACACCCACCCCACGCCCCTGCGTACCGTCTACCACTTCCTGAACTAATCATGATGCAACCCCC[A]CCTCCCACCCCCCCCACCTCCCACCCCCCCATCCCCACCTCCCCACCTCCAGGCCCGGCCCGAGGTGGACTCTGTGTACAGCGGTCTGGTGGGTCTGATGTTCGGCGCACTGGAGCGGGTGGCGGCTAGCGACACCAAACACGGAGACCG
chromosome_9	2369271	SNP	C	C	4|4	S	2,2|4	Cre09.g392000	Cre09.g392000.t1.1:Intron,Cre09.g392000.t2.1:Intron	Intron	PF09763	PTHR16092:SF13,PTHR16092	KOG2148				AT1G47550.2	SEC3A	exocyst complex component sec3A	CCCACCCTCACCCAACCTCACCCCCACCCACCCACCCACCCCTTACACAGGAGGAATCTCTGTCCCGCTACGTGCGCTCGCAGCTGGCCTACACCAACCTGTGGAAGCTGCTGGAGGCCAGTGAGCGCATGGACCAGTTGTTGCAGGTG[C]CGGGGGGGGGAGGCGGGGGAGGAGGAGGAGGGGGAGGAGGAGGAGGGGGAGGAGGAGGAGGGGGAGGAGGAGGAGGGCGAGGAGGGGGAGGAGGAGGCGGAGGAAGGGGAGGGGGAGGGGGAGGAGAGGAGGGGGAGGAGGTGGAGGAGG
chromosome_9	3586138	SNP	A	A	49|49	W	3,2|5	Cre09.g390134	Cre09.g390134.t1.1:UTR	UTR	PF00069,PF07714	PTHR23257:SF297,PTHR23257	KOG0192			GO:0004672,GO:0005524,GO:0006468	AT2G35050.1		Protein kinase superfamily protein with octicosapeptide/Phox/Bem1p domain	CCCTACATCCTCCTCAACCGTGCGCTATTTCTTCTAGATGCGCAATGTGGTACCGTATAGGTCATTTCTCAATGTATGCTTTAGAGTCTGATTGATGAATGATGCACATAACTACTTGAGCGCAACAGTAATGAGTTGATTCACAAGGC[A]TATCAAACAGACAGCATTGGCCCACTGTAGCAATCACCAATCCTCATTTTCAACGCATCGGTACCCTTAACACTTACAGCACGAACCAATCCATCCTGCAAACTGCCATTAAGAAATTAAGGAATGTACAAGATGGAGGTACGCACTGCT
chromosome_9	3728337	SNP	A	A	8|8	R	2,2|4	Intergenic												CACACTCTTACTCGTGTCCACATTCCTCCTGTGCAGTCATTAGGTAGCGGGTTTCGGGCTCAACTGCTCAACTCGCGCTCCCCGGGACGCTCACCGCTTACCATTTCCAATTCAGTCCCAGGGGGGGGAGGTGCGGGCAGCCGACGTTG[A]GGGGGGGGGGGGCACCGAGCACATTTATTCGCCCAGACGCCCAAGCCGCCGGATGTGGATGCCGCAGCACGCACAAGCTAAAACCAGCAACAAATATTAGTTTATGTGTACTCCTTGCCCCCGGTGAGAAGAAAGGCCTCCGTCATTCGG
chromosome_9	3750179	SNP	C	A	36|36	C	28|28	Cre09.g391282	Cre09.g391282.t1.1:Intron	Intron							AT5G55500.1	ATXYLT,XYLT	beta-1,2-xylosyltransferase	ACTTCCCCTAGGAAGTCAGTCGAGTCCAGCACCAGGTTGGTGGCGTGGCAGAACTGGCCGGACAAAAAAGCAGGGAGGCAACAGGCAACAGACGGAGGTGAAAGCCGGTCTATTATGAAGGGTAGGTAAGTCAAAGCCGCCGTTGCGGA[C]CACCCAGGTTGTCCGGGACAACAACTAACATACACATTCATTTCTGCAGGCCAGGGTTCAATTGGGGCCAGAGCTCAACCCCGTTGCCGCTGCGGCCTCGACACACCCAAGCGCGCCAAAATGCGGCCGTGCAACACCCCAGCCGACACC
chromosome_9	4130316	SNP	C	C	11|12	S	7,8|15	Cre09.g393728	Cre09.g393728.t1.1:Intron	Intron	PF09273,PF00856	PTHR13271				GO:0005515	AT3G07670.1		Rubisco methyltransferase family protein	AAGGAGGAGGCGGAGGTGGACAAGGCGGGCGAGGGCAAGGAGGCGGCGGCGCTGCCCAAGCTGTCTCTGGGGACGGCGCTGCTGGAGGAGGATGAGGACTTTGCGGAGATGGTGTGCATCGCCACGTTGCAGGTGAGTGGGCGGGTGGG[C]GGGGATGGGCAGCGAGGCACGGCGCCGACCTAAGGGAGACGGCGTGGGTGGCTAGGTGGGTGGAAGGGAGGCGGGCAATGGGATGGCGGTCGCGGGTCAACCCACGGCAAGGCGTGGAGGGCGACCGGCACCGCTTCACGTACGGCGGCT
chromosome_9	4247146	SNP	G	S	3,2|5	G	7|7	Cre09.g394473	Cre09.g394473.t1.1:Intron	Intron	PF00686					GO:0003824,GO:0005975	AT5G01260.2		Carbohydrate-binding-like fCC-124S	TGCCTGCCTGTGACTTCCACACACACACCACCTCGCTAATCCTCTGCCTCTGTCTACCTTTGCCCATACCTCCACCCCTACCCCCAACACTACCACTTCCACATCCTGCCCACCAGCCCGCCCACCATGCAGACCAGTGCAGACTGCCC[G]CCCACCCACCCTCCCCAGTCCAGGACCCTTTCGCGCCCTCCCCTGCGCCTCCCCACCTTGGCCTGCAGGCTGTCTCCCAGCGGCAGCTCCGCCTGGCTGGTCCACATGGGCGAGTCCTCGCCGGCGCGCTCCAGAGGCAGCCCGTTGGCG
chromosome_9	4248970	SNP	T	T	32|32	C	31|31	Cre09.g394473	Cre09.g394473.t1.1:Intron	Intron	PF00686					GO:0003824,GO:0005975	AT5G01260.2		Carbohydrate-binding-like fCC-124S	ACCTCGTGACTGTGGCCCTCGCACCAGGTGAACTTGACGCCTGCGTGTATGTGTGGCCGGGAAGCAGCGCGCACAGCGCGAGCATCGCGTGGTTATGTGGAAAGCCTCGCACGGGCGGTGCCGGATCTCAGCGAGAACACCGTATTGCA[T]GAGCTCGTACCAAATCAAGTAGCACTAACAGTGGATGAAATTTTGCAATACCGTGCGACTGGCTGTGCGTGCCGTTGCGTCACAAGCACAGCGGTCAGTAATGGTGGGGTGCAGCTGGGTGTCACTGACTCCGCACACGGGTCGCTCAAA
chromosome_9	4471027	SNP	C	C	3|3	S	2,3|5	Intergenic												TCTTGCACATGAGACCTCGCAACTGTGCCAAGACAAATATCCTGTGACCAAGCTGTCAGTACATTTCGTGTTAACAGACATCCATACTCTGAGAGACGAAGCTGTGGCACATTGCACCTTTGCAGCTCGGGGATTGCGAGGTGAGTGCG[C]GGGGGGGGGGGGGGAGGGGGCGACGGGCATGGCATGGGTCCATCGGTCAATTGGAGGTTGTAGGAGGTCTTCCAATTCTTTATGGCCAACACCGACCAAAAGCCCAAATTGTCTTGTGTGCTGGCAGCCCAATTACGCCGACGCTACATT
chromosome_9	4502978	SNP	A	A	14|14	M	6,4|10	Intergenic												AGCTTCTAAGGACCTACGTATTCATGTAATATTAACAGCTGGGCCAATGCCCTGTCAAATAGCGAGGGCGCGCGCGGACTTCTTCCCGCGTGCCCGCAGCTCAGCCCCGCACCCCAGCGCACCCTCGCCATCTGCCGACCCCCCCCCCC[A]GCACCAAAACCCGTCATAATACCGCCCCCCACCGCGAGATACAGACTCCACTATATAAGTAAGTAATATGTGATCTGGGTGCCGGTGCTGGGGGGTTGGGGCTGTGCGTTCACGTCGGACAGTTGGAAGTTCGCCCTTGCGGCGAAACCG
chromosome_9	4882263	SNP	C	Y	3,3|6	C	4|4	Cre09.g397771	Cre09.g397771.t1.1:Intron	Intron										GTTCATAACGTATGCTTCTGTGTGCAGCTGAGTGCGTGTTTGCCATTGTATGTGTGCTGGGACGGCATCAGAGAGGTCGTTTCCAACCCACATGCGGGGGTTGAGGTAACTCTGCTGTGGGACTGGGGGGTTTGGGTGAGCGCGGGGGA[C]GTGTGTGTGTGTGTGTGTGTGTGTGTGTGTACAGCATGCTGTGTGTGTACGGTATGTGTGTATGACACCATTCTGCTGTACAACAGGAGGTGGAGGCTGCATCACGGGAGGAGGACGAGCGCAGGGCCGCCGCCGCTGCCGCCGCTGAGG
chromosome_9	5152546	SNP	G	R	19,18|37	G	34|34	Cre09.g399030	Cre09.g399030.t1.1:CDS	CDS	PF00903	PTHR11959	KOG0638	1.13.11.27	K00457	GO:0003868,GO:0009072	AT1G06570.1	HPD,PDS1	phytoene desaturation 1	AGGTGGGCAACACCCATGACCTGATCAAGGCCGTGGAGTACATCACCGGCTTCACAGGTGGGTACAGCACTCACCAAACACCATAATTAATTGGCCACCACATTGGCAATTTGCACTGCCTCCTTCGTTTTCTTTCACCAGGTTTCCAC[G]AGTTCTCAGAGTTTGTTGCGGAGGACGTGGGCACTGTGGACAGCGGCCTGAACAGCATGGTGCGTGCGGCGGGGGTGAGACGCGGACTGGCCCTGATTGGTACTTACGGGCTCCTTGGGGATTTCGGGTTTACAAAGGAATCCACCCCAG
chromosome_9	5224176	SNP	T	Y	3,3|6	T	7|7	Cre09.g399439	Cre09.g399439.t1.1:CDS	CDS		PTHR12183	KOG4172				AT5G19080.1		RING/U-box superfamily protein	CAACCTCCCCATACCGACTCTCTGTAAACCGGTCCCCCGGCCCGCCCCCTTGTACGCCCCGTCGGCCTCGTGCTGCCTGCTCCTCTCCGCCTTAGCTTGCGCCTGCAGGCCCCCAGCCTCTCCCCCCCACACCCTACCGCCCCCCCCCC[T]CACTGCACGGTGACAGTGGTCTCCACCTGCTGTCGGCACATGGGGCACACGCCGGTGCGTGTCATCACGTCGGCGGCGCACTCGGCGCACAGCACCATGTGGCCGCAGGGGATGAGCACAGTGGTCTTCAGCGCCGCCATGCAGGCGATG
chromosome_9	5334349	SNP	G	S	3,2|5	G	7|7	Intergenic												CAGGAGGCTGGCCCCCCCACCCCCCGGGAGGGGTTGCACAAAAACACCGCCAGACCTAACCCAAGCACCAAACTACACCACAGCCTAACCGCAAGAACCACCACCACCACGCACCAGAAAAGAAAACACCAGCGTTACGCACTTGCCCC[G]CCCAAACCCACCCCACCCCCACAAGTCGGTTGCTTAAGCAACACCCCAGGAGAACCGGCAAAGGAGACACAAGCAGAAAAAAGCCCCCGCAGCGTTAGCCACCCACAGCTGGTCCAGGCTAACCCGCCACTGTGGCGGCGCCGCTGGCGG
chromosome_9	5883365	SNP	T	T	10|10	K	2,3|5	Cre09.g402441	Cre09.g402441.t1.1:Intron	Intron										TAATTCACAGCGCGCGGAGGAGGTTTGGCCTTAACCATTTGTGTGTGGGCGTGCGCGTCCATCATGAGTGCCTCCCAATCCCCAACCAACCCCGCGACCGAGGAATGGGAATTTGAAGGCGTCACCGATGGATGCGGATTAGGGGTGGG[T]GGGTGGGGGTGGGCCCGGGTTCTGGGCACCGTAACGACAGGCAATGAGGCAAGCGCATGTACTTCGTTTCCTCCCTGATGTTTCCCTCCTGCACCACAACGCTTATCTCATGTTCTTATACTCACACGCGGCCGCAGTCGCTTGGGTCGA
chromosome_9	5883369	SNP	T	T	9|9	K	6,5|11	Cre09.g402441	Cre09.g402441.t1.1:Intron	Intron										TCACAGCGCGCGGAGGAGGTTTGGCCTTAACCATTTGTGTGTGGGCGTGCGCGTCCATCATGAGTGCCTCCCAATCCCCAACCAACCCCGCGACCGAGGAATGGGAATTTGAAGGCGTCACCGATGGATGCGGATTAGGGGTGGGTGGG[T]GGGGGTGGGCCCGGGTTCTGGGCACCGTAACGACAGGCAATGAGGCAAGCGCATGTACTTCGTTTCCTCCCTGATGTTTCCCTCCTGCACCACAACGCTTATCTCATGTTCTTATACTCACACGCGGCCGCAGTCGCTTGGGTCGACCGC
chromosome_9	5890041	SNP	C	C	3|3	Y	3,2|5	Cre09.g402478	Cre09.g402478.t1.1:Intron	Intron	PF00069,PF07714	PTHR23257				GO:0004672,GO:0005524,GO:0006468	AT4G35780.1		ACT-like protein tyrosine kinase family protein	ACATACGAGACATACACACACATCCACACCCACACCTACCTGTGTCATCCAGCGCAGGGCGGTGGAGTTGGAGTAGAGCTGGCGCCAGGGCTGGTCCATCTGGGCTCGCACGGCCGTCTGCGGGGGCGCGCACAGCAGAGCCCATCGTG[C]GTGTGTGTGTGTGTGTGTGTGTGTGTGTGTGTGTGTGTGTGTGTGTGTGTGTGTGTGTGTGTGTGTGTCAGCAACGCACTACGCGCGAGGGCAGCGTCAGTGTGATTGGCAGCCCGTGCATGCGTGTGTGGAAAGGCAAGCAAGGCGGGC
chromosome_9	5951856	SNP	G	G	5|5	S	2,2|4	Cre09.g402775	Cre09.g402775.t1.1:Intron	Intron	PF02656,PF03105,PF09359	PTHR10783,PTHR10783:SF20	KOG1161				AT4G22990.2		Major Facilitator Superfamily with SPX (SYG1/Pho81/XPR1) domain-containing protein	GTGGTGAGGTGAGCGCAGTCGGGTGTTAGGCGTGCCAGGCGGCAGAAGGGGCACCTCCCGGGCCTCGCCCACCTCCCCTCCCCCACGGCCTCATCCTCCGCCCCACCTCCCCTCTTCCTGATCGGCTGCGACCCCTGTGTGCCTCCCCC[G]CCCCACCCCACCCCACACCGCCCCACCACCTCCTCCCCACCCCCTCACCTGGAAGGCGGTGCGCATGTACTGGGTGCGCACCAGCGGCTTGAGCTGCTTCGAGTCCACCGCCTTGTACACCTCCGTGAACAGCTGGCTGCGAGGGGGAGG
chromosome_9	6149362	SNP	T	T	3|3	K	2,2|4	Cre09.g405550	Cre09.g405550.t1.2:Intron	Intron	PF08294	PTHR13032:SF6,PTHR13032	KOG4836				AT4G00026.1			GGGTCGGACTTGAGCCGCTCCAGAGTGGCGTTGAAGGCGGTGATGGCGGTGGGCTCGAAGATGAGGCTGGACAGGACCTGGTACAGCACGAAGGCCAGCACCTGGTGGGGGCGGAGGGGAGGATGGGAGGGTGGGGAGGGTGGGGAGGG[T]GGGGAGGGTTCCAGGCATGATTGCTTCAGACGACGGCGGTGATGACGGCGGGGAGGAGAGGAGCAGGGAAGGATGGGGAGGAGGGGAGGACTGCAGCTGAAGGATGGGGCAGTTGGCTCCGAGACTAAAGCAAGCGAGACCCGGCGCAAT
chromosome_9	6328313	SNP	A	M	2,2|4	A	3|3	Cre09.g406700	Cre09.g406700.t1.1:Intron	Intron	PF00082	PTHR10795,PTHR10795:SF75				GO:0004252,GO:0006508				TAGGCGGGCGGGCGGATGGCTACAGGTGAAGGGGTGACATGCGTGCGATGCCGTAATGTGCGTGCGCGGTGGCGTGTTGGGCCTTAAGCATACATGTGTGCCGCATTGACCACATACAGGCCCATCACCCATCCATCCCATCTCCACCC[A]CCCACCCACCCACCCACCCACCTTGGCGCTTCCAGGCGTTTGCACTGTGGACATATACCCATTGGCACCTGCATGCAAGCCGCAGCACATGCCCATGGTCATTGGACAGTCCAAGGTCCTAATTAACAAAGCACCGCCTCTGTGTGTCAC
chromosome_9	7001422	SNP	G	K	2,2|4	G	18|18	Cre09.g410950	Cre09.g410950.t1.2:CDS	CDS	PF03404,PF00175,PF00174,PF00173,PF00970	PTHR19370:SF5,PTHR19370	KOG0535	1.7.1.1	K00360	GO:0016491,GO:0030151,GO:0055114,GO:0009055,GO:0020037	AT1G37130.1	ATNR2,B29,CHL3,NIA2,NIA2-1,NR,NR2	nitrate reductase 2	TGGCGATGGCGACGGATGCGCAAGATTGCCGCACAGAATAGCCGTCGTGCCGTGCTGCTCAGCTTCCTCACCCCCTCCCTCCCTCCCTCCCCGCTCCTCCCCGCCCCTCCCCGCCTGCTGCCTGCTGCCTGCGCAGGTGGCTGACGCCC[G]ACCACGGCTTCCCGGTGCGCATCATCATCCCGGGCTTCATCGGCGGCCGCATGGTCAAGTGGCTGAGCGAGATCACCGTCATGGACACGGAGTCGCAGGTGCGTGGGCGTGTGGGTTTCGAGAATGCTTTTAAGGCTAACAATGCGAAGC
chromosome_9	7026194	SNP	T	T	6|6	W	3,3|6	Cre09.g411150	Cre09.g411150.t1.1:UTR	UTR										AAACGGTGCTAACAACCTCATGGCGCCGTTGTGAGGGCATCGCACAGCTGTACGCGCGACCGACTTGCAAAAGAATCGGCAGGGGCGCAGAAGTTGGCCAAGCTCTCAAGCACCCTGTAAGGTGATGCAAGCGCAAGCCATATTGCTAC[T]TATTGACTCCTTACTGCCGTGTAGCGTTACAAACCGCCACGGCCCCAAACGACAATCCCAATCTCTCAAACCGACAATAGCCTCCACTCATGCCTCAAGCGGCCTAGCAACTCATTCGTGGCCCTCAGCGGCCTCCTACCTCCGGCCTCG
chromosome_9	7170537	SNP	C	C	3|3	Y	2,2|4	Cre09.g412150	Cre09.g412150.t1.1:Intron	Intron										GATGCTGGCTGCTGACGCGCCCTCCATGGGCTTCGCGCTCCTCGACCAAAACTACGAGCTCCTGCTGGACGTGAGCGCGGGCGCGTGCGTGTGTGTGTGTCACTGTGTGTGTGTGTGTGTGTGTGTGTGTGTGTGTGTGTGTGTGTGTG[C]GTGTGTGTGTGTGTGTGTGTGTGTGTGCGTGCGTGCGTGTGTGTGTGTGTGTGCGTGCGTGCGTGTGTGTGTGTGTGTGTGTGTGTGTACGTGTGCGTGTGTGCGTGTGTGTGTGTGTGTGTGTGTGTGTGTGTGTGTGTCTGGCCGCGT
chromosome_9	7212632	SNP	C	S	2,2|4	C	3|3	Cre09.g412350	Cre09.g412350.t1.2:Intron,Cre09.g412350.t2.1:Intron	Intron		PTHR16557					AT3G14160.1		2-oxoglutarate-dependent dioxygenase family protein	GCTGTGGGCGGCGGCGGTGGCGGCGGCGGGCGAGTGCAGCACGAGCTGGGCTCCGAGTTTGACGCGTTCGGGGCGGAGCTGGTGCTTGACGAGCTGATGGGGGGAGCGCTGCTGGACAACCAGGAGCAGGTGGGGTGAGGTTTGGGGGG[C]GGGGGAGGGGGGGGGTGCTGGAGGGCAGAGTGCGAGGTCGTGTGGAGAAGTGGGATGGCCCGAGGGTCCGCGGCAGTGGATACCATGCGGCGGTTCGCGATAACATGTATTGCGCGAATTTGGGCTTTGCAGCTCATATATACTCCTAAT
chromosome_9	7212638	SNP	A	R	2,3|5	A	3|3	Cre09.g412350	Cre09.g412350.t1.2:Intron,Cre09.g412350.t2.1:Intron	Intron		PTHR16557					AT3G14160.1		2-oxoglutarate-dependent dioxygenase family protein	GGCGGCGGCGGTGGCGGCGGCGGGCGAGTGCAGCACGAGCTGGGCTCCGAGTTTGACGCGTTCGGGGCGGAGCTGGTGCTTGACGAGCTGATGGGGGGAGCGCTGCTGGACAACCAGGAGCAGGTGGGGTGAGGTTTGGGGGGCGGGGG[A]GGGGGGGGGTGCTGGAGGGCAGAGTGCGAGGTCGTGTGGAGAAGTGGGATGGCCCGAGGGTCCGCGGCAGTGGATACCATGCGGCGGTTCGCGATAACATGTATTGCGCGAATTTGGGCTTTGCAGCTCATATATACTCCTAATCGCGTA
chromosome_9	7399225	SNP	T	T	27|27	C	42|42	Cre09.g413200	Cre09.g413200.t1.1:CDS,Cre09.g413200.t2.1:CDS	CDS	PF00069	PTHR24055:SF171,PTHR24055	KOG0593			GO:0004672,GO:0005524,GO:0006468	AT1G03740.1		Protein kinase superfamily protein	GCTTGTGCAGCGCCACCACGCGCGCCGAAGGCCGCATAATCATAACTTGTGACGGTGCCACCGGCGGCTCCGAAGCAGTAAGTGGTGTCTAGCAGTTCTATGCTACAGCCGGTGCGCAGCCCACTGATGGCTGCAGCAAATGAGCTCGA[T]TGCTGTGCGAAGCAGCCGCCGGCACTGACAGTGTTGGCCATTGAGCAAGTGTCACCCGCGCAGTCGGATGTAAACATGTTACTTGTTGTTCCTTCACCGCAGCCGCCGTAACCGCCGCAGCTATCGCAGCCATCACATCCAGTGTCGATG
chromosome_9	7954379	SNP	A	W	2,2|4	A	4|4	Intergenic												TTATTGCCTGCTGTGTCGGGCGTGCTTAGGGGTGAGCGTGTGGAACGCGCTCACCCAACACTAGGGCTTGTCAGCCCTAGTCATCAGTGGCTTCGCCACTACCAAGTGTAATTATTCTCCCTCTCCCTCCCTCCCCTCCCTCCCCTCCC[A]CCTACCTGCTCGAGTAGGGGGATTCGGCACTGTGCTCCAGCCTTAGTCGGCACTGCATTGGAGCTGCCGCTCTTGGTCTGCTCTTCAGTTCGGAATGTGAACTATACGATTGCTTGTATGTAGGCGCAGGATGACGAGCCATCAGCGAGT
chromosome_10	78857	SNP	C	C	5|5	S	2,3|5	Cre10.g418100	Cre10.g418100.t1.1:Intron	Intron	PF00227,PF10584	PTHR11599,PTHR11599:SF13	KOG0178	3.4.25.1	K02728	GO:0004298,GO:0005839,GO:0051603,GO:0004175,GO:0006511,GO:0019773	AT3G22110.1	PAC1	20S proteasome alpha subunit C1	CCCTCACCTTGCCGCTGGCTGCATCGCGGCTGATGGTGGCCAGCTCCACCTTGTCGGGCGCCAGACTGGTGTCCATGGACTTGGCCAGCACCTTGATGATGAAGGGGATGGCCTCAGACAGGGGCAGGTCCTCCTGCAGGGGGGGGGGG[C]GGGGGGTAGCCGTTCATGTGGAGAACGGAGTGCTAAAGTTACAAGTATGAAGTGAAGGGGGGGCTTGCGAGGTTAGCGAGAGGCAGCGCGGGACTGGCGGAGGGCAAGCGGGAGGGTGGGAGGTACTTTGTATGAGGTAGACTGCGGGAG
chromosome_10	352528	SNP	T	T	3|3	K	2,2|4	Cre10.g420450	Cre10.g420450.t1.2:Intron	Intron	PF03762	PTHR18841				GO:0030704				GGCCTGCTGTGCCTCAGGACCCCCTCCCTCTTCCCGAGGTGGTGGAGTTTGACTACTTCGACAACCGCAAGGACTTCTCGCCGCTGGGCTTTGAGCTGAACCACCCCATCGCCGGTGAGGGGGAGGAAGAGGGAGTGTGTAGGGTGGGG[T]GGGTGGGGGGTGGGGGTAGCAGTTCTTGTGAAGAACGGAGTGATCACAACAATGAAATGGGGGGGGTTGGACAGGTGGATGGCAGGTCGGCTCAAGCACGGCGGCCACGACGCAGCTGTGCTAAATGCGGCCTGAGCGGCGGCGGGCATG
chromosome_10	406099	SNP	T	K	2,2|4	T	39|39	Intergenic												CATCGCCGCCGACTTCTGACTTCGACACCTGGTTACTTCCTATATCCTGTATGTAACCTTTATTCGTTATCTTTTATCCTTTCCGTAACTCAGGCCCTGTATCCTACGCTAGCAGCTCGAGGTTTCCGCGTCAGCTACGAGCGCGGGGC[T]CATAACCTGTTGAACTTGAGCAAGGAAAAGCGCTCACCCCGACGTGGGATGGATTAGTTCCTTGCATCATTCTCGAGGTATATGAGTGCTGATCGCTATACTTCAACACTCCCCCTCGAGCAGCACTCCACACACACACTTGGCCTTGAC
chromosome_10	429144	SNP	T	T	3|3	K	2,2|4	Cre10.g420650	Cre10.g420650.t1.2:Intron	Intron	PF00400	PTHR22847:SF228,PTHR22847	KOG0645				AT3G21540.1		transducin family protein / WD-40 repeat family protein	TGTGGGCGGCCATCACGCGGCGGCTGCTGTCCACACTGACCCACGACGACCGCGTCACCGCGCTGGCCTTCCTGCCCGACGAGGAGGGCGGCGGCGGCGGCGGCTCGCTACTGCTTGCCACCGCCAGCAAAGACAAGTGAGCTCGGGGG[T]GGGGGGGGGGAGAGGCCCGGGGTATTGGGGCCGGCAGTGCTATTAGTTTGGGCGCCCGGTTATGGCGTGCTGTCATCTTGACACGCTGACCCAAGCTCGTGACACGCTGGCCTTGCCGACCGCGTTGTGGTCCTGGCTCCCCGCAGGACG
chromosome_10	624955	SNP	G	G	34|34	S	2,2|4	Cre10.g421950	Cre10.g421950.t1.2:UTR,Cre10.g421950.t2.1:UTR	UTR	PF12576						AT5G13940.1		aminopeptidases	GGGCCCCTACACTGACCCGCTGTGGGCGGAACACGGAAGTTCTACGACACACAAGTATATATCCCCGCGGACGGCGCCCTGGGGCATCTAGATGTGTCTTTTACCGACGATCCTACTACATTTGGTATCGAGTTCAGGGCCCATCGTGC[G]TTATCTGCGGACAATGCGCACGCGACCGCGAAAGGTCGAGGGTTCAAATCCTGGTGACGTCGGTAAAGTCAGTCGCTTCGGCTATGCGAGAGTCTTGAAGGCACCAACACACAGTTGGCTACTGGCGATGCCCAGCATTGGGGGTATACG
chromosome_10	728374	SNP	G	G	3|3	S	2,2|4	Cre10.g422700	Cre10.g422700.t1.2:Intron	Intron	PF08241	PTHR10108,PTHR10108:SF386	KOG4300			GO:0008152,GO:0008168				CCATGGCGCACTCCTCGCATGCCCCGCCAATCCTCCCACCGCTCCTCCCACCACTTCCCCACCGCCCCCCCGGACGGCCGCAAATGTGGTAACGACTTCGTCCGCAGTCTTCAGTGCATCCTGAACCGCTTTTCCAAACATCCCTGCAA[G]CCCCCCCCCCCCACACACACACTGCAGCTTCTCCTTGCAGTGCTTGTGCATCCTGATGGGATTGGATCAGAGTTACCCCCCCCACACACACACACACGCACACACACACGCCCCCGCTCCCCCCACCCACCCTACCCACCCAGGCGTCCG
chromosome_10	799192	SNP	T	T	3|3	Y	2,3|5	Cre10.g423250	Cre10.g423250.t1.2:Intron	Intron	PF02866,PF00056	PTHR11540:SF1,PTHR11540	KOG1494			GO:0006108,GO:0030060,GO:0055114,GO:0016491	AT2G22780.1	PMDH1	peroxisomal NAD-malate dehydrogenase 1	TGTGTGCGTGTGTGTTGCGGTGTGCATGTTGAGTCACTGCCAGCGCGTGTGTCAGTGCGCGCGTGTATGTTTGTTGTGTGTGGTACGTGCCGCCCCCACCATCCCTCCCCCACCTATTTCGATGGGCTCGGCCATATGCGCCCCCCCCC[T]CCCCCGCCCCCCCCCTCTGGACGTCGGCACTTCACTTCATATTTGATACACACCATCCCATGGATGGCTACCCCCCCCCCCGCACCTTCATGGCCGCGAAGTTGTCGGCCTCCAGCGCATCCATCGGCCCCAGCGGCAGCACCTCCTCCA
chromosome_10	934341	SNP	A	A	5|5	M	3,3|6	Cre10.g424600	Cre10.g424600.t1.1:Intron	Intron		PTHR24114:SF43,PTHR24114					AT1G10510.1	emb2004	RNI-like superfamily protein	AAGGTAAACAATACGCGCAGGACAGTTGATGCGACGTAGAGTTACTACCTTGATTGCTTACACTGTGTGTGTGTGTGCGTGCGTGCATGTGTGTGCATGAGTGATTTGCATTTGCACGCACAGTGTCGCCCCTGGCGCTTCCCCAACCC[A]CCCGCCCACCCACCCACCAACTCCCCCCTGGCCCTCACCTCGAACGCCTCCACCAGCCTCCGGACCTGTGCGGCGGTGAAGGCCATGTTGGCCACCAGCGGCCGCAGCCGCGCCACCTGCTCCGAGGCGGCGGCGGCGTCGCGGCAGGGC
chromosome_10	1181072	SNP	A	M	2,2|4	A	4|4	Cre10.g426152	Cre10.g426152.t1.1:Intron	Intron	PF01053	PTHR11808,PTHR11808:SF9	KOG0053	4.4.1.11	K01761	GO:0006520,GO:0030170	AT1G64660.1	ATMGL,MGL	methionine gamma-lyase	CACACACACACACACACACACATACTCATGAGGTGTCGCGGCCATATGTCTGTTCACAACAACACACCCAACAACCACCTATACGAACCGTCCACTTGTCACGCGCCGTAAAGCCTATGCCACTGCCTAAACCCACAAGCACCCCCCCC[A]CCCAGCCCCAGCCCCAGCCCCAGCCCCAGCCCCAGCCCCGGCCCACCTGTGATGCCCACGCTCATGCGCACGTAGCCGCGCCCAATGCCGCTGGCGTCCATGTCCTTGTCGCTGAGCTCCGAGGAGGTGGAGGCGGCAGACAGAGACATG
chromosome_10	1216837	SNP	T	T	9|9	K	3,4|7	Cre10.g426450	Cre10.g426450.t1.2:Intron	Intron										CGGGCTGGACGGCTGCGGCGGCGGCGGCGGCAGCAGCAGGGGCAGGGGCGCCTGGGGCGAGCTGCTGGCGCCCGACTTTGCCGACATGACACTGGCGCGGGAGGCGGACGCCGCGGGGGCGGGTGAGGCGCCCGCAGGGGAGGGAGGTT[T]GGGGGGGGGGGAGTGCGAGAGCCGAGAGGTCGGGTTGCGTGTGGCTGCACTACTGGTAGTTGCAGGTCAAGGTGCTGGGACGGGCCCCCGCGTTGGCGGCGCCGCTGCCGCCTGGCCCCCGCCTCTCCCGTTGCTTTCCCCTCCTCCTTG
chromosome_10	1658651	SNP	C	Y	4,5|9	C	4|4	Cre10.g429800	Cre10.g429800.t1.2:Intron	Intron	PF03109	PTHR10566,PTHR10566:SF22	KOG1234		K08869		AT4G01660.1	ABC1,ATABC1,ATATH10	ABC transporter 1	TGCCATGTATTGGCACCCATTCGTTGGGTTCGACACCACAAACTCCTCCCCCCTCGTCCCTCCTCCTCCCTCTCACTTCCCCCTCCCCCTGTTCCCAATGTTGCAGAAATGCAACCGCCCTCCTCCCTCATTTCCCCCTTGCTACTCCC[C]CCTCCCTCCTCCCTCCTCCCTCCTCCCTCCTCACCCGGTCGATGGGCACGCCCTGCACCCACTCGGTGGTGAGCACGCGCGCACTGGACAGCTGCGGCACCACGTCGGGCACGTGGAAGTGCGGCGCCAGGGCGGGGTCGGCCGCGAACA
chromosome_10	2052974	SNP	G	G	19|19	C	34|34	Cre10.g433000	Cre10.g433000.t1.1:Intron	Intron	PF02091,PF02092			6.1.1.14	K14164	GO:0000166,GO:0004820,GO:0005524,GO:0005737,GO:0006412,GO:0006426	AT3G48110.1	EDD,EDD1	glycine-tRNA ligases	ACCCGCGGGGCTGCTGGGCAGTAGGTCGCCGGCCTGCGGGGCGAGGGGTTACGTTCATGGTTATCTTACAAATGAAGGCGTAGCCAGGTACAGCAGCAAAGCCGACGCGTTACCGATGCGGGGAGGGCGCAGGGTGTTCGTGCGAGTGA[G]GGTCTCAGACGGAATGTTGGAAACGGCCAGCTCGCCGAGCGTTGTCCGAGCCTCCGGTTGAATGCGACCACATCATATGCCGGCCCTTTATTGGGAAGTGGTGATCCCCACCCGCGCCACCCGCGGCACCCCCTGCAGCCCCACCTGGCG
chromosome_10	2080489	SNP	A	A	5|5	M	2,2|4	Cre10.g433150	Cre10.g433150.t1.2:Intron	Intron	PF07646	PTHR23244,PTHR23244:SF75				GO:0005515	AT2G36360.1		Galactose oxidase/kelch repeat superfamily protein	GCCTGCAATGCCTGACAAAAGACGCGCAGGCGGCGCCTCACCCCGCTCTGTCCCGCTGGTGCCCTCCCGGCCATCCTCACCGCCCTCACCGCCGCCCCCCCCTCGCCCTCTCGTCTTATTTAACATGCATGGAACCCCCCCCCCCCCCC[A]CCGCCGCCCTCCCCACACAGCTGCTGCTCAAGCAGCGCACCGCCTCCGCCTGGTCGGGCCTGGAGGAGGAGAGCCGCCGCCAGCAGCAGGCGGGCGGCGCCGGGCCCGACCTGGGCGTGCTGGCCGCCTACGTGTCCTCCTGCTCCCACC
chromosome_10	2164764	SNP	A	M	3,2|5	A	3|3	Cre10.g433600	Cre10.g433600.t1.2:Intron	Intron	PF02219	PTHR21091:SF1,PTHR21091	KOG0564	1.5.1.20	K00297	GO:0004489,GO:0006555,GO:0055114	AT2G44160.1	MTHFR2	methylenetetrahydrofolate reductase 2	CTGTTCATACACGTCTCCTACTCGCCTTTGCACCCCCCCCCCCTTCTGCTGCTTCGCTTTTCGCATGGGAATCCACCCCGCCGACCCAACAAACCCAGCCCACCACCCCCTTCGACCCAACAAACCCAGTCCGTCCGCCAGCCCACCCC[A]GCCCTCCACCCCCAGCCCTCCACCCCAACCCCCTCCGCCAGTCCGCACCTCGTGCAGAGCGCTCTCCAGCTTCTCCTCCGGCATGTTGGTGCAGGTGAGGTGCATCATGGTCTCCACACAGATCTATAAGACAGGGAGGAGAAGAGGGAG
chromosome_10	2311727	SNP	T	Y	10,12|22	T	35|35	Cre10.g434700	Cre10.g434700.t1.2:CDS	CDS										TGGTGCCGCCTTTGCCGCTGGCTATGACATTGTCCTCCGCTGCTGCCCGCGTACGCGGCTGCAGCGGCTGCTGCTGCGGGTCCTTTTCGTGGGACACGACTATTACCACGTCCCCGTCGGCCCCATCCTCCGACGTGGCGGCCGTGTCG[T]CCCCGTCTACCTCCTGCTTGCTCTCGTTGCGAAGGCCAGCATAGCGCAGCAGCCAGCCCAGGGAGGGGCCGCCGCCACCGGGCGGCGCGACGGCGAGGTGAGCCGAGCCATCAGCGCCCGCGCTGGCCGTGCCGGGCTGCTCACTGGCGT
chromosome_10	2442624	SNP	C	Y	2,2|4	C	5|5	Cre10.g435800	Cre10.g435800.t1.2:Intron	Intron	PF01370	PTHR10366,PTHR10366:SF67	KOG1371			GO:0003824,GO:0044237,GO:0050662	AT1G09340.1	CRB,CSP41B	chloroplast RNA binding	GCACGAGCGACACAGGCGGAATAGGGCGCAGATGGGTGGTCGTCGGCATCGGCCACGGTAGCCGGTTTATGCGGTGTGTATGGAGAGAACCGGTAACGCAGTGTGTGTGTGTGTGTGTGTGTGTGTGTGTGTGTGTGTGTGTGTGTGTG[C]GTGCGTGTGCGTGTGCGTGTGCGTGTGCGTGTGTGTGTGTGTGTGTGTGCGTGTGCGTGTGCGTGTGCGTGTGCGTGTGTGTGTGTGTGTGTGTGTGTGTGTGTGTGTGTGTGTGTGTGTGTGTGTGTGTGCATATCAGTGATCGCCTGT
chromosome_10	2893921	SNP	A	M	4,5|9	A	6|6	Cre10.g440000	Cre10.g440000.t1.1:Intron	Intron										ACATACACACGCATGAGTACACGACCGGGCGAGGGCTTGGGAGTGCTGCACCAACGACCGGGGGACGCAGAATGCGGCCAGGTGTAAAGACAGCTGCATGCCTGCACGGCACACATACAAGTGCTGCGCGCTGCTGCTTGCGCATGCTG[A]CCCCCCCCCCCACACTCGTGTGCATGTTCCTGCACGCACCCTCTTACACACTTACTCACACTTGCTCTTACACACTCTTACACACTCTTACACACACACACACACACACACACACACACACACACACACACACACACACACACACCTGGT
chromosome_10	3070633	SNP	T	T	45|45	C	51|51	Cre10.g441600	Cre10.g441600.t1.1:UTR	UTR										AGCCCCGACTAGCCTTGGACGACTAGCACGTTTTAGTCCCTTACTGCGTTGCGGGAAAGGGGCCCCCAAGAGCGACAATATCTGGACCCAGCCTGGGAGCCGGGCGGCTTTGGCCTTATAACGGTGCACTTTTTCTGCATCGCATGTCT[T]CCATGGTTTTCACTCTTTGCAAATCGCCCAGCAAGCTGGCTCTATTTGCATATGCAAAGATGAAAACCGCAAAAACGCAAACAACCCTAACGTAAGGTTCTGGCCGAGGACTGTGGCTGTCGCCCCCCTTTGGGGGGAGCGAGCCAACGA
chromosome_10	3122893	SNP	A	R	2,2|4	G	3|3	Cre10.g441750	Cre10.g441750.t1.2:Intron	Intron		PTHR11772					AT5G43830.1		Aluminium induced protein with YGL and LRDR motifs	CAGGAGCAGGGGATTTAGGTTTGGGCCTCCTACGCCCAAGCCGCTGCGTTTGGCTGTTTGTCTGACGATACCGGTCTCGTACGAATCCCCACGAAAGGACTGTGACTGTGGACTGTGACCCTAATCTGACTCACGGCCGGACGTATGAC[A]CTTACCGCCAGGGTAGCAGAACTTTGTGACAGTTGGGTTTCCAACAGACACACTCTGTGGTGACTTGGGGGCAGCCTCGGCGTACCTGACAGGGGAAGGACACAGGTTGGAGGGGAAGGAACCAGGTCTCAGCCACCGCATGGTGACAGG
chromosome_10	3228755	SNP	A	M	2,2|4	A	7|7	Cre10.g442850	Cre10.g442850.t1.1:Intron	Intron	PF00505,PF01751,PF01131,PF01396	PTHR11390	KOG1956			GO:0003677,GO:0003916,GO:0005694,GO:0006265,GO:0003917	AT4G31210.1		DNA topoisomerase, type IA, core	CGCTGGTCCTGCCTGTACCGCCTGTACTGTTGGTACAGTACAACAGGCACAAACACGTGTGCACCCACGCCACGCCACGCCATGCCATGCCACAGCCCGCCACGCCACGCCCCACGCCCCGCGGCACCGTCACCGGGTCCCCCCCCCCC[A]GCCCCGCGCACCTGCAGCAGCGTCATGATGGGCGCGTAGGTGGAGGGCCGCCCGATGCCGCGCTCCTCCAGCGCCCGCACCAGGCTGGCCTCCGTGAAGCGCGGCGGCGGCCGGGTGGCGTGCTGCATGGGAGCCACAGAGCTGCACGGC
chromosome_10	3272323	SNP	G	R	8,7|15	G	21|21	Cre10.g443250	Cre10.g443250.t1.2:Intron	Intron	PF00118	PTHR11353:SF24,PTHR11353	KOG0364			GO:0005524,GO:0006457,GO:0051082,GO:0044267	AT5G26360.1		TCP-1/cpn60 chaperonin family protein	CGCCATAAGCCGCTGCGCAGCTGCCACTACGCAGGTCTGCGGCCTGGCTGGTAGCCGGTGAAGTGGGCCCAGCACCCCCTGCCCCTGCTGCTCCAGTCCCTGGTTGCGCCGTGGCGCACCCCGGGCACTCGGCCGCGCCAGCACATGCC[G]GGCCTGCAAGCTCGGGCCCGGCTCGCCAGGACTACTGGCCGTACTCCAGCTGCGTGTCCTCCAGTTGACACGGCCGCCTCTGCTGTATCGACTGCCGCAGCTGCACGCCTCCGCCGAGCAGGCTGCCGAGCTCCACCATAGCGGTAAAGC
chromosome_10	3763671	SNP	G	G	15|15	C	18|18	Cre10.g446650	Cre10.g446650.t1.1:CDS	CDS	PF00271,PF02889,PF00270	PTHR11752,PTHR11752:SF4	KOG0952			GO:0003676,GO:0004386,GO:0005524,GO:0008026	AT3G27730.1	MER3,RCK	ATP binding;ATP-dependent helicases;DNA helicases	CGCGCCGCAGTACCTGTGTAAAAGGATGAGGGTACGGCGGAGCGGTTGCGCTCCATGCCACCACCAGGTGAAGCCCCCACACGCTTCGCAGCAGCAGCAGCTGCTCCCGACCCACCTGCGTGTGCCCCTGATGATGACCAGGTGCGCGG[G]CAGGTTGACGCCCAGCGCCAGGGTGGAGGTGGAGCACAGCACCTGCGGCGTGCAGGCGTGCGCAGGGCAGCAGCCATGCCGTTACTCGCGTCCAAAGGGCCTAACCACAGCCCTGCCGAACGGGAGCCCGCTGGGAACTGATGTTGGACA
chromosome_10	3815609	SNP	G	G	32|32	A	40|40	Cre10.g447100	Cre10.g447100.t1.2:Intron	Intron	PF02330	PTHR10826,PTHR10826:SF1	KOG2536			GO:0005759	AT1G80720.1		Mitochondrial glycoprotein family protein	GATGAGCTGGATGACAACCTGCAGGTGGGGGCGCACATGGGGGCAGAAAGGGGTGTGTGGGCTGTGGGGTCGGGCAGACGAGGTAGAAGAAGCGTCGGGAGGGGACAAAAGACACTCAATGGAGTAGTAGGGCGTGAGATGTAGTTGCA[G]GGAGACAAGTCATCACCGATGAGCAGCCATCCGGGCGGCCAGGCGGGAGGGGTTGGATGGTATCGAGTGTTAGGGGGGTTACGACAGCAAAGCTTTAGGCGGAAGCGATGCTTGGCTGCGGCAATGGCGTGCTGGGATACGCGCAGCAGA
chromosome_10	4014708	SNP	C	C	32|32	T	3|3	Cre10.g449050	Cre10.g449050.t1.2:UTR	UTR							AT5G28910.1			TCCTTCTCTTTACAAAGCAACTGCTTTGTCAGAACCTCACCGCCCCATCGGTGGGTGACATAATATGTAAGCAAACTGGTATACTCCGATGATATGAATAACTGGTACAGTTTGCAAGCGCAAACCAGAGCGCGGGAGGAAACTAACGA[C]TATCAAATCGCGTCGTTTCGCGCACAGTGGAGCATTGCCAGTGGAGTTAGATGCCGTAGGTAGCCAAAGCATTTGAAAGAGGGGAACAAGTATGTACGATCTGGGCCCGCACGCGTGTGCGCCCTCCCCCGGTCGCCCCCCCCCCCTCCT
chromosome_10	5500714	SNP	T	K	3,3|6	T	3|3	Cre10.g459100	Cre10.g459100.t1.1:Intron	Intron										ATGCAACAGCCATGATCATTAGCCCCTGGGGCCAGCAGCTGCACTGAGGCCTAGATGCAACGATTGGGGTTTGCAACGGGATCGGCGGGTCCTAGACGAGCACAAGGGAACCAACACGCGATCGCAGGTCCCTAGCCCGTAAGGCCTAC[T]CGCCTGCACGACGTGGGAACGGCCGGGCGGCACATGCAGGTGAGCACGGCATGCCGCTTCTGGTGTGGGGAGCGGGGTTGGGCGCAAGTAGTGCTGACACGCGGCGGAGGTCTGGGAGAGCGCCAGGAGCCGGGTTGGGCGCAACTCACA
chromosome_10	6081411	SNP	C	C	20|20	A	41|41	Cre10.g463450	Cre10.g463450.t1.1:CDS	CDS										TTGCGTGACTTCGAGTAGTACATTGCGTTGAACCTGCCAAGGTATACGTAGAAAGCAACTGGGTGGGCACCACAGCAGATCTTTGGCATTATTTTGTGTGCTTGGTTCGATAAGGGCAGGGTTGTGAGCCGGAAGGATGGCGTCGTCAG[C]AACACAAAGCTGCATAAGTCTGGCACCGAGAGCGCCTCTGCAGATTGCGCCTCAGGCGAGACGCGGTGTTGCAGGGGGGGGGGCGGAAACCCAGAACGACCTGTGAAGCAGGCCTAGTCGACATGTAGGCCTGCGGACCTTGCTGTGGGC
chromosome_10	6271028	SNP	T	T	3|3	K	2,3|5	Cre10.g464950	Cre10.g464950.t1.1:Intron	Intron		PTHR23082					AT1G17680.1		tetratricopeptide repeat (TPR)-containing protein	TTACCACCCCCTACCCCCCCCCCCCACACACACGCACACGCACATACACACACAGGTGATCAAGGATTACCCGAACATCTCCGACCCCTACCACACCCTGGGGCTACTGTACGACGCCAACGGTGCGTGTGTTACTGCGGGAGGGTGGG[T]GGGGACTGCGTGGGGAACCTGGCACATGGGGCGGGCAGGCGGGGCGCCCGCACATGTGACACGCTCTCACCCCACCTCCACCTCTCAACCTCCCCAGTCCTCAATCCCAGTCCTCAACCCCGCCCCACCCCTCAGTCCCACCCCTCAACA
chromosome_10	6343799	SNP	A	C	9|9	A	18|18	Cre10.g465450	Cre10.g465450.t1.2:Intron	Intron	PF00685					GO:0008146				CCGCCTCGACCTAATCTCCACATCCGCCCACACGCCTCAAACTCGACCTCAACCTGAACCCCACCTCCACTGCTGCACGCCCTTCCCTCCTCGCTCTTTGAGTTGGGTTCGGTTTAGTTTGGGCTGACATCTTCCACCACCACCCCCCC[A]CACACACACACACACACAGGCTGAGGCCAACGACCTCACCGACGCCACCACCGCCCACACGGACCTGCCCGCCAGCCCCTCCCTCTCCCCCGGCCCCTCCTCCGGCCCCTTCAGCCCCCAGGCGGGTCTGGGCAATCTGGTGTGTGGCCT
chromosome_11	367947	SNP	T	T	5|5	Y	2,3|5	Cre11.g467575	Cre11.g467575.t1.1:Intron,Cre11.g467575.t2.1:Intron	Intron	PF00004,PF07724,PF10431	PTHR11638 | PTHR11638:SF18,PTHR11638	KOG1051			GO:0005524	AT5G15450.1	APG6,CLPB-P,CLPB3	casein lytic proteinase B3	TGGCCAGCGAGCGAGACAGCCTGCTCAAGCTGGGCGACGAGCTGCACAGGTGGGGGCGTGTGTGTGCGTGTATTTTTGTGTGTATGTGTGGTGTGTGTGTATGTGTGTGTATGTGTGTGTGCGTGTGCGTATGTGTGTGTGTGTGTGTG[T]GCGGGCGGCACAGGTGGCGGGGGGGACATGGGGCGTGTGTGTGTGAATGTGTATTGTGTGTGTTGGCGGGGGGGGGGGGGCTACGGGGTGGCTGGGGGGGATGTATGTGTGGCTGAAGAGTGTGAAGGTGGGCTGTGAGGAAGCACAACA
chromosome_11	367949	SNP	C	C	5|5	S	2,3|5	Cre11.g467575	Cre11.g467575.t1.1:Intron,Cre11.g467575.t2.1:Intron	Intron	PF00004,PF07724,PF10431	PTHR11638 | PTHR11638:SF18,PTHR11638	KOG1051			GO:0005524	AT5G15450.1	APG6,CLPB-P,CLPB3	casein lytic proteinase B3	GCCAGCGAGCGAGACAGCCTGCTCAAGCTGGGCGACGAGCTGCACAGGTGGGGGCGTGTGTGTGCGTGTATTTTTGTGTGTATGTGTGGTGTGTGTGTATGTGTGTGTATGTGTGTGTGCGTGTGCGTATGTGTGTGTGTGTGTGTGTG[C]GGGCGGCACAGGTGGCGGGGGGGACATGGGGCGTGTGTGTGTGAATGTGTATTGTGTGTGTTGGCGGGGGGGGGGGGGCTACGGGGTGGCTGGGGGGGATGTATGTGTGGCTGAAGAGTGTGAAGGTGGGCTGTGAGGAAGCACAACAGG
chromosome_11	675048	SNP	T	T	4|4	G	5|5	Intergenic												TGTGTGTGTGTGTGTGTGTGTGTGTGTGTGTGTGTGTGTGTGTGTGTGTGTGTGTGTGTGTGTGTGTGTGTGTGTGTGTGTGTGTGTGTGGGTGTGGGTGTGGGTGTGGGGGGGGGGGGGGGGGGCGCATGTGTGTGTGTGTGTGTGTG[T]GTGGGTGGGTGTGTTAAATAGCACAAGGAAAACATTACGCGTAGGACAGTATGTGTGTGTGTGTGTGTGCATATGTGGGCTTGTGTATGCGTGTGCTCGTGTGTACACGAGGTGCGTGTGTATTGACGTGCGCGTATGTGCGTACGTGAG
chromosome_11	1072850	SNP	T	T	10|10	W	7,6|13	Cre11.g467675	Cre11.g467675.t1.1:Intron	Intron			KOG4412				AT2G28840.1	XBAT31	XB3 ortholog 1 in Arabidopsis thaliana	CTGCTCAACAGCCGCTCCGCCCGCGGCGTGGCCCCGCTCATGCTGGCGGCCTCACACGACCGAGCAGACACCGTGGCCTTCCTACTCAGCGTGGGTGAGCCAGCTCTTCAGCGTGTCCGTGTGTGTGTGTGTGTGTGTGTGTGTGTGTG[T]GAGAGAGAGAGAGAGAGAGAGAGAGAGCGGTATGTGTGTTAGCGGGGGTTGACGTTGAACCAATCCCGTAAGGAAACAGTCGCGCTGCAAGGTGAACTGCAGTGTTAGCGGGGGGGGGGGGGGGAGTTGGCCATGCTGCTCACCTCCAGT
chromosome_11	1140060	SNP	G	S	3,2|5	G	7|7	Cre11.g467683	Cre11.g467683.t1.1:UTR	UTR	PF05548									CGACCGGCATTTAGATAGAAAGCAACACTTTCGTGGATCCGGATTGCAGTGCCTGTGTGTTTCGCGCCGTTGGCACGCCAGCACCGGCCCTTCGGCCAACGTGCCGGGTGGGTGCCACGAGAATAACGGGTCTGGTTGAAGTTGCTGCA[G]TTGTACACGCTGGTATGGCCACATGCTCTGACTGGACATGCAGGCAGGCACAGTCACATGCGTGTAAGTACGGACGCCATACGGCTGTAAATGTTAGGGATCCAAGGTGTCTTCAAGGGGGGTAGCGTGGTTGTCACAAACCCCTCTGCT
chromosome_11	1654183	SNP	A	A	3|3	M	2,2|4	Intergenic												CAAACTAGCGATGAGTATCTGCAGTGCCCAAACTTTGATTGCGGCTTGCGACTGTACAGATATTTGAAAGCTTCGACGCCGCAGGTGTGACAGGGCGCGAACTCGCCCTCCTAGTCCCGCCCGCTATCTTCCCCCCCCCCCCCCCCCCC[A]GTGCCCCCTTCCCCGACACACGCGCTCACACGCCACCCGTCCATGGAAATGCCATCTACGTTGATGCAAGCGGTGCGGTTCTGTCTTGTCCTGTTGGGCTGTTGCATGCAACGGAGAAACACAGCGGGCAGGGGGCTGGGGCAAATCGAC
chromosome_11	1654184	SNP	G	G	3|3	S	2,2|4	Intergenic												AAACTAGCGATGAGTATCTGCAGTGCCCAAACTTTGATTGCGGCTTGCGACTGTACAGATATTTGAAAGCTTCGACGCCGCAGGTGTGACAGGGCGCGAACTCGCCCTCCTAGTCCCGCCCGCTATCTTCCCCCCCCCCCCCCCCCCCA[G]TGCCCCCTTCCCCGACACACGCGCTCACACGCCACCCGTCCATGGAAATGCCATCTACGTTGATGCAAGCGGTGCGGTTCTGTCTTGTCCTGTTGGGCTGTTGCATGCAACGGAGAAACACAGCGGGCAGGGGGCTGGGGCAAATCGACT
chromosome_11	2642344	SNP	G	T	5|5	G	8|8	Cre11.g476500	Cre11.g476500.t1.1:Intron	Intron	PF08417,PF00355	PTHR21266,PTHR21266:SF3				GO:0010277,GO:0055114,GO:0016491,GO:0051537	AT4G25650.1	ACD1-LIKE,PTC52,TIC55-IV	ACD1-like	CCCCCCCCAGGCCCACCCTTCCCCGCCACCCACNTGCAGCTCCAGGGGCGGCGAGGCGTGTCTGTCCAGCCCCTGCCCCGTGCCGTCGTGCGCAAAGGCCACGTGCGCAGGATCCACCACATTCTCAACCTGCGGTGTGTGTGTGTGTG[G]GGGGGGGGGGGTTTGCAAATACCAGCCCAAACTAAACCAAACCCGATGCAATAGAGCGAGGAGGAGAGCGTGACCTACCGTATGCTTTGACAACGGAGCGGCAGTCGACAGTCGTCTCCCTCAGCAACACCCCAACCCCCGCAACCCCAC
chromosome_11	3490443	SNP	G	R	2,3|5	G	7|7	Cre11.g481250	Cre11.g481250.t1.2:Intron,Cre11.g481250.t2.1:Intron	Intron	PF00561	PTHR10992,PTHR10992:SF11	KOG4178				AT5G53050.2		alpha/beta-Hydrolases superfamily protein	CGGTGGGGGTACCGGAAACACACATGCACATTGGCTTGTTCCTTTTTCGTTAAAATACGTACGCTCCCCCCGCCCAGCACATGAAGCACACACACACACACACACACACACACACACACACACACACACACACACACACACACACACAC[G]CGCGCGCGCGCGCTCATGCTCACCTGTGGCGGAGACGAGCGTGAGGCTGGCCAGGCGCTCCGGCGCCGTCAGCGCCAGCCGGCAGCCGATCATGGCGCCCATGGAGTGCCCCACCACGTGCGCGCGGGCCCAGCCCAGGGCGTCCTGTTT
chromosome_11	3535388	SNP	C	C	21|21	T	37|37	Intergenic												GACGGTGATTAAAGTGCCAACTCCAGCTATTTAATGGGTATGCGACAGCTTGGCGTGCATCGCTACTCAACGGCGATGTGTGGACATCTGCAAGCACGCATCTAGGACTCGTGTGAAGGTGTTACATGCCTGGCCGCGAGTCAGGGGCA[C]AATTCGAGTTTGGGACACGGCAAGCATGCTGCGGGCACTCCATGCCACGTACCCCACGCCTCTCCCCAAACTGGGCGACGGGTAGACGCAACTCGACGCTATGCTTCACCACAGCGCACTCATGCAATGCATCGGCTTACAGACTGCGGT
chromosome_12	990672	SNP	A	M	3,3|6	A	4|4	Cre12.g491952	Cre12.g491952.t1.1:Intron	Intron	PF01822		KOG3454							ACCCACCCGCGCTACCGCAATTGCGCTTGTGTATTCCTATTGCACTTGTCGCCGCCGACCACCATTGATGCATGCATGCCCATGCCCACCCCGCCCGCCCCGCCCCCGTCCCGCATCCTTACTTCGCTCGCCCCACCCCCCCCCCCCCC[A]CACACACACACACGAACGTGTACACTCACCGAGCAGCAGCTCGAACACGTCGATGCCGGCTGCGCTACCCTCCACGCCCACGTAAAATGAAAAGCTGAAGAACGTGGACCCAGCGCTCCAGCCGCACTCGGACGCCGTCACGGTCACACT

## Sheet: intergenic_38
Ref.chr (Chlamydomonas reinhardtii)	Pos	type	Ref	WT(CC-124L)	WT_depth	CC-124H (CC-124S)	CC-124S_depth	Genic/Intergenic	Transcript.feature	Feature	Pfam	Panther	KOG	KEGG.EC_number	KEGG.orthology	GO	TAIR10.gene_ID	TAIR10.symbol	TAIR10.desc	Flanking_sequence
chromosome_3	8864565	indel	*	+4GCAT	4|4	*	0|1	Intergenic												GGCCGGTCCAGCACCGCGCTGCGCAGCGCCTTGGGCAGCGCGGCCCTGAAGCCGCGGCACACGGCGCGGCCACGCAGCACGTCGCGCAGCGCCACCGCCGCCCCAGTGGAGGAGGCGGAGGAGGAGGAGGCGGAGGAGGCGGCGCCGTACACCAGCTGCCACAGCTCCGGCGTGAGGCCGCCCAAACCAGGGGCCGGATCAGTCGCCGGGTCAGGCTTGCTGTCGCCGCTGACAGCGCCCACCGAGGCTGGCCGGGGAGCATCCATGCTGTTCGATTAGTATCAAGAAGAATCGCCTTCGCAGATGTGATTTACCAGATGACCCACGGGGTCTTACCCATCGCTTCGTTCAAACCCCAAGTCGCCACGCATGTGGCAGGCAGCAGCATGAGTAGCGCAG…
chromosome_4	1519157	indel	*	*	0|8	*/-1C	4|10	Intergenic												CGCCCACTGGAGAACCCTAGGCATGCCAAAGCTCACGCTCGGATGTACGCCAAGAGGTTCAGCTCCATGCTCCATGCCGAGCCGCAGCTGCCATGCCACGACCATGAGAGCTATCGGCAAGAAGACCGATCCCCACGATTCATATATGAATGCACAGTTGTGCTGTGCAGCAGAGCGTATTGCATTCATTTCTTCGTTTAGGATCGTTCTTGTTGTCAATAGTCTGGTCGCGGCATGGCAGCTGCGGCTCGGCGTGGAGCACGGAAGCATGGCGCTGAGAATGGCGAAAGCAACAACGCCTGAACAAGGGGTTGTCAGCTGTGTACAGCTGGAAAATGGGACTGAGCCTCGCAGCGCCAGGGAGGACTGCAAATTCGTAGACGGACGATGGTACCCCAT…
chromosome_5	2420888	indel	*	-1T	3|3	-1T/*	4|8	Intergenic												GTGGGGGTGTGGGCTGGGGGCGGACGGCACGAACCGTATCACCACCTGCAATGCTACCTGAATGCCACCGTGTCGGGGCACACCACCACATGCACCCAGGCATGCCCCTGAATGTCCTGAGGCTGCGACCCGGGCTTGCACCGTCAAGGCAGGTGGCGGGCGGCGGGGCCGGGTGGGGGTAGGGGCTGGGGGCGGACAGCACGAACCGTATCGCCACCTGTGATACTACCTTGGCGCACCCGCGTCGGGGCACACCACCGTAGGCACCCCGGCATGCCGCATAATGTCTTGAGGCTGCTGCGTGGGCTTGCACCATCAAGGCAGGTTGTGCAGGCGCGTGGGCGCCGTGGGTGGTGCGGTGGGTGGGAGTAGGGGGGGGCGGACAGCACGAACTAACCG…
chromosome_6	783255	indel	*	-1C	6|6	-1C/*	3|6	Intergenic												GTCCCGACTGCTCATGTGCACAAGGTTTAGGTGACTGCCCTGTCCACGTATAAGAGGCCGCGTGGGAGCTGCAACACCGACGCCGCTCAGACGCTGCAGTGTTGCCTGCCCTCAAAGCTCTCAAAACATAGAGCTGGCTTTGCGGACGTAATGGCAGCATGACTGGCTTGTGTCGGGTCGGGATGGGTAACCTCTGTCACCGGTCGGCAAGAATGCAGCTGCAGCTCGTACGGAGATGCAAGGACTATTCTTGTAAAGCCATGGCATACAAGTATGGTTTTTCATTTGTTATATGGCCGCGGCTGGGTGTTCAGGTGTGTTCCGAGTTGACCGCGACCAATGCGCGCTCGCACCACGGCGCGCATGCCGCGCCGTCTTGCAATGTGGTGAAGTAAGTCA…
chromosome_6	826828	indel	*	*	0|1	-3GAT	3|3	Intergenic												AGTCGCACTGCTGCACGCCGCCCCCCAGCGCCGCCGCCGCCAGCCACGGCAGGCTCCACACCAGCCAGGCACCCACCACCCGCCCGACGTGGCGCCAGCCTCTCGTCACAGGAGCCACAGCAGGGAGGGCTTGGTGCTGGGAAGCAACCCCACGCATTTGAAGGCCCGCAGCATCCAGCGGAGCCGCTGGCGGGACGTCGTCCCCAGCGGCATCCGCAGGCGCCCCGCCGCCCGCAGCTGCACCAGCAGCAGCTCCTTCATGGTGGAAGTCTTCATCATCGAGCTCGTACCTACGCAAAGGGGCATCATGGCGTCGTGGGCTCGTAGTCAGATGTATGTCTTGGCATGGTGACATGCGACATCCAGCAGGCTTGTTAACGGTATGACGCCACACGAGCG…
chromosome_6	1413396	indel	*	*	0|6	-2GG/*	3|5	Intergenic												TCCGCTCCGCCGACCGCCGCTCAGAGAAGCCCGCCAGCGCGCATATACTGCCCATATCATACCCGCATAAGACAGCGGGCCGGCGCTGAGAACGGCGCTGAGAACGGCGCTGAGAACGGTGTTGAGAACGGCGTCTCATCAGAGAAGGAGCTGTTCAGACTCGACTATGCCTCGGGGGGGGGGGGAAACACCGGCCCCCTGGCGGCAAGCACGCGTGGAGAAACTGAGCGAGCAAAGCACGCTCGCGCTACGGGAGGGCAGCGGAATGTCGCGGAAATGGGTCTGCCCTGGGGAAGGGGGGATCCCGGCTGGGGTTGGGCGAGCTGAGTTGTGTGTGGTGCAAGGCAGAAAAGCGATTGGTGGCGGGCGAGCCGAATGCAATTGCCAAACAAACACAAT…
chromosome_6	1529482	indel	*	*	0|2	+2CT/*	3|5	Intergenic												GCCGCGTGACCTCGGCTTTAAGGTTTACATGCAGTGGTTTGATGTAAGGCGTGCTCACCGGTAGCGCCCGCCTCACCATTGCCAATCAGGTTGCGCCGATGTTTCGCGCGCGTGCGGCGAGGGTCGCCCAACACTGGGGCGATTGCCAAAATGTGCTGTATGAACGACCCATATTACAGGGCAAAGCAGAGGATGTCGCCTCAAGTGCAGTCGGCTGTCGGCGAAGACGAATGGGCGCGCAAGGCGGAGACGAGCCGTCGCTACCCGTCGCTACCCACCAGCCCTCGACGAGCCACCCCCCGGGCCCAACCGCGTGTGTGGAGCAGGTTTCAGAGGCTGGGTTGCTCCCGTCCGTTGTTGTGGGGGTGGGTGCAGGAACTGCGCGGCGTTGCGCTGCCT…
chromosome_6	1730128	indel	*	-1G/*	3|5	-1G	4|4	Intergenic												TCCGCTGCAAGGGCACTGGTCGGTACCGTGAGCCCGTGATTGCACGGGTGTGGCGGCGGACCGAGTAGTCGTGGTGCAGTAGCTAGAGCCGCTTGGCGCGGCACGTGAGTCCCATTTCTTGATGTCTACATGAGTGCCCGTGTGCCGCAGCGGCACGCGCGCGTTGGCATTTGTGGGCTTGTGGCTCGTGGAATCGATGTGGGCGAGGCTTTGAAGGTGAGGCGATGCGACCGTGTTGCCACGGGCGCGGAGCTGTGGACGCCGTGCGCAGCCATGCGGGCGTACGGTGTGTGTAGGAGCAGCAGCGAGCTGATGATGTGGCGGAGGCGAGCGCCCCAGGGTGGGCTGGGCTGGCGACCAGGGGGACCGCGCCCACTTCTGTTGCGAGTGGAGCGGAGC…
chromosome_6	2596017	indel	*	*	0|14	+2CA/*	6|11	Intergenic												GCGCCAACTGGGAGACCGACTGCAAGCGGCGCCAGAAGCTTCGCGAGGCGCGCGCGCGGGCGACCGAGAGCGTGGAGGAGCGCGTGGCGCGGGAGCGGCGGGAGGCGGAGGAGTCCCTCATGTCGTGAGTGTGTGCGAGGCGCGGTGGTGCGGGGGGGCTTGTGCGGTCCTTTCTAGTCTATGGAATTGTGTTGCCGTGATCAGGGATAGCGCGCAACGGAGCGCGGTTGCGGCTGTAGCAGCATCCGACTGCTGCGGTAATGTGACGCGAGACGCGGGGGCAGGGGCGTGTGCCTGACCGCCACTCCTCCTGTCCCTCACGCCCACGCACGCACTCACACCCATTTACGCGCACTGCACACTCACCCAACGACACACACGCGCACACACGCAAACCAC…
chromosome_9	4677316	indel	*	*	0|4	-9GGCAGCGGC/*	4|8	Intergenic												AGCCTTTCATACCAGTCTCGGCTCACCATTCACAGCAGCCAGTCAGCCTTCGTGTCAGCCCGGCCGCAGCTAGGCAGCCACCCGTTGTTTTCTGCGCCGGCCTCAACGTTTTGACAACCGCCATGCCGCACCCTCCTTTCTGCCGTTCTCTTTCCTCCTGTTCTCGCATGTACTCCTGGCTCACCGCGGATGATGCCTGGCTGCGTTCCAGGTGGGTCTCTTGGGGTTCGCGTTGTCACAACGCATCGCATCCTTCGCTTGGTAGTCTGCGGCCAGTCCACGCCAGCCCAGCCTCTGACAGCCGTATACACCAGCTGAGAGTCACAAGCTTTAGGACGCCGGAGTGGCGCAGCTTGGCGCGCGGTTATCTCGTCAAAGGTAACGTAGCAGTTGCGGTCG…
chromosome_11	3826129	indel	*	*/+2TT	14|33	*	0|52	Intergenic												TAGGCGACGTGAGGACAGAGCTGCCTGCCTGCAGCAGGGTGTGTTACGTGCCTCCCTTGCTCGCCAGATCATGGTAACCTCAGTGGGGTAATGGTGTGCCCGGTGACGAGCTAGGCACAAACTGGCAGATGGTTGTGACAGACAAGGGGAATGGGCAGCGTGTGCATGCATGGATGGATGTGCAACCTGTCAACATGCACCATAGCACAATGTAGTATTTAGTATAATCAAGAAGCCACAGTGGTGCAAGGTCACAGGACCATGAAAGCCGCATTCCTTCCCCTACTTGCACCCTGCAGCAAGGAAGCAGTGGGCAAGCAAAGTCATTGCTATGTGCCCAAATCACATCATGCCCCCCCACAAGTGCTTCCACCAATCATTCTAGCTGTAGTTATGCTA…
chromosome_1	3119866	SNP	A	A	23|23	G	30|30	Intergenic												CCGTCCCTCCACCTCCACCCTGCATATGTATATGCCCCATCACAGCCAGAACAAGTGCATGTCGCAACACGGACACCGACGCTGAAGCGCACAAATCAAATCCAGTTCCGCGTCTAGATTGGTGCCACGCTGCTTCCGCTTGCTGTTGT[A]ACCCTGCACCCAACACTTTAGCTGCACAGGGCCACAGCCAAACACCGTCCCCCATTGCCACCAGGGTCGTGTCCTCCGAAGTCTGTGTACCGAATCTTCCGAGCAGTCCGCACCCCCCGGATCAGCCGTGGACCCAGCCGAATGAGCGGC
chromosome_1	6176838	SNP	T	G	4|4	K	3,4|7	Intergenic												TCTGTGCTCAAACGCATGCAGGATGTGTCGACAAGCACGTTGCTATGCCGGCATATGTCGCTTTGCTGTGGCTGCACACCAGGGGCTCAAGGTGCCTGGTCCCCAAGCCCTGATGGAAGGGTGAATGGGGGGTGGGGGCCTGTGGGGGG[T]GGGGGGGAGCGTCGGGGAGAGCAAACGGGTGCGGGTGTTCTGGGCGCCTCATTGCGACACACCCAAGAGCACAATACGAAGAGTGCTATTTGTGTGAGACAGCTTAGTATATAAATATAGAACCCAGGCACTTCTGCACTCTTGACGACG
chromosome_2	132550	SNP	A	R	2,2|4	A	14|14	Intergenic												AATGCAACCTCTGGCGGCGAGGCAAGACAATCAGTCAAACTAGACAGGGCTACTGAAACTGAAAGCGACGAGGAGGGGTGAGAGGCCGAGGGCAAGGGACGGCACGGCGGCAGCGTGACGGCACAGCGACAGGACTGCGTCAGTGCGCC[A]GGGGGGGGGGGGTACGAACAATAGTTCCAGACCCCACCCCGCAAAAACTCCCGACCCCCCTGACCGACGACCGACCGTGCCGTACCGTGCCGTACACCCCCTAAATCCCCTCTGTTTTCTTCCAGGATGGTGTCAAACGACTGCTTTCAG
chromosome_2	8613151	SNP	G	G	35|35	A	30|30	Intergenic												GTATTCCTTACTGCTGTTCGCAGGGTTACCTGGGCCGGCTTCGCCTGGCACAGGTTGCACCTTACAAGTCCTCTTCTGGGCCCCTCCTTAGTCCGGATGAGCAGATTTCGGGTTATAAGGAGGGGCTGGATGCCGCCCAGTCTGCCCTG[G]CGTCTTCGACCATCACGCGTCAGAACAAGGTCACGGCCGAGCTTTGGGGCTGGCTCAACCGTTGCCGGCCCGGCGTTACACGGCCACCTGTACCGATGAGGGCCTGGCTGCCTACGTCATGAAGGGGTGGCTGCCTTCGCATCACTCGCG
chromosome_2	8692925	SNP	A	M	4,5|9	A	13|13	Intergenic												GACTCCAGAGCTGTTTGCGCTCTGCCGGGGAAACGCCAGGTCACGGCAGCCCTCGATTGAGAGCCCTGTTGTTGGTTATACCAGGTACACGCTTCACGTGATCTGGCAGAATAACCGTGGAAACCGTTGTCCCACACACACCCACACAC[A]CACCCACACACCCACCCACACACCACACCCACACACCCACACACCCACACACACCCACACCCACACACCCACACACACGTTTCGTTTTTTAACACACACACACACACACACACACACACACACACACACACACACACACACACACACACA
chromosome_3	1338470	SNP	G	G	20|22	S	11,8|19	Intergenic												GCATGCACATATCACGTACATGGGAAGCCCCAGGCCGTGTCTCCACAGCGGCAGCCGTAGGGACATTTGGGGGGGCTTGGGGACGGCGGCCGTGGTGACGGGGGCCGTGGCGACGGCGGCGCTGGTGAGGGCGGCTTGGGTGAGGGCGG[G]GCCGGGGATGGAGGCCTGGGCGACGGTGGCGCGGGCGACGGGGGCCGTGGCGAAGGCGGCGCTGGAGAGGGTGGTACGGGCGAGGGCGGCTGAGGCGACGGCGGCGCCGGCGGCTGGGGCGAGGGCGGGGCCGGGGACGGAGGCCGGGGC
chromosome_3	7176501	SNP	T	K	3,2|5	T	5|5	Intergenic												GCGGTGGTGGTGGTTCTTGCGGTTAGGCTGTGGTGTAGGTTGGTGCTTGGGTTAGGTCTGGCGGTGTGTTTGTGCTACCCCTCCCGGGGGGCGGGGGGGCCAGCCTCCTGCTCTGTCTGCCGGGTCGAGGTGGGGTGGGGTGGGATGGG[T]GGGGGTGGTTGTTGGCGCTTTCGAGGTGTTGGCTTTCTGCTTTCTTCTCTTTTCTTCTCTTCTTGCTGTGTCAGGGTTCTGGTCTCGGGGACCAGGCTGTCTTCAGGCAGCAGGGGGGCAGCGCGTCTGCCCCTGTTCAACCTTGTAAGG
chromosome_3	8320808	SNP	G	A	38|38	G	36|36	Intergenic												TGGTTGCCGAGCAACACCGCTTTGCAGCGTAGTCACGCGCAAGTGGCGGTTCGCTGTCGCCGACCAGAAGCAGAGCGCCAATTGAGAGTAACCAACGCCTTTGAAATGTCTATGTACTGATGTAAGCTTTGAAACTAATGTTATATTGT[G]ACTGGAGCGGTGGGGGATGTCAAGTACCGACCCTTGCCGATCCGTGTTCCGAAGTGGAAGGCGAAGAGGCGGTGTCCATCGCGGTGGTCAGCGCACCTGTTGCGCGCACTAATCATCTGTGCCCCGTGATATCTATGACTTAACTTGTTA
chromosome_4	41939	SNP	A	G	19|19	A	34|34	Intergenic												ATCTCACTCGACAACCCCACCGCACGCCCGGTCGTCGCCTTCCTCCGCCGGATTGCATACATGCCCTCTGCATACACGCCTCGTGCGCCTACCAGTGAACAACGCCTTAGCAGCTCTGGTGTGCCCTGCCTGCCCTGTACGCATGCGGC[A]GCTTCCGGCACATGGCTACTGCTTGTCAACGAGGTGAGCCCACACGGCGCACTCGGCCACACCACACCACACGCCGTAGTCAGACATGTCGTAGACCTGCTGCCCAGACAGCCTCATGTCCTGCACACATCAGGGCTCGGTATTAAATAT
chromosome_4	3569528	SNP	G	G	5|5	S	5,4|9	Intergenic												GGACGCCGCGGGCAGCGTTTGCCGCAACATGATACGTAGTAGATAGTCACAACAATACGTGTCTCAGCTGCAAGCGCCTGGAACTGTGTGTTTGACGAGGCTGCATGGCACGCGCTGGCTGACTCCGCTCCCCCCCCCCCCCCCGCCCC[G]CCACGAGCGCAAGCACGAGCGTGCTCACTTGCGTCGCTCCCTAAAGCAGCACCCAGGCGCACGTCAGGCCTCGTGCAACCTGCTGCTGACGCTAAGGCAGCCAGGCGGGACTGCTTCCGCCCGCTTTCGCCCTTGCATCCACGTCGCCTG
chromosome_5	2434241	SNP	G	G	28|28	T	24|25	Intergenic												GGACGTGGTGGTGATGGACACGGCTGGGAGTGGAATGCGTCTTTAATGTCTACTATCAATAGCTACTCGGCATTAGGTGAGGTGTGAGCATCAGGGGATAAAGAATTCGAGGTGTACGCGACGAACGGAAAACCCACCGGGGTCGATGG[G]TTTTTTTTCGTTTCGCACACAAGCCGTATTCCTCAATTCTTATTGTCTGTACCACTTTATAGAGCCAAACTGTATTCGTTTGTCATCAACAATGCATCCAACACCAGCCGCAGACTGTGCGAGGAGGGATTGATTTCGAACTTAGCTGGC
chromosome_6	3025802	SNP	C	C	27|27	G	26|26	Intergenic												CACGTCCGGACATTGTTAGATGAGTTGGTGCGGGGGCTGGGGCAACGACTTCGACCGTTGGCCAGTCTGAGCGTTGACCGGAGCGTTGACTCCACTGCCTCAGCCGGGCCGGCATGGGGCCCATGCATCGGTCTCCAGCGGGCCTGGGC[C]ACTGGTATAAATAGCGTGCTCTTGCATTTGCCAGACATACACCCTTTTATAGCCCAACGCTACACTTCGATCCCAACACGTACCAAAATGGCCCGCACCAAGCAGACTGCCCGCAAGTCCACCGGCGGCAAGGCGCCCCGCAAGCAGCTG
chromosome_6	3025824	SNP	T	T	23|23	C	18|18	Intergenic												AGTTGGTGCGGGGGCTGGGGCAACGACTTCGACCGTTGGCCAGTCTGAGCGTTGACCGGAGCGTTGACTCCACTGCCTCAGCCGGGCCGGCATGGGGCCCATGCATCGGTCTCCAGCGGGCCTGGGCCACTGGTATAAATAGCGTGCTC[T]TGCATTTGCCAGACATACACCCTTTTATAGCCCAACGCTACACTTCGATCCCAACACGTACCAAAATGGCCCGCACCAAGCAGACTGCCCGCAAGTCCACCGGCGGCAAGGCGCCCCGCAAGCAGCTGGCCACCAAGGCCGCTCGCAAGA
chromosome_6	3025832	SNP	G	G	21|21	C	24|24	Intergenic												CGGGGGCTGGGGCAACGACTTCGACCGTTGGCCAGTCTGAGCGTTGACCGGAGCGTTGACTCCACTGCCTCAGCCGGGCCGGCATGGGGCCCATGCATCGGTCTCCAGCGGGCCTGGGCCACTGGTATAAATAGCGTGCTCTTGCATTT[G]CCAGACATACACCCTTTTATAGCCCAACGCTACACTTCGATCCCAACACGTACCAAAATGGCCCGCACCAAGCAGACTGCCCGCAAGTCCACCGGCGGCAAGGCGCCCCGCAAGCAGCTGGCCACCAAGGCCGCTCGCAAGACCCCCGCC
chromosome_6	6412073	SNP	G	R	3,2|5	G	3|3	Intergenic												TGGTGCACTGGTGCAGCCATGGGGCCGACGGGGCTTAAGAGCAGTGGGCGGGCAGAGGACAAGGGCAGGCGGCGTTGTCCTGCTGTTCCGCGGAGAACAAAGCAGAGTAAGGGTGGGCGCCCGGGGGGGGGGGGGAGGGGGGGGAGCGA[G]GCCAGCGTCGCCGAGCTGGCACCTCCCGCCAAAGTTCGCAACTGTGCATTTCTGCGTACATCAACGATATGCATGGATATTTGTTCTCGTCATCTACGTGAAAGCTTTCGTCTTTGCGATCGGTCGAGTTGGCTTTACATTTTCATGCTC
chromosome_8	43197	SNP	T	Y	4,4|8	T	15|16	Intergenic												CCCCTCCCCCCCAACAAGACCCCTCACCTCGGCGTGGGAACACCGCCAGTGTGTGTGTGTGTGTGTGTGTGTGTGTGTGTGTGTGTGTGTGTGTGTGTGTGTGTGTGTGTGTGTGTGTGTGTGCTGATGTCTCCGCTACTGTGCATTGC[T]TGCATCCCGTTTGAGTGCCCCTTGCAATATCTAGTATCGTTGGATATTAACAGGAAGCGAAAGGAATGTCGACCCTGGAGCTTCACGGGTAAGATCAATCGCGGCCCCCATCACGCCTCCTCGTGAAGGAAAGGGGTCTGTTTTGTCCAA
chromosome_8	2743044	SNP	T	T	6|6	K	5,4|9	Intergenic												AGGAGTGACGTGTGACTAGCTAGGTGTCTGTTCTCGTTTGTCGTGTGGCACTCACTCGCATATCATTCTGGTGTCATGCGTTTGCTGTCCCGTGCGTCTGTATGTGCTTCCGACTTTGCCAGTCTCGCTGACTCCCCTGTCTTCAGTCG[T]GGGGGGGGGGGGGGATCTCTCCGCCCGGGAGCGGTGTTGTGCAAGTTCGGCTGTGTGTAAGGAGGATTCCGTTACACGAGCAAGTCTCTCTCTCCCGAGCCGTGTCGAGGCGGACACGCGGCTCCGCATGGGCACCGTACAGAACGGTGC
chromosome_9	3728337	SNP	A	A	8|8	R	2,2|4	Intergenic												CACACTCTTACTCGTGTCCACATTCCTCCTGTGCAGTCATTAGGTAGCGGGTTTCGGGCTCAACTGCTCAACTCGCGCTCCCCGGGACGCTCACCGCTTACCATTTCCAATTCAGTCCCAGGGGGGGGAGGTGCGGGCAGCCGACGTTG[A]GGGGGGGGGGGGCACCGAGCACATTTATTCGCCCAGACGCCCAAGCCGCCGGATGTGGATGCCGCAGCACGCACAAGCTAAAACCAGCAACAAATATTAGTTTATGTGTACTCCTTGCCCCCGGTGAGAAGAAAGGCCTCCGTCATTCGG
chromosome_9	4471027	SNP	C	C	3|3	S	2,3|5	Intergenic												TCTTGCACATGAGACCTCGCAACTGTGCCAAGACAAATATCCTGTGACCAAGCTGTCAGTACATTTCGTGTTAACAGACATCCATACTCTGAGAGACGAAGCTGTGGCACATTGCACCTTTGCAGCTCGGGGATTGCGAGGTGAGTGCG[C]GGGGGGGGGGGGGGAGGGGGCGACGGGCATGGCATGGGTCCATCGGTCAATTGGAGGTTGTAGGAGGTCTTCCAATTCTTTATGGCCAACACCGACCAAAAGCCCAAATTGTCTTGTGTGCTGGCAGCCCAATTACGCCGACGCTACATT
chromosome_9	4502978	SNP	A	A	14|14	M	6,4|10	Intergenic												AGCTTCTAAGGACCTACGTATTCATGTAATATTAACAGCTGGGCCAATGCCCTGTCAAATAGCGAGGGCGCGCGCGGACTTCTTCCCGCGTGCCCGCAGCTCAGCCCCGCACCCCAGCGCACCCTCGCCATCTGCCGACCCCCCCCCCC[A]GCACCAAAACCCGTCATAATACCGCCCCCCACCGCGAGATACAGACTCCACTATATAAGTAAGTAATATGTGATCTGGGTGCCGGTGCTGGGGGGTTGGGGCTGTGCGTTCACGTCGGACAGTTGGAAGTTCGCCCTTGCGGCGAAACCG
chromosome_9	5334349	SNP	G	S	3,2|5	G	7|7	Intergenic												CAGGAGGCTGGCCCCCCCACCCCCCGGGAGGGGTTGCACAAAAACACCGCCAGACCTAACCCAAGCACCAAACTACACCACAGCCTAACCGCAAGAACCACCACCACCACGCACCAGAAAAGAAAACACCAGCGTTACGCACTTGCCCC[G]CCCAAACCCACCCCACCCCCACAAGTCGGTTGCTTAAGCAACACCCCAGGAGAACCGGCAAAGGAGACACAAGCAGAAAAAAGCCCCCGCAGCGTTAGCCACCCACAGCTGGTCCAGGCTAACCCGCCACTGTGGCGGCGCCGCTGGCGG
chromosome_9	7954379	SNP	A	W	2,2|4	A	4|4	Intergenic												TTATTGCCTGCTGTGTCGGGCGTGCTTAGGGGTGAGCGTGTGGAACGCGCTCACCCAACACTAGGGCTTGTCAGCCCTAGTCATCAGTGGCTTCGCCACTACCAAGTGTAATTATTCTCCCTCTCCCTCCCTCCCCTCCCTCCCCTCCC[A]CCTACCTGCTCGAGTAGGGGGATTCGGCACTGTGCTCCAGCCTTAGTCGGCACTGCATTGGAGCTGCCGCTCTTGGTCTGCTCTTCAGTTCGGAATGTGAACTATACGATTGCTTGTATGTAGGCGCAGGATGACGAGCCATCAGCGAGT
chromosome_10	406099	SNP	T	K	2,2|4	T	39|39	Intergenic												CATCGCCGCCGACTTCTGACTTCGACACCTGGTTACTTCCTATATCCTGTATGTAACCTTTATTCGTTATCTTTTATCCTTTCCGTAACTCAGGCCCTGTATCCTACGCTAGCAGCTCGAGGTTTCCGCGTCAGCTACGAGCGCGGGGC[T]CATAACCTGTTGAACTTGAGCAAGGAAAAGCGCTCACCCCGACGTGGGATGGATTAGTTCCTTGCATCATTCTCGAGGTATATGAGTGCTGATCGCTATACTTCAACACTCCCCCTCGAGCAGCACTCCACACACACACTTGGCCTTGAC
chromosome_11	675048	SNP	T	T	4|4	G	5|5	Intergenic												TGTGTGTGTGTGTGTGTGTGTGTGTGTGTGTGTGTGTGTGTGTGTGTGTGTGTGTGTGTGTGTGTGTGTGTGTGTGTGTGTGTGTGTGTGGGTGTGGGTGTGGGTGTGGGGGGGGGGGGGGGGGGCGCATGTGTGTGTGTGTGTGTGTG[T]GTGGGTGGGTGTGTTAAATAGCACAAGGAAAACATTACGCGTAGGACAGTATGTGTGTGTGTGTGTGTGCATATGTGGGCTTGTGTATGCGTGTGCTCGTGTGTACACGAGGTGCGTGTGTATTGACGTGCGCGTATGTGCGTACGTGAG
chromosome_11	1654183	SNP	A	A	3|3	M	2,2|4	Intergenic												CAAACTAGCGATGAGTATCTGCAGTGCCCAAACTTTGATTGCGGCTTGCGACTGTACAGATATTTGAAAGCTTCGACGCCGCAGGTGTGACAGGGCGCGAACTCGCCCTCCTAGTCCCGCCCGCTATCTTCCCCCCCCCCCCCCCCCCC[A]GTGCCCCCTTCCCCGACACACGCGCTCACACGCCACCCGTCCATGGAAATGCCATCTACGTTGATGCAAGCGGTGCGGTTCTGTCTTGTCCTGTTGGGCTGTTGCATGCAACGGAGAAACACAGCGGGCAGGGGGCTGGGGCAAATCGAC
chromosome_11	1654184	SNP	G	G	3|3	S	2,2|4	Intergenic												AAACTAGCGATGAGTATCTGCAGTGCCCAAACTTTGATTGCGGCTTGCGACTGTACAGATATTTGAAAGCTTCGACGCCGCAGGTGTGACAGGGCGCGAACTCGCCCTCCTAGTCCCGCCCGCTATCTTCCCCCCCCCCCCCCCCCCCA[G]TGCCCCCTTCCCCGACACACGCGCTCACACGCCACCCGTCCATGGAAATGCCATCTACGTTGATGCAAGCGGTGCGGTTCTGTCTTGTCCTGTTGGGCTGTTGCATGCAACGGAGAAACACAGCGGGCAGGGGGCTGGGGCAAATCGACT
chromosome_11	3535388	SNP	C	C	21|21	T	37|37	Intergenic												GACGGTGATTAAAGTGCCAACTCCAGCTATTTAATGGGTATGCGACAGCTTGGCGTGCATCGCTACTCAACGGCGATGTGTGGACATCTGCAAGCACGCATCTAGGACTCGTGTGAAGGTGTTACATGCCTGGCCGCGAGTCAGGGGCA[C]AATTCGAGTTTGGGACACGGCAAGCATGCTGCGGGCACTCCATGCCACGTACCCCACGCCTCTCCCCAAACTGGGCGACGGGTAGACGCAACTCGACGCTATGCTTCACCACAGCGCACTCATGCAATGCATCGGCTTACAGACTGCGGT

## Sheet: genic_331
Ref.chr (Chlamydomonas reinhardtii)	Pos	type	Ref	WT(CC-124L)	WT_depth	CC-124H (CC-124S)	CC-124S_depth	Genic/Intergenic	Transcript.feature	Feature	Pfam	Panther	KOG	KEGG.EC_number	KEGG.orthology	GO	TAIR10.gene_ID	TAIR10.symbol	TAIR10.desc	Flanking_sequence
chromosome_1	162169	indel	*	*	0|13	*/+2AC	10|21	Cre01.g001200	Cre01.g001200.t1.1:Intron	Intron	PF07714	PTHR23257:SF366,PTHR23257				GO:0004672,GO:0006468	AT3G46920.1		Protein kinase superfamily protein with octicosapeptide/Phox/Bem1p domain	GAGGGCTGTTGCTGTTGCTGTTGCTGTTGCTGGGGCCTTGGCACGTTTCGCGGCTTTTGGGAGGTGCCCTGGGGCCTGCCTGGGGCCTGCTGCCTGGGGCCTGCCGGACGCTCTGGAGTGCAGTGCCTCGTTCGCATCTTTCTTGCTTAAAGAGATTTGCCCGCATATCACACCCTTCCGCTCCATCCGCCTCCCCTCCGTCCTCCCTCTCCTCCTCTCCTCCTCCCCCGGCTCACGCGCACAGGGCGTGTACCTGACGCTGCTGGATGTGGCCATGGCGCTGCGCTACCTGCACGGCCTCAACCCGCCCGTGGCACACCGCGACGTCAAGGCAGCCAACGTGCTGCTGCGCTCCAGCACCTCCGACCCGCGCGGCTTCAGCGCCAAGCTGGCGGACTA…
chromosome_1	467177	SNP	T	G	3|3	K	2,2|4	Cre01.g002700	Cre01.g002700.t1.2:Intron	Intron	PF00400		KOG1333							TACGGCGGCGCGGCCGGCGGCGGCTGGTCGCCGGGCTGGGCGCCGGCGCTGGCGCTGAGCCCGCGCGGCGGCGCGGCGGCTGTGGTGCTGGGCGGCGGCGGGCCGGCGGTGTACGTGGTGGACCTGGCGCTGCAGGTGGGGGCGGGGTG[T]GGGGGGCGGGGGGGGGGGGATGCAGGAGTGTGGGGGTAGCCGTTCACGTGAATTGGGAACTGTTTCACCATTCCCTGCTACAGTGAAGCATTAGAGGTATCCTCCCTGTAAGAAAATAGGGGGTGGGGGGCATATGCCCGAGCCCAACGA
chromosome_1	768724	SNP	C	S	3,2|5	C	5|5	Cre01.g004000	Cre01.g004000.t1.2:Intron	Intron	PF08855									CCGCCCACCTCTACTGCCCCTTCTGCGTGCTCTTCCACAGCTCCGCCACCAGCGGCCCCAGCGTGGGGTGGTCCATCCACTTAGTCATCGCCGCTGGGCTGGGGCTGGTGCTGATCTCCTTGAGCATCACCCAGAACTGCATCGGGGGG[C]GGGGGGGGGGGGTAAGCAATGCGGGATGAATGGGTTCTGTGAGCTGCACTAGCTGTTGGCAGGACAGTTGAAAGGCAGAGCAAAGGGAGGGACCGACGCCTTCACAAAACCCTAGCCTGAGCACCTGCCTTAGCTATTCCTGGATCGCGC
chromosome_1	1066924	SNP	C	M	2,2|4	C	3|3	Cre01.g006202	Cre01.g006202.t1.1:Intron	Intron	PF07282	PTHR23257,PTHR23257:SF99								GGGAGGGTGTCAGCCCTGCCCAGCGCTCCCTGCTCGAGCTGCACGACAAGCAGCTGGATGCGCTATGAGGAGTTGTGCCCTGGGCAGCTGCCGCCGGAGCCGCGTCGCAGGCGCAAGGGTGGCGGGCGTAAGGGGGGCCACCGCCTCCT[C]AAAAAAAAAAAAAACCGCCGGAAGCAATCAAAGCACTGGCAGCCGCGAGCCAGGACAGCGCGGCGGCGGCGCCAGAAGCGGGGCCGATTCCATATGAGCATGGGCCACTGGCGGCACATGTCAGGCCTGGAACGACTCCAGCCAAACCGC
chromosome_1	1461345	SNP	C	S	2,3|5	C	6|6	Cre01.g007500	Cre01.g007500.t2.1:Intron,Cre01.g007500.t1.1:Intron	Intron	PF00474	PTHR11819,PTHR11819:SF4	KOG2349			GO:0005215,GO:0006810,GO:0016020,GO:0055085				AGGGGCGGGTGCTGGGGTCGTCGGCGGGGTACAGCGGCGAGGACCGGCGCCAGGACTGCGGGGTGTGTGGGTGTGGGGGTGTGGGGTGGCGGGATGGGGGTGGCGGGTGATGGGTGTTGATGATGTATGAAGTTTGTCAGGGGCGGGGG[C]GGGGGTAGGGGCCAGTAGGCGGGCATGGCGGAGCGTGTTTGCTGGGGGTCTCAACGCAGCACAACGCTGGTCACACATAGCCGCACATGAAATGCCAAGTGCCAAGTGCCAAGGCACGTGCCCGCTCACACTCGCACTCTCTCACTCATG
chromosome_1	2003480	SNP	A	A	4|4	M	2,2|4	Cre01.g010816	Cre01.g010816.t1.1:Intron	Intron										TCTTATACACACCTACACACACGCGCACGCTTGCTGCATATTGCACGCACAGTGTCGACCCCCTCCTTTGTGCTTTTTCAGCACACGCCCCCCCCCATTGCATTGGGTTCGGTTTGGTTTGAGCTGCTATCTACGACCCCCCCCCCCCC[A]AACACACGCACACAACACACACACACACACACACCTACACACACACCCACACACACACCTACACACACACCTACACACACCTACACACACACCTACACACACACACGCCCACCCCCGTCCGCGCAGGCGACGCCTCCGACTACCTGGCTC
chromosome_1	2096216	indel	*	*	0|16	+1G/*	7|13	Cre01.g011300	Cre01.g011300.t1.1:Intron	Intron	PF00450	PTHR11802	KOG1282	3.4.16.-	K09645	GO:0004185,GO:0006508	AT1G15000.1	scpl50	serine carboxypeptidase-like 50	AGGCTCCTGGAACCGGCTGTTCGGGCTGCTACTGCTGGACCAGCCAGTGGGCACCGGCTACAGCCTGGCTGCCAACGGCAGTAGCAGCGTGCCGCCGGACGAGATCGGCATGGCCACACACCTGTACACGGCGCTGCAGGTGGGAACGTGTGTGTATTTGGGGTGTGTGGGGGGGGGCGGGGGTTTGTAAATACCAGCCCTTATTAGACCGAACCCAATGCAATAGAGCGAGGAGGGGTGGGCCGGGGCCGGGGGCCAGCCCAAAGCCGGGGGCCAGCCCAAGGCCCAAAGCCAACCAAACCAAGCCAGGGGGTTGGATGCAGCAGCTTGCTGGGCATGGGTAAGTGGGGTGCGTGTGGGGTGCGTGTGGGATGCGGCTAAGGCCTGGCGAGTTGCACC…
chromosome_1	2100749	SNP	T	W	2,3|5	T	4|4	Cre01.g011350	Cre01.g011350.t1.2:Intron	Intron	PF04719	PTHR13218,PTHR13218:SF8	KOG3219		K03135	GO:0003702,GO:0005634,GO:0006367	AT4G20280.1	TAF11	TBP-associated factor 11	GCGGTGCCCCGCCGCAAACACACACACACACACACACACACACACACACACACACACACACACACACACACACACACACACACACACTCACTCACTCACTCACACACACACACACACACACACACACACACACACACACACACACACAC[T]CACTCACTCACTCACTCACACACACACACTTACTTATACACACACGCACACACACACACACACACACACACACACACACTCACACACACACACACATACACACACGGGTACACACACACACATACACACACACTCCCCACACACACACAC
chromosome_1	3336346	SNP	G	S	2,2|4	G	4|4	Cre01.g021050	Cre01.g021050.t1.2:Intron	Intron	PF02466	PTHR14110	KOG3225			GO:0005743,GO:0008565,GO:0015031	AT3G10110.1	MEE67	Mitochondrial import inner membrane translocase subunit Tim17/Tim22/Tim23 family protein	TGGGGAGGGTGGCAGTGAACACGACGCGGTGATACGGCGCCCCGTGCGGGGTGGTCGCGTGCGGGTCGGCTGCGTGCGGGGCGACTGCGTGTGTGAGCGTGTGCTTGCCGGCCCGGGGCCGCAGCTCCTCTGGTGCCCCCCCCCCCCCC[G]CGCGATGCTGCCCCGACCGGGCCCCGCAAACCCCGCAACTCACAGCCTCATCGCCTCTGCCTGCCTTAGCCGCCTCAGCTGCCTCACCTGCCGCTGCTGCCTGTCCTTGCCGCACCCACGCGCCGACCCACATCAACCACACCGGCTGTC
chromosome_1	3356505	SNP	T	T	4|4	K	2,3|5	Cre01.g021251	Cre01.g021251.t1.1:Intron	Intron	PF00206	PTHR11444,PTHR11444:SF3	KOG1316	4.3.2.1	K01755	GO:0004056,GO:0042450	AT5G10920.1		L-Aspartase-like family protein	AACACTAAGAAGCTGTGGGGCGGTCGCTTCACGGGCAAGACGGACCCGCTCATGGAGAAGTTCAACGAGTCGCTGCCCTTTGACAAGCGCCTGTGGGCTGAGGACATCAAGGTGCGGCACAGGGAGGGGGGCGAGTGGTGGGGTGGGGC[T]GGGGGGGACGCGGGTTTGGTGGCCAGGGCAGGGAGGGAAGACGTGCGGGGCTAGGCAAGAGGCTGCGAGGGCCCAGGGTAACACCAGACCGTGCCGTGTCGCGTGCCCGGCTTGCTGCCCACCTTGCCCGGCCATCCCCACCGCCCTCCC
chromosome_1	3498764	SNP	A	C	3|3	M	2,2|4	Cre01.g022350	Cre01.g022350.t1.2:Intron	Intron	PF00271,PF00270	PTHR24031,PTHR24031:SF20	KOG0347			GO:0003676,GO:0004386,GO:0005524,GO:0008026	AT3G16840.1		P-loop containing nucleoside triphosphate hydrolases superfamily protein	TGACTCAGCGCACACAGGCACACACATGACTTGGAGCAAACACACGCCGTTGCAAGCCAGCTCCCATCTTGCCCCCCCCATCGCCGCCTCCATCTCCCCAGCCCAGCATTGGGTTTGGTTAAGTTTGGGCTGGTATCTACAACCCCCCC[A]GCCCCCCCGCCCCTCCCCCTGGCCTCTTTTGGTCCTCGCCCTCGCCTTGACCCCACCGCCCCCACCTGCGGGATGACCACCATGCCGCGATGGTTCTGCTTCTTCATCTGGTTGCGGCTCACGAGCAGCCGCGTGTCCACCTTGGCCTTG
chromosome_1	3654241	indel	*	*	0|31	+2TG/*	21|40	Cre01.g023550	Cre01.g023550.t1.1:Intron	Intron		PTHR10588:SF19,PTHR10588	KOG1947				AT5G22320.1		Leucine-rich repeat (LRR) family protein	ATAGCAGGGTGGGATGAGATAAAAGCAGGAGGAGATCAAAGTGGGCATTCAATGCAACAGAAACAGCGGGATAGGACAAAACGGTGCGCGGAGGTACGAGTCGCATCTGCGCGCCGCCCTCTCGCCCTTCAGCGGGCCAGCCCGCGCCCTCCTGGGCAGTCCGCTTTCCTCTGTCCCTCTCGCACCGCGGATCCCGCGGTCTTGCATTCTGGGGGTACCTTCATTTGGGGTAGAAGCTAACTCCCCGCACACACACACACACACCAGCCGTTTTGTTGTTTATTTAACACACACCCCAGCCCCGTATGGGCGCGTACCGAATGTCCGCATCAAGGCTGTCCAGAATGGCCTGGTGCGTGGCGTTGGGCGGCCCCTGCCCCGCCGCCCCCGCCGACGAGG…
chromosome_1	4020037	SNP	G	R	3,4|7	G	9|10	Cre01.g026150	Cre01.g026150.t1.1:Intron	Intron	PF01432					GO:0004222,GO:0006508				CTGCAGGTGGGGGGCTGAGCGCGGGTTGGGCATGCGGGGGGGGTTGTGTGGGAGCGTGGGAGTTAGGGCCGGAGGAGGTGGAGGCAGTGCCATGCCGTGCCTGCCGTTCTGCCCGGTGTACTGCTGGTGATGTAGCCACACACATACAC[G]CACACACACACACACACACACACACACACACACACACACACACACACACAAAAACAGATCTGCTCAGGGGAAGCCCTGGACCTGCGTTGACGCCCTACTGTCCTCGTGCCCTCCTATCTTGTCTCTACTACAAAGTAACGCGGGCTCCTC
chromosome_1	4704499	indel	*	*	0|23	*/-2AC	11|25	Cre01.g032450	Cre01.g032450.t1.2:Intron	Intron	PF00839	PTHR11884				GO:0016020				GGCCCTTGTCCATGTTGCTCTGCGAGGCGCGGCACGGCACGGCACGGAGAGTGGTTACCGCGGCACGGCAGAGTGGTTACCACGGCACGGCAGCGTGTAAGGCTCGCTCGCTCGCCAAGCCGTCCCCACCTCCCGCTCCAAAACCGCCTGCCACCACAGCCAGGCACTTGCACATGCACATGCGCACCGGATCCCTTCCCCCGGCACGCACCTGTAGGCAGCTGATGACGCGCGCGTCGCCGGGCGGCACATCCCCGCAGAAGGAGGACACGGCCAGCGGGCACTCGCGCATGAGCTTGGGGTTGAGCCGCACGTCCTCGTGCTCCAGCTGCTCCACCTCCTCCTCCGCCGCGCGGCACTCGGGCGACAGGTGGTCGGCGGAGCGGCGCAGGCAGTCGT…
chromosome_1	4793047	indel	*	*	0|9	*/-2CG	4|10	Cre01.g033091	Cre01.g033091.t1.1:Intron,Cre01.g033091.t2.1:Intron,Cre01.g033091.t3.1:Intron	Intron	PF01042,PF01902	PTHR12196	KOG2316				AT3G04480.1		endoribonucleases	CGCCACTGCCGCCGCAAACCCACGCACCTCGAGCAGCGCCTCCACCGCCGCCCGTGCCAGCGCGCGCAGCTCCGCCCCGCTGCCGCCACCGCTCCCACTCCCGCTCCCGCCGCTGCGCTCCACAGGCCCAGCTCCGCCGGCGCCGCCGCACCCCGCCGCGCTGCTGCTGCCACTGCTACTGCTGCTGCTGCTGCCGGCTCCTACGCCTCCGGACGCCAGGTAGACTGTGAGGCCCAGGGCGGCGCCGACCACTGTGGTGCGCTGCGCCACCGCCACCGCCTCGCACGAGGTCATGGCGCGCAGGACCTGAGGCAGGCGGCGCAGACGGCGGCAGACAGGGGTAGGCAGGGGACATCCCGGGCGTAAGATGGCATTCATATATGAGCGAGCGCGCGTCGC…
chromosome_1	4869819	SNP	T	K	4,3|7	T	4|4	Cre01.g033700	Cre01.g033700.t1.2:Intron	Intron	PF01933						AT2G34090.2	MEE18	maternal effect embryo arrest 18	GGGTGAGGGCCCGGCGCTGCAGGGCATCCAGGGTGAGCACGAGGTGTTCCCGGCAGCCAACCCGCGCGTGCTGCAGGTGAGGCGGGAGACTGGAGGGCGGGGGATCACAAGGTTAACATTGGGAGGGCGGGGAAGTGTGTGTGTGTGTG[T]GGGGGGGGTGTAAATACCAGCCCAAACTAAACCAAATCCAACGAAAACTGGGGGCGTTGGGTGTGGGGAGGGGGGGTGCTGTAAATACCAGCCCAAGCTTAACCAAACCCTGGGGGGGAGGGTGTTGTTTCCACCATTCCCAGCCCAGGG
chromosome_1	4927271	SNP	T	K	2,2|4	T	3|3	Cre01.g034150	Cre01.g034150.t1.1:Intron	Intron	PF00999	PTHR10110:SF7,PTHR10110	KOG1965			GO:0006812,GO:0015299,GO:0016021,GO:0055085	AT1G14660.1	ATNHX8,NHX8	Na+/H+ exchanger 8	CACGTGCCTGCCCGCAGCTGGGTGTATGCGTGGATGCAGCACCGCAATATGGAGCCGCAGGCGGAGGTGGCCTGGTCCGTGGGCGGCGCGTACCTCAGCTTCTACATCACGCAGGTGTGACAGGCGTGGGGTGGGGTGGGTGGGGTGGG[T]GGGGTGAGATGGATTGGTGTACAGGGTTGGAATGCCGACGGGGGCTAGTAGGGACACATGGAGTCGGGGAGGGGGGGCCGCGACTCGTGGAGGCGTGTGGGTGGCGACGGCAGCAGCAGCAGCAGCAGCAGTCTCTGGGGCGGGGTGGGG
chromosome_1	5222458	indel	*	*	0|14	*/+2GT	14|33	Cre01.g036350	Cre01.g036350.t1.1:Intron	Intron	PF00689,PF00702,PF00690,PF00122	PTHR24093,PTHR24093:SF73	KOG0204			GO:0006754,GO:0006812,GO:0015662,GO:0016020,GO:0003824,GO:0008152,GO:0000166,GO:0046872	AT5G57110.1	ACA8,AT-ACA8	autoinhibited Ca2+ -ATPase, isoform 8	CGACTCGCGGCGGCCGTAGGGGGCCCGGTCCAGGATCTGGCGGCGGCAGTGTGTGTGGGGGGGGGAGGGGGGGTTTAAGGAGGGGAGAGGAGGGAGAGGAGGGAGAGGAGGGAGAGGAGGGAGAGGAGGGAGAGGAGGGTGAGCGCAGATTTGTGTGGGGGCCTAGGTGCGTCCAAAGGCACCCAACAACTGCCGTACCGTGCCTCAGATCTGGGCTTCGGTTCAGTTGGCCTCGGAGTACTAACTTACCCACCTACCCCGCCTGTGCGGTCCCGTGTCGTGCATTGCGTAGTGTCCCGCCCTCCCATCCTCTGCACCGCCAAACCGCCACACCAGCACCACACCACCACCACGCGTACGCCGCCTTCCGCCTACGTGCCCACGTGCCCACCCACCTGC…
chromosome_1	5356327	SNP	A	M	3,2|5	A	3|3	Cre01.g037550	Cre01.g037550.t1.1:Intron	Intron										ACACCGGTTGTTGTTGAACTGTTATCGACATGCCTCGAGCGCCGCCAGCAGCCAGGGCTCATTTAGCTTCAGGGCCGCCCTGCCAGCGGCTCCGCGCCCTACGCGCCCACTCCATGTCATTGCAATCCGCTTGCGCCCACTCGCCCCCC[A]CCTCCCGCCCCTTATCCCCGGCCCGCCCCTCTCCACCGTGCCCCTCCACTCACGGGCAGCTGGAAGAGCGACTCGCTGTCGGCGAAGGCCACCAGCAGCATATACGACTTGGCGGGCAGCACCTCGGGGCACAGCGCGCAGGCGCCCGTC
chromosome_1	5474010	indel	*	*	0|20	*/+2GT	9|21	Cre01.g038550	Cre01.g038550.t1.1:Intron	Intron	PF00534	PTHR12526,PTHR12526:SF168	KOG1111	2.4.1.-	K06119	GO:0009058	AT5G01220.1	SQD2	sulfoquinovosyldiacylglycerol 2	CTACCGGTGTAACAACCTCAGACCCAGCGGGCGAGCTACCTCTTAAAAACCAGGCGGGCAGAAGACAAAAAACAGCAAACATAACAAAACACGCAGCACGCGACAGCACGCGAAAGCACGACCACAGTGGCTGCGGGGCTGAGTCCTACGACCCGGCAGCCTGCACGACCTCAACCGCAACCTAACCAGCTCTCGACGCAAGGGCAGACAATGCCTAAGGGCAGCCACAAACGCGTCTGGCCACTAGGCCGGTCCAGGCCGTAAGACCCGGGGTGTTGCAGCACCCAATACACCCTCTCAGGCATTAAAACCCCGCAAAACCTGGCCCTGCTCCCACGGGCGTAAAACAAAAAACCCTTCGCCTGCCCACTAAGCTCCCCCGCTGACCCTCTCGTATGC…
chromosome_1	5716461	SNP	C	C	7|7	S	4,4|8	Cre01.g040750	Cre01.g040750.t1.1:CDS	CDS										ATCGTGCCCAACGTCAAGAACCGCTGGGACATCATCGCCGTCACCGACTGGTACGGCCGCATCTCCGACATCGCCAAGGACGCCGACATCGCCTGGGACAACTACCGGCGGGAGCAGTCCTACCAGCGGCGCATTGGCGGGGCCGTGTC[C]GCCAGCAGCACCGGCGGCACCATGCCCGCCAGCAGCACCGGCGCTGGGCCCAGCAGCTCCTCAGAGTCCATGGAAATGCAGGCGCTGCTGCAGGCCATTCGCGCGCTCGGACCCAGCGACCGCGCCAAGGTCTCCCGCGCGCTGCAGAAG
chromosome_1	6884655	SNP	A	A	13|14	W	6,6|12	Cre01.g049826	Cre01.g049826.t1.1:CDS	CDS	PF12499									CCTCCCAGCCCTGCTCCGCCGGCGCCGCCTAGCCCCGCGCCGCCGTCGCCTGCACCTCCCAGCCCTCGGCCGCCTGCGCCTCCCAGCCCTGCTCCGCCAGCGCCGCCCAGCCCCGCGCCTCCCTCACCGCAGCCACCTAGCCCTGCGCC[A]CCGTCGCCTGCGCCTCCCAGCCCTGCTCCGCCGGCGCCGCCTAGCCCCGCGCCGCCGTCGCCTGCACCTCCCAGCCCTGCGCCACCGTCGCCTGCGCCTCTTCNNNNNNNNNNNNNNNNNNNNNNNNNNNNNNNNNNNNNNNNNNNNNNN
chromosome_1	7296452	SNP	T	T	10|10	C	12|12	Cre01.g052650	Cre01.g052650.t1.1:CDS	CDS	PF00328	PTHR12750,PTHR12750:SF9				GO:0003993	AT3G01310.2		Phosphoglycerate mutase-like family protein	CGCCTGCTGCTCGTGCGCCGCACACTCCTCCATGACAGTATACAGCGGCGGCGACACCGTGCTACTGCCGGCGCCGGCGCCGCCTGCTCTTGCTCCTGCTGCTGCTGGTGCTACTGCCGGGCCTCCAGCAGTGGCACCACCGCGGCGGC[T]GCTACTGCCGACGCCGGCAGCGGCGCTGCGTGCGGGGGAGGCGGGCGGCGAGGGCGCTGCTGCTACAGCCGCCTGCCGCGCCGCCGCCATGCCGGTCGGCAGTAGCATCTCGTCCTCCAGGGAGGCGTTACCGAACTCCGACACCATGGA
chromosome_1	7314346	SNP	T	T	11|11	K	3,4|7	Cre01.g052750	Cre01.g052750.t1.1:Intron	Intron	PF06011		KOG3903							CAACCCCGCACCGCCACCGCCCCACACAGAGCCTGTCCAGCCCCCCCACGGACGCGTACGGCGGCCGCGGTCTCATCCGCCCCGCCGCCCTGGCCAGCAGCGACGGCCGCTACATGGTCCTGTACGGTGGCAGGGGCAGCAGCAGTGAG[T]GGGGGGGGGGAGCGTGGCGGCGTGTCTCGTGCTGGAGGGTTGGGGTTGGGAGGGGGGGCGCAGATGGGGCCGGCATGCGTGTACGGACGGCGCAGGGAAGACGGCAGTAGGTGGGTTGGGTGGGTGGGGCCGCAGAGCGCAGGGCGCATG
chromosome_1	7804589	SNP	T	C	3|3	Y	2,3|5	Cre01.g055966	Cre01.g055966.t1.1:Intron	Intron										CGGCCGCTGCGGCCGCTCGCAATCCGCTGGGCATCGTCAAGGTAAAACGATTCTCCTCAGGAGACATGGCCATTGGCCCGTAGCTGTCCATGGCCTGAGCGCACCAAGGGTCTCTGCGGAACCTTACTCGTGCCCGCCCCCCCCCCCCC[T]CCCCCCATCTTTGTCCCCTCCCAGCCCGGAGCCGGCCCCGACGTCCGCGGCACCGCTGCCGCCTCCGACTCGGATGACGACCTGCCGGTGGGCGAGCTCGTGGCCAAGCGGCGGCGGCTGAACGGAGGAGGCGGAGGGGGCGGAGGAGCA
chromosome_1	7938583	SNP	T	K	2,3|5	T	4|4	Cre01.g065822	Cre01.g065822.t1.1:Intron	Intron	PF00400	PTHR12764	KOG1538				AT5G56130.1	AtTEX1,TEX1,THO3	Transducin/WD40 repeat-like superfamily protein	CGGGTCTCTGGGCACTGCAGGACTCGATTTACTGCGTCGCGTATGCCCAGAACGGAAAGCGCTTTGCATCGGGAGGCGCGGATAAGACGGTCATCATCTGGACAAGCAAGGTGAGTGGAACCAGAAGGTGGGGGTGGGGGTGGGGGGCC[T]GGGGGTCAGGGAGGCAGCTGGGCTCCCGCGTGCGGTGTTGCCTAGACTCAGTGCGCGTGTGGATGTGTATGCTGAGTCTGAACCTGCTTCCGGGCCTCTTATCACACAAACAGGCGGAGGGCATTCTGAAATATACGCACAACGATGCGA
chromosome_1	7946813	SNP	A	A	11|11	R	3,3|6	Cre01.g066187	Cre01.g066187.t1.1:Intron	Intron	PF02535	PTHR11065				GO:0016020,GO:0030001,GO:0046873,GO:0055085	AT3G20870.1	ZTP29	ZIP metal ion transporter family	TTGTGCGCTAGCATACTGCGTTGCAGTCATGCTCCCGTAATGGACCGGCCCACGCCATGGCAGGTTGGCTCGCCAGCTGCCCTGCTCCTACTCCTTTTATTAGGCTGGGCCTGCCCCTAACACACGCACACACACACACACACGCGCGC[A]CACACACACACACACACACACACACACACACACACACACACACACACACGCACACACACACACACACAGGTATGTGTCATTTGTGGAGATCTTCACCACCAAGTCCATTAAGGGGTTCATGGACGCAGGATACAGTGACAAGAGTGAGTG
chromosome_2	348094	indel	*	*/+2GT	6|15	*	0|15	Cre02.g075600	Cre02.g075600.t1.1:Intron	Intron	PF00940	PTHR10102	KOG4462	2.7.7.6	K10908	GO:0003677,GO:0003899,GO:0006351	AT5G15700.1		DNA/RNA polymerases superfamily protein	AGCCTCAGGAGCTGCCGACCCGCTTCACCAGCGCCCTCAACCACGTGTGGCGGGTGAGTGCGCGGCCGCCCAGTCCCTGTGCGCGCATGACGGTGGGGGGCTGTGAGGCTGCAGGCACTGTAGGGAAAGAATGCACAAGGGAAATGCGTGGGGGCTGGTTCGGTTTTCCCGCAACTACCCTGCCATGCCCGCCCTCCACACATAAACACACACACACACACACACGCACACGCACTGACCCCTCCTCCCCGCACTCCCCCCCGCACCGCCCTGTGCAGCCGCTGCTGGGTGCCGACACGCCGGCGCAGTGCGGCACGCCCTACCTGCGGCTGCAGCGCGAGGGGCGGCGGGGCGGGCAGCTGCTGGTGGGGGCGGGGCGCATGAGCGAGTCGGAGGAGG…
chromosome_2	394969	SNP	T	K	2,2|4	T	7|7	Cre02.g075950	Cre02.g075950.t1.1:CDS	CDS			KOG4462							CGGTGAGGGCGCCTTGGGGCTGGGCGGGTTGGGGCTGGGCGGATCCGGACTAGGCGGATGGGGGCTGGGCGGCGCCGGACTAGGTGGGTTGGGGCTGGGCGGGTTGGGGCTGGGCGGGTTGGGGCTGGGTGGGTTGGGGCTGGGCGGGT[T]GGGGCTGGGTGGCTTGGCAGAAGGCGGCGGCGGCGATGGCCACGCCACAAAGCCCGTTAACCGCACCGCGTCCACCACGACCGTCGCATTCAGCCTGATACGCATGCCCACGATAGGCCCCACCAGGCTGCTGGTGTTGCACGTGAACCA
chromosome_2	488064	SNP	T	K	2,3|5	G	3|3	Cre02.g076800	Cre02.g076800.t1.2:Intron	Intron	PF01222	PTHR21257,PTHR21257:SF26	KOG1435	1.3.1.70	K00222	GO:0016020	AT3G52940.1	ELL1,FK,HYD2	Ergosterol biosynthesis ERG4/ERG24 family	GCCACGCGCGGGTCGCTGGGGTTGGCCCGGAACATGTCCTTCTGGCTGTTGGCGCCGCGGAACACGGCATAGCCCAGCAGCTTCACCGCCAGCACCAGACACGTGGCCGCCACAGACAGGTGCTGCGGGGCGCGGGTGGCGGGGGGCGG[T]GGGGGGGGGGGTACGTGCGCGGGATCGACGATAAAAGTCTCATCATCATTCAAAAAGCCCACCCAGTCAAGAAAATGCGAGACGAGAGGGATGGGTGGTGCGGGCGAGGGGAGAAATGCGCCTGGTTAGTGTTGTTAGGGCGGTTAGCAC
chromosome_2	489634	SNP	G	S	2,3|5	G	3|3	Cre02.g076800	Cre02.g076800.t1.2:Intron	Intron	PF01222	PTHR21257,PTHR21257:SF26	KOG1435	1.3.1.70	K00222	GO:0016020	AT3G52940.1	ELL1,FK,HYD2	Ergosterol biosynthesis ERG4/ERG24 family	CAGCACCAGTCAGCCCGTGGTTTGGTGGTTTTTGGTTTGGGGGGAGGGGAGGGTTGTTTAGCGGACAGGGAAGGACGGATAGGAGGACGGACACGCTCCTCCCACCCATGCAGCACAAACACCGACTGCCAGCCGCTGCGCAGCAACCC[G]CCCACCCGCCCATACCCGGGCCCACACCTGTCCACAGCCCTCCACGCACACGCGCTCACCCCGTGGCGCCGTGCCCGCTCAGCAGCGCGCCCTTCCTGAAGGAGGAGGCGTACAGGTACACCGACAGGGCGCTGCTGAAGATGATGGCGG
chromosome_2	1142502	SNP	G	S	8,6|14	G	12|13	Cre02.g081600	Cre02.g081600.t1.1:Intron	Intron	PF03171	PTHR10869				GO:0016491	AT5G18900.1		2-oxoglutarate (2OG) and Fe(II)-dependent oxygenase superfamily protein	AGGTGGAGCACGAGTGAGGCCACAGGTGATCATGGTGGTATCATGGATCCTGAGGGCGCACAGCTTCCTGCACATGCGCCCCTCCACCAGGTGAGTTTCCACTACCCCCACGATCATCACGGGTGTAGTAGATGGCCCCCGCTCACCCC[G]CCCGCCCCACCCAGCAAGGCGCCGCATCCACACTGCGTTCCCCCCTTGTGATTGAATCACTCCGTTCTCCATGCACGGCTACCCCGCTCCAAAGGCCCTGGCCCACGCCCAGACTCAGGCCCAGACGCCGCAGCAGCCGCTGCGCTCACA
chromosome_2	1423830	SNP	A	A	4|4	M	2,3|5	Cre02.g083500	Cre02.g083500.t1.2:Intron	Intron	PF01494	PTHR13789,PTHR13789:SF71				GO:0004497,GO:0055114				TCATGGCCCTCCTGTCCTGCGCCTAACCCCCTGCCGCTCGCCCTGCTGCTCCACGACGCCTCGGCCCCCTCCCATAAGTATTACGCTTGCGCTCGTTTGAGGTTGGTTGGGTTCAGTTTGGGCTGGGATTTACACCCCCCCCCCCCCCC[A]CCCCCCTTCAAACCCTCTGCCCCCCTCACCCGGCGGTAGCAGCTCGTACAGCGCCGCCCGCAGCGTGCTCCACTGCACGTGGCAGGGCGTGTAGCCGGCCGCTCGCAGCCCGCCCGCGCGGTCCAGCGGCATGCTGCGAGGGCGGCGAGG
chromosome_2	1953754	SNP	C	S	2,2|4	C	9|10	Cre02.g088000	Cre02.g088000.t1.2:Intron	Intron	PF01145	PTHR23222	KOG3090			GO:0016020	AT4G28510.1	ATPHB1,PHB1	prohibitin 1	TAATGTGGCCGCGCTCCAACTAGTCATGCCTGCAATCCTTGCAAACACGCAGGAGACGCTCAAGTCGGTCATTGCGCAGTACAACGCCAGCCAGCTCATCACCATGCGCGAGGTGAGACCGGGCGAACGATTCAGCCGGGGCGGGCGGG[C]GGGGCGGTTGGTGTGCGGGTTCGATCGCTCGGCCAGCGGTGGGACAGCAGCGGGGCACGGTGGTGGGGCACGGCGGTGGGGCACGGTGGCGTCGCATGATGCTGGTTATGCGGCTGCATGTCTAGTGAGGGATGAAGCTGGTGGGAGCAC
chromosome_2	2275628	SNP	G	S	3,2|5	G	6|6	Cre02.g090400	Cre02.g090400.t1.2:Intron	Intron										GCGCGTGGTGGGCCGGGTTAGGGCGCATGGTGGACCGGGTTAGGGCTTGTCCAGAAGGCTACACACACACACGCACACACACATACACAACACCTACCTCGCCTCCGTGCCCTCCACACCGCGTCTCCCCACTCACCCCCCCCCCCCCC[G]CCTGCTATGCTACTGTTCCTGGCTACGCCTTCACTTCTTAGTACTCATGCGTGTACGTACCCACTCAACACCCCCTCCTCCCGGCAGGTGGTGGACGCACCCCTGGAGATCCACCTCAAGCGCAAGCACTGGGCGGACAAGGAGCGCACG
chromosome_2	2399314	SNP	C	C	17|18	M	9,10|19	Cre02.g091226	Cre02.g091226.t1.1:CDS	CDS										TGCCGCTGCTGCTGCTGCTGCTGCTGCTGCTGCTGCTGCTGCTGCTGCTGCTGCTGCTGCTGCTGCTGCTGCTGCTGCTGCTGCTGCTGCTGCTGCTGCTGCTGCTGCTGCTGATGCTGCTGCTGCTGCTGCTGCTGCTGCTGCTGCTG[C]TGATGATGATGATGATGATGATGATGATGATGATGATGATGCTGATGATGATGATGATGATGATGATGATGATGATGATGATGATGATGATGCTGCTGATGATGATGATGATGATGATGATGATGATGATGCTGATGATGATGATGATGA
chromosome_2	2858795	SNP	A	M	2,2|4	A	5|5	Cre02.g094801	Cre02.g094801.t1.1:Intron	Intron										TACTCCCCCCCAGCTCGCCATGCCGCTCCACGACGCCTCGGCGCCCATCCCAAAAGCATGATCGCTTGCAAATAACGCCTCTGCCTGTGCTCCGCTCGTTTCAGCTTGGCTTGCTGTAGTTTGGGCTGGTATTTACAGCCCCCCCCCCC[A]CCCCACATGCCCGCCTGTATGCCGCCGCACACATGCGCGTACGCACCTGTGTCCAGAACAGCCCAATGGCGTTGCGGTCCCAGCGGCAGCTGTCAGGCCGCCATGGGTCCGGACACACGCGCTCGGGCGGCCCCGTGTCCAGCTGCGTGC
chromosome_2	3639718	indel	*	*	0|5	*/+1G	3|7	Cre02.g095145	Cre02.g095145.t1.1:Intron	Intron										TGCCTGCCTGCCCCACTGACCTGCGCAATGAACACTGCCTCGTTGAAGGTGTTGTCCACCCACAGCGCCTGGCTCAGATAGGTGATAAGGGAGTCCACCTGCTGGCCGGTGCGCAGCACGTGAGACACGAAGATGGCGGCTGCAGGCAGGAGCGGGAGGCACCAGGGGGTGGCAGCAGACGCAGGTGGGCAGGCAGGCAGGCAGGCAGGCCGGTCCGGGTGCAGCGGGCAGACAGGCAGGCACATGTGGCCTGCCCATGGCGGCCGTAAACAAGTGCCAACGAAGGGCGCGCGCACTGAAGCCATGAGACAGCGCGCAAGAAGGGTGCTCCCCGCGTGCGGACGTCTCGCAGGGAGCCGCGTGCCGCGAGCGCCGGGTATCCAGCGCTCCGCTGCAGCC…
chromosome_2	3938124	SNP	C	M	6,6|12	C	13|13	Cre02.g096551	Cre02.g096551.t1.1:Intron	Intron			KOG3032							CAGCGGCGTCGTTCAAAGGAGTTGGGGACACTAGACTACTAGAGCCACGCCAGCGGCGGCACGCAGCTGCCACAGGGATGCCTTGTGACGGCTGCCGCATGCATCTCTCCGCATGAAATCGCTTGCCAGCACACATACACACATGCATT[C]CCCATCATCGCCCCCTGCGTTCCCCAAATGCAGCGCTACCCCCCCGCCCTTGTCAGCTTGCCTTGTACTGCGTCCTCCACTGTGCGTCCTACGTGTCTCCGGTTTCTTACTGGGGATGGTGGAGAGACATCCCAAACCCGCAACCCCTAA
chromosome_2	4003460	SNP	A	R	2,3|5	A	5|5	Cre02.g097000	Cre02.g097000.t1.2:Intron	Intron	PF01979	PTHR11647,PTHR11647:SF1	KOG2584	3.5.2.2	K01464	GO:0016787	AT5G12200.1	PYD2	pyrimidine 2	CTGACCCATTACCCCTGACCCATGCTCCAGGGCGGCACGGTTGTGAACCATGACCAGCAGTTTGAGGGCGATGTGCTGATCCAGGACGGGCTGATCGCCGAGGTGGCGCCACGCATAGAGGTGGGGGGAGGTGGAGGAGGGCGGGAGGG[A]GGGGGAGCAGGGCCGGGGCCAGGTGGGGCGACAAGGGACGCCACGGGGCGGCAGGGGGCGGCGAGGAGTGGCCGGTTTCTTGCTTGAGTGGATAGGGATGCGGTTGGTCGGGAGCTGCAGTTGCGGAGAGGGGTCGAGGACGGGTGCGGG
chromosome_2	4345907	SNP	G	T	13|13	G	12|12	Cre02.g099350	Cre02.g099350.t1.1:Intron	Intron	PF00530	PTHR19331,PTHR19331:SF418				GO:0005044,GO:0016020				GGGCGGGCCCGGTGACCTCGTAGTCATAGTCGACATCCAGGGCGGCGCAGGGCGCGGCCACGTTCATGGCGTCAAGCAGCGCGGTGCCCATGTTGGTGCGCAACAGGTTGTTGGACACCTGTGCGTGTGCGTATATGTGTGTGTGTGTG[G]GGGGGGGGAGTTTGGTATATTAATGCATGGGGGCGATCGGGTTAAAGAGTGATGCAGCGGCGGGCGTAAAGGGCGTAGGGTGCAGAGGTACGAGGGATTGACCGGGTGCGCAAGGGGGGTGGGTGGGTTGGAAGCGGCCGGCGGCCGCTG
chromosome_2	4717735	SNP	A	M	2,2|4	C	8|8	Cre02.g101950	Cre02.g101950.t1.2:Intron	Intron	PF05958	PTHR11061,PTHR11061:SF2				GO:0006396,GO:0008173	AT2G28450.1		zinc finger (CCCH-type) family protein	CAAACCACCAGCCACGCGCACATACACAAAACACAACACGCCTGCCCAATGCCCATGCACGCGTGCGGCTCAACCCAGCGGCTTCCCCCCGGCAACGATTCCTTGACTATTGGGGCCCATTGGGCTCGGGCACATACCCCCCCCCCCCC[A]CCCACCCACACCCGCCCACACCTTGCTGGCGTACTCGGCCGCAATGCCGGACTCCACAGTGATGGAGCTGCCGCGAACCGGCGGCTCCGCGGTCACCAGCATGTCGGCAGCGGCCCTGCCGGTGGAAGCGGGGGGGGGGCATGTGCGTCA
chromosome_2	5035248	SNP	G	C	21|21	G	28|28	Cre02.g104450	Cre02.g104450.t1.1:Intron,Cre02.g104450.t2.1:Intron	Intron	PF07714	PTHR23257,PTHR23257:SF99	KOG1187			GO:0004672,GO:0006468	AT2G45910.1		U-box domain-containing protein kinase family protein	GTTGGCGGGCTGCAGTTCAGGCCAGGACAGGTTTATAATTAGAGACATGTGGGTGATGAATGATGACACATGGCAGGTGCAGGAGCTAGCGGGCTGGTGGGGGCGTAGTCAAGGTGTGTCGATTGGGAGGAGCAGGTGTGTGGAGGCGG[G]CGGCACGCACGCCCACACACGCCCACACACGTACACGTGACACGTTCTTCCCTTGTGACCTCGCACGCATGTCCTAACTACTAGCAACAACCAGGCAAGTCAGCGGCGGCCAGCATCCGCGGCTGTGACGTAGTGTGATGCCCGATACGT
chromosome_2	5416972	indel	*	*	0|17	*/+2CA	11|23	Cre02.g107400	Cre02.g107400.t1.1:Intron,Cre02.g107400.t2.1:Intron,Cre02.g107400.t3.1:Intron	Intron		PTHR25480,PTHR25480:SF188								CCGCCGCCACGCCCCGCTGCAGCACCAGCTTCAAGTCGTGACCGGGCGCGAAGCCGCCGCCGCCGCCGCCGGAACTTCCGGCCGCGCCGGGCTGCACACGGCCCGTAGGCTTGCCCGTCGCCTCTATCTGCACAAGACGGGGTGGCGGTCGCACAGGGTGGGGCGGCAAGGATCGGACACGGACCGTATGGCCGCAGACTCCTCGAAAGGAGGCGTGAGGACAAAAACACGCAAAGACGCCACACCGTGCATGCACTGCAACCCCATGCACCCCTCCACACGCATGCCTACGCACGAATGTACCCGCGGGATGTCGGTGACGAGGCCGCGCGCCACCGCCTGCTCGTCCAGGCGCTCCCGCAGAAGGTCCACGTTGAGCATGTTCCACTCCAGCCGCAA…
chromosome_2	5441793	SNP	C	C	19|19	T	31|31	Cre02.g107650	Cre02.g107650.t1.2:UTR	UTR										GAGAGGCCTTGGGGATCACACCCATACCTGATCATGTCTTGTCACTTCTCGCTTCTGAAGCTACTACCCCGCCTGAATTTGCTTTGGGGCCGATGCATTGGCCTCGAGCATGTCATCCCCGCCCTAAACACACGCCGCCGCATGCACGG[C]GTGTCCACAGATACCACGGCACCAGTCTCGAGCCCTGGCACCTACCAGGAACAAGCCCGGGCCGGCAAGTATACTATGCAAGTTACTAAATGAATTGGTCGTATCGACTGCGACAGGCCTTACTGGGAGCTCAGGCCCACATGCTTAAAG
chromosome_2	5451638	indel	*	*	0|16	-2AC/*	12|22	Cre02.g107700	Cre02.g107700.t1.1:Intron	Intron	PF00560,PF00646	PTHR23155	KOG0531			GO:0005515	AT2G19330.1	PIRL6	plant intracellular ras group-related LRR 6	GGCTTTGGGGCTCGTGCTTTCAGTTGCCCCGACGCAGCCCCCACGACCTGCAAACTGCGCAGCATCCAGACGCGCCCGCACCTGTGCCCGTGCCGCCACCGCTCCGCCCTTCCCACCCCGCGGTCTAATCCCACGCCTTCTCCTCCCCTATCAAGTCCACTAAACCCCCCTTCCCGCGTGTCCGTGGACAGGAGCGCTTCCCCGTGTTGCTGTACGACATGACCTGCCTGCAGCACCTGGCCATCGGCCACAACCGCATCAGCTGGTGGTGGGTGCGGGGCAGCCGCCGTGCAGGGGCGGGGGGTTGAAAATACCAGCCCGAGGGGCATGGAGTGTGGGGTGCCGGGGGCGAGGAGCGGCAGGCTGTGATTCCAGGAGTGAACCGGGGACTCGCGATCC…
chromosome_2	5615452	SNP	A	R	3,2|5	A	7|7	Cre02.g109200	Cre02.g109200.t1.1:Intron	Intron										GGAGGACCGGGACGTAGGCATGGGCGACACCGCGCGGCCGCTGGAAGACGGGCCCGAGCCGGAGCCGCTGCTGTTGTTGTTACCACCGGGCACCTGCGACATCAGCAGGCGTAGAAAGGAGTTCGATCGGGGGAGGGAGGGTTTGGCTT[A]GGGGGGGGGGAGAGCAGAGGTGCCGGGGGATAACATTTGAAAACTGTTGGAGCAGCGCAGCCGGAACCTGGCACAGTCGACCAGGTACGTCAAGAGCTAGGTGTTCTTTGCCCGCGACGGGGGCGGGGCGTCAGCTGGGTCATTTCCCAT
chromosome_2	5634393	SNP	A	M	3,2|5	A	5|5	Cre02.g109400	Cre02.g109400.t1.2:Intron	Intron	PF00400	PTHR14205,PTHR14205:SF11	KOG1007				AT1G20540.1		Transducin/WD40 repeat-like superfamily protein	ACTACCCACAGCCGGACGTATTGCGTGGACTGAGGTCACAGACGCAAGCTAATGCTTGCTTAACAGTTTGGGGTGCTGTCATCAAACCAGGCGCCGCCCGGGACCATCGTCCGCGTGGTTAAGCACTCCCCGCTTCCCCACCCCACCCC[A]CCCCACCCACCCCTGGGTCTGCGCCCCGCAGGTACGGCTGCTGCAGTACGACCAGGACAATGAGCAGCTGGTGTGTCGGCGCACGTTCACGCACGCGGCGGAGGTATGGGACATCGCGCCGCATCCCAACCAGGAGGACCTCTTCGTGAC
chromosome_2	5801067	SNP	G	G	25|25	A	28|28	Cre02.g110843	Cre02.g110843.t1.2:UTR	UTR										AGCAACTCCGTGTCCGCGCGCGCCGCGACCTCCAGCAGCTGCGGCACGGGAGGGCCACCGTCCGCCACCCAGTCCCGCTCCCAGGCGCTGACGTCACCACGGAGGGACCTCAGGATCAGTCGTCGCCTTGTGCCACGACAGCACACCGC[G]TACTGATCACTCACATCCCACAGCGCCTGCTGCAGGATCGCCTTGAAGGTAATGCCGGGGCGGGGGCCTCATCGCGGTCAGCCAGCAAGGCCGTGACGTCCGCCGCGGGCATGCTGGTCCCGTAGTCGCACTCGCCACCGCCCACATCAG
chromosome_2	5844814	SNP	A	R	3,2|5	A	6|6	Cre02.g111150	Cre02.g111150.t1.1:UTR	UTR	PF03016,PF07974	PTHR11062,PTHR11062:SF20				GO:0016020	AT3G57630.1		exostosin family protein	GGTAAGGCAAGTTGGCAAAGTCCCGTAGGGTGCAGCTGCTTCCCAGACCCAACAAATGGCAAGCAATTGGCAGCGGCAGGGCAAGAGTGCGCGGCTGGTCGAACGCCGGAGTGTGCACAATGGGTGGAACGTGTGTGTGTGGGGGGGGG[A]GGGTGGGACTGGGAAACGTTTTAATGCCTGGGTAGCCGTTGTGCTGCAGCAAACGTCCACCTCATCACTGCTTATCACCGCCATGGCCATGCGCTGAGCAGGCCGTCTCTGGACTGACCCGGATTGATGGCAGTGCCTGGATAGCGATAG
chromosome_2	6191778	SNP	G	R	3,4|7	G	8|8	Cre02.g113800	Cre02.g113800.t1.1:Intron	Intron										TGCGCCACCTACTGCGCCGCCACCGGCTGTGTCTACTTCGTGGAGGTGTGGGGGGAGGAAAACGCATTGTGGCCGCGAGTTGCCAGCACCACGCACTGCACACACACACACACACACACACACACACACACACACACACACACACACAC[G]CACACACACACACACGCACACGCACACACACACGCACACTTACACACACACACACTTACACACACAGGGTTACGCCATTCTGAGGCTGGACGGCGCCAATGTGGTGACGCCGGTGGCGGGCTGCAGCACCGAGTGCGACCAGGTGCCGGC
chromosome_2	6343231	SNP	A	W	3,2|5	A	41|41	Cre02.g115300	Cre02.g115300.t1.1:Intron	Intron	PF01490	PTHR22950,PTHR22950:SF11	KOG1305				AT5G38820.1		Transmembrane amino acid transporter family protein	ACGATGGACGGACGTCCACAAGCCAGTCAACGCTCAACCTGGTCAACTGCATTCTCGGTGAGGCCTGAGAACCTGGCTATCTGGGAACGGGGTGTTATGGCGCTGGGTTAGCCCCACACGGATGTGGCAACCGCCCCTCCTACACGCGC[A]TAACTGTACGCCCCGCCCTGACACCAGGCGCCGGCGTGCTGGGCTACCCCTTCTGCTTCCGCTCCTGCGGGCTGGTGCTGGGCACGCTGCTCATGGCAGTGTCCATCTTCGCCTCGCGCTTCTCTTACAACCTGCTGCTGTACTGCAGCC
chromosome_2	6343234	SNP	A	W	3,2|5	A	39|39	Cre02.g115300	Cre02.g115300.t1.1:Intron	Intron	PF01490	PTHR22950,PTHR22950:SF11	KOG1305				AT5G38820.1		Transmembrane amino acid transporter family protein	ATGGACGGACGTCCACAAGCCAGTCAACGCTCAACCTGGTCAACTGCATTCTCGGTGAGGCCTGAGAACCTGGCTATCTGGGAACGGGGTGTTATGGCGCTGGGTTAGCCCCACACGGATGTGGCAACCGCCCCTCCTACACGCGCATA[A]CTGTACGCCCCGCCCTGACACCAGGCGCCGGCGTGCTGGGCTACCCCTTCTGCTTCCGCTCCTGCGGGCTGGTGCTGGGCACGCTGCTCATGGCAGTGTCCATCTTCGCCTCGCGCTTCTCTTACAACCTGCTGCTGTACTGCAGCCAGA
chromosome_2	6446285	indel	*	*	0|27	+2TG/*	20|34	Cre02.g115950	Cre02.g115950.t1.2:Intron	Intron	PF00722	PTHR10963,PTHR10963:SF6				GO:0004553,GO:0005975				CTACCAGACTGCAGTACTTGCACCTAAGGCCAGGACCTGCTACCATGCTTGTCATAGAGAACTTCCTTGGCGCTAATGCGTTGCTACGCGCCTCCATGCATGCTCTCGCAGGTTGGGGCAACTGGCAGCGCCAGTGCCACACCAATTCGTCTGCCAACGCGCGCGTCGAGGCGTTCCCGGGGAAGACGGACGGGATGCTGGTCATCCAGGTGTGCGCGTGTGTGTATATATGTTGTGTGCATGTGTGCGTCCATAGCGGGACCTGGCACCAGCTGCCCTTCCTCCGGGGCGTGTGGAGCAGCCCAGCAAGGCTGCGCAACATGCCACATGGTGGCCCTTGCAGCGCTGACCGCTACAGCGCCCAAACCCCACCCTTCAACCCCATCCAGGCCGGCTACT…
chromosome_2	6882436	SNP	G	A	51|51	G	53|53	Cre02.g119651	Cre02.g119651.t1.2:UTR	UTR	PF11397	PTHR12907,PTHR12907:SF3	KOG3710							GCGTCGAGGATGTGACGCCGGACCGAGTCGGGCAGCGCGTCAAGTCGGCTGTAGATGTCCATATGACCACGCTACAGCGTAACTTAATGCGATACTACTGCAACAACGTTGCATTCGAAAGGACCATTCTTTCGTTCCTCAACATACTA[G]CTTTCAATTGCATGTATGCTAATCTTGGACTTTCATGTGTATCTCCAGTCTTATGTGGAGATGAGGCTCCTTCAGAACGCGGTTCTGGGTCGGCCCTTACGGCATGCGCAGCCAGCGAGTGTGTTTTGGCGCGCGTTTCCCGGTGGTAGC
chromosome_2	8053820	SNP	C	C	11|11	M	4,6|11	Cre02.g141066	Cre02.g141066.t1.1:Intron,Cre02.g141066.t2.1:Intron,Cre02.g141066.t3.1:Intron,Cre02.g141066.t4.1:Intron	Intron										CGGCGGCGGGTAAAGGAGTGAGGATGGGATCACACACCCACACACCCACACACCCACACACGCACACCCACCCACCCACACACCCACACACACCCACCCACACACACACACACCCACACACCCACACACCCACACACACACACACACAC[C]CACACACACACACACACGTACGTCAGACGTACCAGCGCTGCCTTCCCCCCGCCGGCCTCCCCTCCTCCCCCGGCCTCCACGCCTGAACACCCCAACCCCAGACCTCGCAGCGGTCTGCATCTCCCGCGACGGCCTGCATCCTCCACGCCT
chromosome_2	8199267	SNP	C	C	5|5	S	2,2|4	Cre02.g141166	Cre02.g141166.t1.1:Intron	Intron										AACGTCGTTGGGGTACAGCGTGTGGAGAGGCCATCGTATAGCAGTGATGTTGTCGGTATGTGGTGCCGGCATCGGGGCGGTGCATGTGGGGGGGGGATAGGGGGGGTTGGAGCGGGGTGGGGTTGGGGTTGGGGTCAGTTGCTGGGTGT[C]GGGGGTGGTGACAGGCAGGCAGGCTGACAAGGCAGTGATGGGGCGGAGTAGAGGTACGGGCATGTGTGTGCTGCTTCCCGCTTCCAATTGGGGCCTTCTGGTCCTGTGTGTGAGCAAGCCTGTTGTCTTCGTGCGCACCTGGGCGGAGGT
chromosome_2	8500817	SNP	G	G	3|3	S	4,4|8	Cre02.g141826	Cre02.g141826.t1.1:Intron	Intron	PF00069	PTHR26392				GO:0004672,GO:0005524,GO:0006468	AT2G02800.1	APK2B	protein kinase 2B	CCCTGTTCACCTGCGCAGGCGCGGTGAGCGAGGGCGGGTTGGTTGTGCGCGTGTGTCCGAAATGACGACGCGAGTAAAAAGGCATAGGCGATCAGTGGTGAAACGGCAACGGCCTTGCTATGCGCTGGCCACGACCGTCACAGCCACCC[G]CCCGCCCGCCCGCCAGCCACCCAGTCACCCACCCACCTTGCTTGCTGCCTGCTGTATCATGGATTCAATCTGTTGCGCCATCAGCAGCCGGGGCGTGGCACCGCCGCCACGGCCAGAAGCCGCGGGCGTCCCAGACGACCCCCCTGCCGC
chromosome_2	9109769	SNP	A	A	8|8	G	5|5	Cre02.g143347	Cre02.g143347.t1.1:Intron,Cre02.g143347.t2.1:Intron	Intron										TCCCCTCTCGTTATGCTCTCTCTCACCCTCCACACCCACACCCACACCCACACACACCCACCCACACACACACACACACACACACACACACACACACACACACACACACACACACACACACACACACACACACACACGCGCGCGCGCGC[A]CACACACACACACACACACACACACACGTGCACCTCCACCCGCCGTCCCGCCCCACAAGGCCCAGCAGCACCCGACGCTCCCGCCGCGAATCCCACCGATCGACGGGCCGCAGCACTACTACCTTTGCGCTCGACAGACCAGCACCACCA
chromosome_2	9134435	SNP	C	Y	17,12|29	C	36|40	Cre02.g143447	Cre02.g143447.t1.1:Intron	Intron	PF00789	PTHR23153,PTHR23153:SF14				GO:0005515	AT2G01650.1	PUX2	plant UBX domain-containing protein 2	GCCGGCTGGACGCATGTCGCCTGCAACAGGGACAGCAACACTTTGTGCTACAGCTGGAGTGGATGGATGACGGCTGTAGCAGCAGCAGCGCTGGACGTGAGCGTGCTGGCGGCTGCGACACTGCTGACGGCGTCAGGTCCATCGTTAGT[C]CTCATGTGACAGCGGCAGCATTAGTAGTGGCGGACAGCGCCACAGGTTGCACGCCAGCAACCAACTGCCTTTGGGATTATAGTTGCGGCGGCGGAAGGCTGTGTTCGGACTGCTACAGCCGCGCCAAGATGGCGGGCGGCAGTAGCCACT
chromosome_3	309490	SNP	C	Y	2,2|4	C	3|3	Cre03.g144607	Cre03.g144607.t1.1:Intron	Intron										CTGGAGTGAGCCGGCGTGACTGCGGCGCCTGGATGGGCAAGGCGGCAGCAGCCATTGCCAACCCGCTTCATGCAACAATCGCATGCCTCCCCAACTCCTGCCCAACTCTCAATCATCACCCACTTCCCCTCCCTCCCCTCCCCTCCCTC[C]CCCCTCCCTCCCCTCCCTCCCCCCTCCCCAGACGGCCCTGACGCCGAGCTGGAGGAGCTGCTGGGCCGCCTGACCGCCGCCGTGCGCCTGCTGTACGGCCCGCCGGGGGCCACCTGGGTGGTGGGCGCGGAGCTGGACGAGCTGGCCTCG
chromosome_3	813771	SNP	T	G	4|4	K	3,3|6	Cre03.g146407	Cre03.g146407.t1.1:UTR	UTR										TGGCGCTGGTCTGAGGCAACGTCAGCAAGCTGAGGGAGCTCCTCGGCCTGGGAGGCTTGATCGCGGAGGGAGTAAGATGGGGAAGTGGAGGGGGGAGGGACGGGAGCACTGTGCATGCGTTGGCGCGAGGGCACACCGGCTGGGGCGGG[T]GGGGGGTGGCAAGCAAGCGGATTACGGAGGCATGCTGCGGCAGGAGTGCGCGCAGCAAGAGGCTGCCTTCAGAGATGCTGGGCAAAGTGTGTGACACGCGTATGTGACACGCGCGCGTGTGTGTGTGTGTATGTGTGTGTGTATATGTGT
chromosome_3	1921179	SNP	C	C	32|32	T	42|42	Cre03.g155250	Cre03.g155250.t1.2:UTR	UTR										CTAACTCCCAAGCATCCTCCTCGTTGAGAGGGTTGCTGCCCTTTTGCTTTTGGTTACAGTGAACTGTACACACGTGAACACTGACCCCATATTCTTTGCTTGCGTGACTCGCTTTCTCATCTCATTTACCGTTTGATCCTAACGTCCCG[C]CGTCCTGTTCGCAACAGAGTGATCAATATAGCGGGGTTAGCCAGGAGAGAGCGTGTTGTGGTGTAGCACATGTTATGCGTGCGTAGCGCCTCTGATGACCGATGCTTTGGACGACGGGGTTTATGGACGCTGCGTGGATGTGACAGCCTG
chromosome_3	2166251	SNP	G	G	34|34	A	29|29	Cre03.g157350	Cre03.g157350.t1.1:Intron	Intron										AGCGTCGCCCCCGCTCTCGACTTGGCCTTGCGCCGTGGGGGCCCCGGTGCGGGAGCTGCTCGGCCCGGCCTCAGATGCGGACGGCGTCTGTGCCGCACGCACACGCGCACTCTGCTGCAGTTCACGGATGCGGTCCTACGTACGAAGGG[G]ACAAACCACACTGTGGGTGCGCCGTAAAAAAGGATCATGCCCTGGTGACGGCTTAGGCCACAGCTGCGCCACGTAAGCGCACAGGCCTCGATAGAAGGTTCGAAACGAACCTCTGAGCGCCAATGCACACGCCGCTTGCACTTGCGCGTA
chromosome_3	2811890	indel	*	*	0|7	+2CA/*	7|13	Cre03.g162300	Cre03.g162300.t1.2:Intron	Intron	PF00106	PTHR24316,PTHR24316:SF144	KOG1208			GO:0008152,GO:0016491	AT4G23430.1		NAD(P)-binding Rossmann-fCC-124S superfamily protein	CCGCTGCTGCCGCCCGTCACCAGTGCCGTGCGGCCGCGCAGGTCGGGAATGCGGTTGGGCGTCCAGCCCACCTGGCGCATGGGGCGGCATGGGGCGGCGTGGGGCGTCGGCGTGGTGCATGGCGGCATGGCGTGGGGCGGCGTGGGGCGTGGCGTGGCGCGGCGTGGGGTGGTGGAGGTTGATAAGGGTGGAGGTGAGTTGGTGGGGGGGGGAGGGGGGAAGGGAGAGGGAGCAAGCGCATGGGCGTGCCGGTGATGACGCGGAGGGCGCGGCGCCACTCAATTGAAACATTTGGAGGAAGCAGCAGCAAGTAAGCGTCACGAGTTGCACGCCGGCAAACCCGGTAAACGTTATTATTGTTGCGCCCTAAACCCGGTAAACGTTATTATTGTTACGCAA…
chromosome_3	2871542	SNP	T	T	26|26	A	22|22	Cre03.g162701	Cre03.g162701.t1.1:Intron	Intron	PF00176,PF00271	PTHR10799:SF209,PTHR10799				GO:0003677,GO:0005524,GO:0003676,GO:0004386	AT2G28290.1	CHR3,SYD	P-loop containing nucleoside triphosphate hydrolases superfamily protein	CCGCGCCTGCCGCGGCCTATAGGGACGTGAACCGGCGCAGGAACGTGTTCAGGGCGTGGACGGTGTTCCAAGGCAAGCACTACCTCAGGTAAGCACGCACGACAAGGTATCCAGTTTGGTCGGGTTGGCTCCTTCCTTGTCGGCCCTCC[T]TAGTAACCCGTCACCTGTCCATTCTGTGACCTGACGTTTTATCTCTGTCGCGGCCTGCCGCAGCCCCTACTACCCCGACGCTCGTTCCGCCGCCGCCGCCGCCGACTACTACAACTACAAGCTGCGCGGCGCGGCGGCGCACCTGAACCT
chromosome_3	2944693	SNP	T	T	9|9	G	8|8	Cre03.g163200	Cre03.g163200.t1.1:Intron	Intron	PF01422	PTHR12360				GO:0003700,GO:0005634,GO:0006355,GO:0008270	AT5G05660.1	ATNFXL2	sequence-specific DNA binding transcription factors;zinc ion binding;sequence-specific DNA binding transcription factors	CTTCACGGCGGGCCCACGGCACTGCGCGCTGCACTCGCCCTGGTGGCAGCGGTCGGCGCAGGTGTGCACGCCGCAGGGCAGCAGCTTGCCGCACGTGGCACCGCAGCTGGGCACCTTGTCCGTGCAGCCTGTGTGCAGGCGGGCGGGCG[T]GTGTGTGTGTGTGTGTGTGTGTGTGTGTTTGTGTGTGTGTGTGTGTGTGTGTGTTTGTGTGTGTGTGTGTATGTGTGTATTGGGAGGTGCAGGTGCATTGCAGGCCACAGCGTGGGGCTTAAGCAACAGCAGCAGCAGTAGCACATAAGC
chromosome_3	2944695	SNP	T	T	10|10	C	9|9	Cre03.g163200	Cre03.g163200.t1.1:Intron	Intron	PF01422	PTHR12360				GO:0003700,GO:0005634,GO:0006355,GO:0008270	AT5G05660.1	ATNFXL2	sequence-specific DNA binding transcription factors;zinc ion binding;sequence-specific DNA binding transcription factors	TCACGGCGGGCCCACGGCACTGCGCGCTGCACTCGCCCTGGTGGCAGCGGTCGGCGCAGGTGTGCACGCCGCAGGGCAGCAGCTTGCCGCACGTGGCACCGCAGCTGGGCACCTTGTCCGTGCAGCCTGTGTGCAGGCGGGCGGGCGTG[T]GTGTGTGTGTGTGTGTGTGTGTGTGTTTGTGTGTGTGTGTGTGTGTGTGTGTTTGTGTGTGTGTGTGTATGTGTGTATTGGGAGGTGCAGGTGCATTGCAGGCCACAGCGTGGGGCTTAAGCAACAGCAGCAGCAGTAGCACATAAGCGC
chromosome_3	3143097	indel	*	-6GCTGCT/*	7|12	*	0|11	Cre03.g165050	Cre03.g165050.t1.2:Intron	Intron	PF00702,PF00690,PF00122	PTHR24093:SF61,PTHR24093	KOG0205			GO:0003824,GO:0008152,GO:0006754,GO:0006812,GO:0015662,GO:0016020,GO:0000166,GO:0046872	AT3G47950.1	AHA4,HA4	H(+)-ATPase 4	ACCCGCCCACCCACCCACCCACCCACCCACCCACCCACCCACCCACCCACCCACCCACCCACGCACGCACCCACCCTCTCTTCCCCGCCGCGCATTGTTCATCTGTCCACAGCGGTGCCGCCCGGCCAGCTGGCGCGTGTGTCAGCGGGGCTGCAGCTGGCGCGCAGCAGCGCCCGCGCCGTTCGCGAGACCATCTCCCGCCGCAGCGCCGCCACCGCCGCCCTGTACCGCAGCAGCGGCACAGCCGGCAGCGCCGCCGGCAGCGCGCGTGCCTCGCCGGCTGGCAGCCGCCGCGGCTCAGGCGTGACCGGGTCCACCGGCCGCGGCAGTGGCGGCAGCGGTGGTGGAGTGGGAGGTGGTGGTGGTGGTGGTGGTGGTGGTGGTGGTGGTGGTGGTGGG…
chromosome_3	3163671	SNP	C	Y	2,2|4	C	3|3	Cre03.g165215	Cre03.g165215.t1.1:CDS	CDS	PF00899	PTHR10953	KOG2337		K08337	GO:0003824	AT5G45900.1	APG7,ATAPG7,ATATG7,ATG7	ThiF family protein	TCAACTCTGCCACACATACCTACCTATCGTGCTGACACACGCCGGCCACCGCCCTACCCTACCACCTCCTACCACCCTCCTACAATGCCGTCCAGTCGTCATCCTCCTCCCCCTCCCCTTCCTCCTCCTTCCCCTCCTTCCCCTCCTCC[C]CCTCCTTCCCCTCCTCCTCCTTGCCCACCTCCCCCTTCCCCTCCCCCTTCCCCTCCTCCTTCCCCTCCTCCTTCCCCTTCCCCTTCCCCTCCTCCTCCTCCCCCTCCCCCTTCCCCTCCTCCTCCTCCCCCTTCCCCTCCCCCTCTTCCT
chromosome_3	3258400	SNP	A	A	13|13	M	5,4|9	Cre03.g165750	Cre03.g165750.t1.1:Intron	Intron	PF05000,PF04983,PF04997,PF04998,PF00623	PTHR19376:SF15,PTHR19376	KOG0261	2.7.7.6	K03018	GO:0003677,GO:0003899,GO:0006351,GO:0005634,GO:0008270,GO:0032549	AT5G60040.1	NRPC1	nuclear RNA polymerase C1	GAGCGGGGCTCAGGAGGCGCACGCGGGAGGCCGCAGCGCCCCAGACCCATCTTCAGGCACACCTGGGCCTGGAGTCCCCTTGCACCCCTTGCCATAGAGTTACACGCGCGCTACACACGCACACACACACACACACACACACACACACA[A]AACACACACACACACAAAACACACACACACACACACGCACACACGCACACACACACACACACACACGCACACACGCACGCACACACACACACACACACACCTGCGTGGCGTGGATCATGATGTCGCCGTTCTTGGGCGTGGCCAGGTTGT
chromosome_3	4362139	indel	*	*	0|20	*/-2TG	9|22	Cre03.g175200	Cre03.g175200.t1.2:Intron	Intron	PF01103	PTHR12815,PTHR12815:SF6				GO:0019867	AT3G46740.1	MAR1,TOC75-III	translocon at the outer envelope membrane of chloroplasts 75-III	CGACATGTAGATTAGAGACACAAGCGCCCACCCCCAACCCCCAACTGTAACCCCCCGCCCCCAACCCCAAGCTCCACCAGCCCCACCCCCCATACACACACACCCAGCCGCCGCACCGCACCTGGCTGGTCCAGCCCTTGAGGCCGAAGCGGTCCACGAACACGGGCGGCACTTCGGACTCGCCACCGGGCGTGAAGATGGTGGAGGTCTTGCGCGTGTTGAACAGCTGCGCGTTGCGGGTGGTGTGCGGCTTGTAGAAGGGCTCCGAATAGGCCACGGAGAAGCCCAGGTCGGCCGAGGGGTTGCGCCAGTCGGAGGCGGACAGCGAGAGCGTGGCCGACTCCGAGTTGCCGAACAGGTTCTCGTGCGAAACCTATGCAGAGGGGACGTGAGGAGGGC…
chromosome_3	4557526	indel	*	*	0|6	*/-2TG	5|12	Cre03.g176833	Cre03.g176833.t1.1:Intron	Intron	PF00022	PTHR11937,PTHR11937:SF76	KOG0676				AT3G18780.2	ACT2,DER1,ENL2,LSR2	actin 2	TTGCGGTGCACAATGCCCGGCCCGTACTCGTTGTACTCCTCCGCCGTCACCCACTGGCTGGCGAAGCTGGCCAGCGAGGCCAGCACGCTGCCGCCGATCCACACCAGGAACTTGCGCTCCGGCGGCGCCACCACGCGCACGGTGCAGGCGGAGGGCGCCAGGGCCGTCAGCTCCTTGTGCAGGCGCGCCGCGATGCCCTGCGTCATGGTGGTGCCGCCGGACAACACCACGTTGTACAGCAGCTCCTTGCGCACGTCTGCGCGGCGAGGGTGGCGGGAATGGGGGTTGGGTGGGATGGGGGAGAGGGTTAAGGGGTGGTTGATTTGGGGGAAACGAGGGTTGAGGGAGCGAGGACAGCGGGGCCTGAGTCGGAGGGAGGCACCATAAGAGGGATGCTGT…
chromosome_3	4595120	SNP	C	S	4,4|8	C	5|5	Cre03.g177007	Cre03.g177007.t1.1:CDS	CDS	PF02373	PTHR12480,PTHR12480:SF6					AT5G63080.1		2-oxoglutarate (2OG) and Fe(II)-dependent oxygenase superfamily protein	CCTCCCCACCCCTGCTACCCCCGCCCGCCCGCCCGCCCACCTGTATCAGCTCGTACGCCACCGCCCGCGCCGCCGCCAGTCCGGGGAAGTCCGCCTCACGCAGGCGGGTGGGCACCCGCCACAGCTCCAGGTGCGGCGCCAGGCGAGTG[C]CGCCACCGCCACACCCTCCACCCCCTCCACCTCCTGCACCCCCTGCACCACTCCCGCTCCCGCCCGCCTCCGTCACCCCCGCCCCCTCCGGCTGCTGCTGCTGCTGCTCCCCCGCCGTCCCGGCCCTGTAGTCGTAGAGCAGGTGTGTGT
chromosome_3	4952202	indel	*	-1G/*	3|6	*	0|2	Cre03.g179961	Cre03.g179961.t1.1:Intron	Intron	PF03104,PF08490	PTHR10670	KOG1798	2.7.7.7	K02324	GO:0003887,GO:0006260,GO:0005634,GO:0008270	AT1G08260.1	ABO4,EMB142,EMB2284,EMB529,ESD7,POL2A,TIL1	DNA polymerase epsilon catalytic subunit	CAGGCCGCCGCCGCACAGCCCGCACAGACTACGCAGGTGGCCGGACGTTACCTGGGGGGGGGGGGTTGGGGTGTAGGGGGGAACGTGCGCGTGTGGGTATGTGTGGGGCGGGCATGGGCGTTCTGAGGCGCGTGGGCTCGTGGCATCACGACACGCACCGACACACCTGCGCCCCCCCCCACACAAACCTGTGAGCCCCGCGCCCCGCCTCGCCCCGCCTTGGGCCCCGAGCAACGCCCCCCGCCCCCCGCCCCCGGGCCGCACCTGCTTGCACTTGACGCACGCCAGGTCCTGTGTCTGGTAGGCCGCCTCCTCCCTCCGCAGCAGCCCCACCAGCCGCCGCTCCAGCCCCGCCGTGTCCAGCTGCTGGCGGCAGGCCCGGCAGCGCCAGTCGTGCTG…
chromosome_3	5622733	indel	*	*	0|9	-1G/*	3|5	Cre03.g187050	Cre03.g187050.t1.2:Intron	Intron	PF07690	PTHR11662:SF23,PTHR11662	KOG2532			GO:0016021,GO:0055085	AT2G29650.1	ANTR1,PHT4;1	phosphate transporter 4;1	TTGGGGGCCCCGCTGCTGCTCTTCTGGCTCAAGGCCGTGCCCGACGCACCCGCCGCCGCGGCTGCCGCACCAGCAGCGCCCGCACCCGCAGCACCCGCGGTCGCGGCGCCCGCACCCGCGCCTGAGGCCGCTAAGCCCACCGCTCCCGCAGCAGCAGCCCGGGCCGCCGCACCCAACAGCCCTCCAGGCACCTCCATGTCCTCTATCAGCGTCAACATCAACTACGCCTCCACCTCCGTCCCCGTCACGGCACAAGCCGCCACCGACCTCGCGGCCTCCAACGCCGCCTCCGCCGCTGCCGCGTCCGCAGCCTACGCCGCAGCGGCGGCGCCTGCAGCCGCCGCTGCTCCTAGCACCGCTGCTGAGGCGGCCGGCCCAGGGCCGGGCAGTGCTGTGGCG…
chromosome_3	5766180	indel	*	*/-2GT	6|15	*	0|18	Cre03.g188550	Cre03.g188550.t1.1:Intron	Intron	PF00271,PF00270	PTHR24031,PTHR24031:SF25	KOG0348			GO:0003676,GO:0004386,GO:0005524,GO:0008026	AT2G40700.1		P-loop containing nucleoside triphosphate hydrolases superfamily protein	GGTGGTGACGTTGGGGAAGTCCAGGCCACGTGCCGCCACGTCCGTACACAACAGCACACCGTCACCCTCCTGCGCGGGTGGGACCGCGGGAGCGCGAGCGATGACACACACACACACACACACACACAACACACACACACATTAATACAATAGCATGTATCTGCACGATGCTGAGCTGTTGAGTCCTGACTTGCTATTCGAGACCGCTGCTACGGCGTCCCATTTCATACGATATGGGCTGAAATTACTTACTTACACACAAACACACACACACACACACACACACACACACACACACACACACACACACACACACACACACACACACACACACACACACACACACACACACACACATTTCCCTTGTGCTTTCCTGACGCGCACGCACCTTTGAGAAGC…
chromosome_3	5777646	SNP	G	G	6|6	S	2,2|4	Cre03.g188700	Cre03.g188700.t1.2:Intron	Intron	PF04755					GO:0005198,GO:0009507	AT5G09820.2		Plastid-lipid associated protein PAP / fibrillin family protein	GAAGTGAGTTAGTGAGCAGATGGGCACGGGCGAACGTCTTGGGGAGGAAGTAGCGCTATGGCGCCGAGGCGCCCCCGAGTGTGAGCGTGGCCAGCGGCGTCCCCCCCATTGGGTTCGGTTTAGTTGGTGGTATTTGTCCCCCCCCCCCC[G]CCCCTGGCCTCTTGCCCGCTTGCCCCCAGCACCCAGCTCCCAGCGTTCCTCACCAGCGCCGAGTCCAGGTAGCTAATGTCCACTCGCTGCGGCGAGGCCACCGAGTAGTTGGCGCGGATGGTGAGCGAGCCGCGCAGCGAGGACAGGCCA
chromosome_3	5868188	SNP	G	G	9|10	S	3,2|5	Cre03.g189605	Cre03.g189605.t1.2:Intron	Intron		PTHR14027,PTHR14027:SF10	KOG2002				AT2G06210.1	ELF8,VIP6	binding	TCCCCCTGCTGCTGCTGTTGCTGCTGACTCACGCCTTGTCTGTGTGCGTGCTCTCCCCCTCTCCCCCCCCCCCACAACGCGTCTACGCTGCAACTGTACCTGCCTACGACTTCACTTCTTAATTAATCATGAATGTAACCCCCCCCCCC[G]CCCCGCACAGGAGTGGGCTGTGCGCACGTTCCGCAAGGAGCGTGTGGCGGGTGACCCCACCAAGCTGCCCGACTTCCAGCGGGCAGAAGTGCTGCTCAAGGAGGTGGGGCAGCGGCCGAAGGGAGGGGTAGCACTCCTACAAGGGGGGAG
chromosome_3	8415277	SNP	T	W	2,2|4	T	4|4	Cre03.g199199	Cre03.g199199.t1.1:UTR	UTR	PF07282									TGGGAGGGGGCCCTCGTGGCCACGGCCAGGACTCCTGCCCCTCCCTGGTCCGCCCCAGCGGCTGGAACGGAGCCTCGTCCTCTCCACGGATCCTAGACAGCAAAATACCGCACTGCACGCATTCAGAAGGGGTCCCATCCAAACCCTAA[T]GTGAATGATGGGCTTTGGAAGTGCAAGAACAATCAGCCACAACTGGTTGGTGTGTCAAAGGTCCTTCAGCGGGCCTCCTGCCCCTTGCAGGCCTGCGATAGCGCCAAGTTCACAACCGCTTCACTCTGGCAACCTCCAGCTCATGCCAAC
chromosome_3	8176742	indel	*	*	0|29	*/+3CAG	13|27	Cre03.g200351	Cre03.g200351.t1.1:CDS	CDS										AGCTGCGGTCGCTGGACCTGTCCCCCGCCGGCCCCAGCCGCCGCGCCGCCGCCGCCGCCGCCGCCGCCATGGTGGCTCTGACGGGGCTGACGCGGCTGATGGCCAATGAGGCGTCGCTGGCGGCGGTGGCGCCGGCACTCCGGCACCTGCGCGGCCTGCGGGTGAGAGCGAGTATGCATGCAAAAGTGAGGTAGGAGGGCATGGCGTGAAGGTTACAATGGCTGTTGCTGTGACCGGCGCTGTCCGAAGATGTATTTTGAAAGGATTGCTAAGGGTTGCCAAGAAAGCCTCCATGCCTTGTGGGTCAGTGCCGCTCTTTAGCTAGGCATCCACGCAAATGCACAGGTACTGGGCGTGGGGCCCTACTGCTGCACGGACCGCGAGGTCAACGCCCTGGCG…
chromosome_3	8483791	indel	*	+5CCCTT	3|3	+5CCCTT/*	10|17	Cre03.g200543	Cre03.g200543.t1.1:Intron	Intron	PF00153	PTHR24089:SF112,PTHR24089	KOG0752				AT3G21390.1		Mitochondrial substrate carrier family protein	GACCAGGGTGCGCGGCGGGTAAGCGTGTGGACGAGTGGGCGCAACAGGCGAGCCCGATCAGCGAAGCAGCCAGCCGCAGCTGAAGCCACAGCGCCGCGCCACTCCCGCCCGTCTGCTGCCCAGCTCCCGCACCGCACAGGGACTCGCCCTAGCCACCGTCATGAGGACGCTCCCGATGTGTTCACCGTGCCCACGTACCGCGCAGATACCAGCCCCTCGCGCCCACACGGGCACGCCACCACTGCCCCTGCCCCCTGCCCTCCCTGCCCTCCCCGCCCTGCCTGCCCCCTCACCTGTCAGTCCGTAGCTGGCTGCCGCCTGGCGCACCTGCTGCAGCGCCACGAACTGAACCGCCGTGTACGGCACAGTCAGCAGCAGGCCCGGCACCGTGCCGCGCCA…
chromosome_3	8486669	indel	*	*	0|1	+2GG/*	3|5	Cre03.g200655	Cre03.g200655.t1.1:Intron,Cre03.g200655.t2.1:Intron	Intron	PF00089,PF00933,PF01915	PTHR22939,PTHR22939:SF1				GO:0004252,GO:0006508,GO:0004553,GO:0005975	AT5G40200.1	DegP9	DegP protease 9	CGGGGTTGGGGTTGTCTTGGTTTGGAACGATGTGAAGATGGGGTTGGAATTGCGGGGGTGTGGCAGATCGAGGCGCCGCAGACATTGCCACCAGTGCCCAGCTCGGCTCTTGCCTGCAATGGCAATGCGATGGCACTGACGCGACGTCCAGTGGGGGCGGGCGCCCAAGGCCCCAGCTGCCTGTGACCCTTGGCCCTCCAACCCGACGCTCCACGCCCTCCCCCATGGCTACGGCTTCACTTCTTAAATAATCATGAATCCCCCACTTATCAATCATTGCGCCCCCTCGCCCGCCCCCTTGCTCCCAATGCCACAGTAGTATCCTGCTCACAATGCCTTAGCCTTGCAACCCCCATCGGGTTCGGTTTAGTTTGGGCTGGTATCGACCTCCCCCCCCCC…
chromosome_3	8712971	indel	*	-8GGTCGCCC/*	3|6	-8GGTCGCCC/*	18|20	Cre03.g204465	Cre03.g204465.t1.1:UTR,Cre03.g204465.t2.1:UTR,Cre03.g204465.t3.1:UTR	UTR	PF05686	PTHR12203					AT3G61280.1		Arabidopsis thaliana protein of unknown function (DUF821)	CGCACGACGTGCGCGAGCGCACTGCTTGGCCCAGCCAGCCAGCCCGCAACAGCTAATGAGCACACGTACGCATGCATGTGTAAGCACAGTCATACACGCACGCACGCGTCCCGTTCATGCCCTTGCATTACTCCATCAGATGTTTGTCCTTCGCGCACGCACGCGCGCGCGCACGCACCAGCGAGATGTTCCGTATCATGGCGTCCGTGATGCCGCCCGCCTCGTCCAACCATGACAGGTCCCTCTGGATCCTACAGTGGTAGATAAGCGGCACAGGGCTTTTAAATGTGCATGCTGCTGCCTCATGCATGGATGCGTGGTGACGATTGTATAACATTGGATGGTGTGTGTCGGTGTGGGCATGGACCGCGTGTGTGTCTGTGTGAGGCCATGCATGCA…
chromosome_3	8743136	indel	*	*	0|2	+12GCTGGGGGCAAG	4|4	Cre03.g205025	Cre03.g205025.t1.1:CDS	CDS										GCGCACCGGTAGGACAGCAGCACGTCGTAGGTCGCCACCGTGACGCCGTCCTCCTGCACCCGGTGCAGCCGGACCAGCTCACTGCCGGCCCGCGCTGATGTCACCGCCTCCGTGGCCGCGGGGAAGAAGGTGCGCAGCGTCACGCGCCCCACCAGGTGCTTGCGGCTGCCCCCGGTCAGGCGGAGCATGTCGGTCGGAAGCTGCGTGTACGGCACCTGCCCCGCGGCCTGCGGCTGGGGCTGGGGCAGCGGTGACGGGGCCGAAGCAGGCGGCGAGGAAGCGGCGGGAGTGCGGCGTGGAGGTGGCTTGGCGGGCGCGGGAGGCGCGGGAGGCGCGGGCTGCGCCTGACTGTTGGCCGCTGCAGCTTCCCAGGGCTTTGGCACGCTGGCGACTGCCACC…
chromosome_3	7553645	SNP	G	S	6,4|10	G	7|7	Cre03.g205050	Cre03.g205050.t1.2:Intron	Intron	PF03982	PTHR12317	KOG0831	2.3.1.22	K14457	GO:0016747	AT3G51520.1		diacylglycerol acyltransferase family	TCTGGGTCTTGGCTTCTTTGGGATTGGAATACGCTACCTCCCCCGCTTCGCTAGTTTGGCTTGGTTTGGTGTAGTTTGGCCTGGTACAATCCCCCCGCACACACATGCACACACGTACACTCACACACACACACAATGCCCCCCCCCCC[G]CACAAACAGGTGGCCTACCTCTCCAGCCGCACCGGCTTCGTGCGACTGGCCGTGCAGCACGGCGCGCCGCTGGTGCCAGTGTGGGCGTTCGGCCAGACGCGCGCGTACAGCTGGTTCCGGCCGGGGCCGCCGCTCGTGCCCACGTGGCTC
chromosome_3	7503509	SNP	A	M	3,2|5	A	5|5	Cre03.g205400	Cre03.g205400.t1.1:Intron	Intron	PF07707,PF00651,PF01344	PTHR24412	KOG4441			GO:0005515	AT5G01660.1			AAGCGTGTGTGCGCGTGCGCTGTGTGTGTATATGGGGGGGGGAGGGCGGGAGGGGCAGCCGTCCATGACAGACGGAGTGGCTGGATGCATACGAGGGAATGGGCTTCAATGCAGGAGTTGGGTGCGCCACACACAACCTCTCACCACCC[A]CCCACCCACCCACCTGGGAGCACTCATGGGCGGCAGCGGCACCCAGCGGCCCTCACGCGGGTCCAGCGCCTCCAGCGACGCCAGCCGCCGCCGGCCCTCGCCCACGCCGCCGCTCACATACAGCCGCCCGCCATAGGCGGCCGCCTGTGT
chromosome_3	8763289	SNP	A	R	8,6|14	A	19|21	Cre03.g205473	Cre03.g205473.t1.1:Intron	Intron										AGGTTGAGCTTGTATGGTGTGCGTCGGAATGACCCGTGTGCGCCCTTCTGTGGACGTGCGCATGCAGCTACGCGGAAGCTCCTGCCGCAGCTCGTATTCGCAGGAGGCCCTCGATGCCTCTGCCTACTGTCCGGGTGCGTGCGGTGTGT[A]TGTGTGTGTGTGTGTGTGTGTGTTAAAGAGCAAGGAAAACACAGCGCAAAGACAGTGTGTGTATATGTGTGGGCGCGTGAGAATCGGTGCGGCCCAATGCAGTATCCGGTTCCGCCAAAAAGAGCCAGCACCTTTGGCGCCGTCTGCACC
chromosome_3	7482473	SNP	G	G	38|38	A	40|40	Cre03.g205550	Cre03.g205550.t1.1:CDS	CDS										CTTCTTGTATTCAACTTTGCTGCGATATCTGTGCAACTTTACGTGCGCCGGGAGACTCAGTGATTTCCGGTTTGCTCAGGAAATGGCGGGTCGACCAGCAATAGACGCGCAAGCTGCTAGTACAGAGCTAATTGCATGCGCGCTGGTGT[G]CCTGTTGAGCGCGTTCAGCGCGCGAAACATGGCCGTGTTCGGTGGCATTTGCAAGCCGACGGAGGACTCCTCGTCGTCGGCTATTCTGCCCCTGAAGACTGTGCTTGAGAACTTTCCATGTGAGGGTGGCCCGCTGGCGCAGCTTCTGTT
chromosome_3	8787022	SNP	T	Y	2,2|4	T	3|3	Cre03.g205697	Cre03.g205697.t1.1:Intron	Intron	PF00560	PTHR23155:SF37,PTHR23155	KOG0472			GO:0005515	AT4G20140.1	GSO1	Leucine-rich repeat transmembrane protein kinase	GGTGCGGCGCGGCGCGGGGCCGCGGGGGCGGGGCGGGGGCGGGGGCGGGGGTGGGGAAGGCGTCAGCTGCGGGGGTGGGGGGGGGTGAATGGCTCAATCTCCGCTTGTCGATCCGCTCCCCCAGTTACTGCAGTGCACGTCAACCCCCC[T]CCACCCCCTCCCCTCCACCCCCACCACACACACACACACACACACCTCTACACAGGCGCTGGTGCTCCAGTCCAACCAGCTGACGGTCCTGCCCGACCAGCTGTGCGGCTGCGTGGGTCTGCGGCTGCTGGACCTCTCCCACAACGCCCT
chromosome_3	8840291	indel	*	+3TCC	4|4	+3TCC/*	3|5	Cre03.g206705	Cre03.g206705.t1.1:Intron	Intron	PF10250									ACCTCATGCAGCAGCTGCCAGCGATGCCTGACGCACGACCTCACGCCACACCACCCAGCGGGGCGCGCGCTCACATGTGTCGGGGTAGGGCCGCACGTGTATGGCCATGTAGGGCTCCGTGCCGCCGCCCAGCCGCTTGGCCCTGAACTCCGTGGCCAGCTCCACCAGTGCCTCGCTCTTGGTTAGCTGCGCAGACACCTGCACAGGCGGATCCGCGCGCATGCGTGAACAAGGAAAGAGATCAAGTGTGTGCGTGCGTGCTTGTGAATGTGTGGAAAGGGAAACAGGATGAGTGCATATGCGCGTGCATGTAGCGTGACTTGTCAGGAGAAATACGGGGGGAGGGAGCGGGAGGGTCCACGAGCCTCATCAGGGGGCAAGGTACCATGCACGGCGCCC…
chromosome_3	8866402	indel	*	+3TGA	10|10	+3TGA/*	4|7	Cre03.g207265	Cre03.g207265.t1.1:Intron	Intron										TAGCTGGGGCTGCTTGCGGCGGCCTGTAGACGCCACCACCACCAGCGCCAGGATGAGGTCCGCCTGCGCCGCCGTCCAGCGGCCGCCCAGGTGCCGACACCGCTCCGGCGGCGCCAGGTCGGGACTACTGCCGCCAGCAGCACCAGCAGCACCAGCAGCACCAGCAGCACCAGCAGCAGCAGTGGTCAGGCGGGCGTGGGTGTCAGACCAGAACGTGCACATGAGCCACGCCTCCTGGAGCAGCCGGTCGAGCGCGGTAGTATCGCCGCCCGTTCTGTCCAATGGGCCGTACGCGTACTGCTCAGCCACCCGTCGCCTGCACGCGACCTGTCCCGCCGCGCCGTGGTCTGCAGCAGCCGGCTGCGCGCCCGCACCGCCAGCGGCGCCATCGCCATGGGT…
chromosome_3	7259259	indel	*	*	0|19	-2CA/*	16|27	Cre03.g207400	Cre03.g207400.t1.2:Intron	Intron	PF05762									ACGAGCTGCGGCGCAAGCTGGAGGTGCGTGGGCCCGCACCTGGAGGGTAATGGAGGGGCAGTGGCAAGGCGCGGTGGGCACATACGGAGCAGCCAGCCATCAGACGGAAGCAAGTCTGGCCAGCGCCCCATACCCATTTAAGCCACCGCCACCCACGGCCCAGCCCATTCCCCGAACCGCCACCTATCCCACCGCCCACCCCACCACACGCCGCCCTCTCAGGAGCTCAAGGAGCTGAGGGACCTGGTCCGCAGCCTGGGCCGCGGCGGCGGCTGGGGACCCCTGCGCCGGGCGCCCGTGCAGGTGCGCATGCTTTAACAGTGTTGGAGGCCACATGATGCTTCGGGCCGTGCATGTTTTGGGTCTTATCAATCCGCAGCGGTCCATTGGCACCGAATA…
chromosome_3	8876638	SNP	G	S	2,3|5	C	3|3	Cre03.g207489	Cre03.g207489.t1.1:CDS	CDS										GCCGCGGCACGGCGGCGGCGGCGGAGAGGTGCAGCTTGAGGACGTTGATGCGCCGCAGTGCCGCCGGCGGCGCCTGCAGCAGCGGCCGCAGCAGACCCGACAGCTCCGGCGGCTTGTCGCTGCTGGCGGCGGCGACGGCGGCGGCGGCG[G]CTGTTGCGCCAGAGCCGCCGCCGCGCTGGCTGCTACTGCTGCCGCCGCCGCGCGGTGCGCCCGCAGCGGCAGCAGCTGGCGGCGGCATGCGCGGATCGACCACCACCACCAGCCGGCGGCGGTGTGGCCAGCGCTGGCAGCAAGTGCGAC
chromosome_3	8914489	indel	*	*/-3CCG	3|7	*	0|1	Cre03.g208273	Cre03.g208273.t1.1:CDS	CDS										GCAGTGGCAACGTGGACACGCCGGCTTCCGCTGCAAGGGGTAGGGACAGCACCAAACAGCCAGGGTGCAGGCGCTGGCTGCTGGTGGCGGCGGCGGCGGCGGCGGCACCGGGTGCCCTCGGGACCGCTCTTGCGCCTGCTCCCGACAAGCCATGCCTGTCTACCACCAGAGGTGCCAATGCCCCTTGCGGCGCCATGGTCAGACCGGCCCCCACAGCAGGGGGTGCCCGGCCCGGTGCCGGGGCTGCTGGAGCCGACGGCGGCGGTAGCGCCGGCACCGGCGCTTGGCCATCTCCCGCCGCCAACCGCCAGTGGCCGGGGGGTTCCAACAGTGCCGGGCTGCTGCCCCCTGCTACCCCTGCTCCTGCTCCTGCCAGTCCAGCCCCCCAGCCGCCGCTGG…
chromosome_3	8957195	indel	*	*	0|4	-6ACGTGC/*	4|7	Cre03.g208833	Cre03.g208833.t1.1:CDS	CDS	PF00271,PF04851	PTHR14025	KOG2953	3.6.4.13	K10896	GO:0003676,GO:0004386,GO:0005524,GO:0003677,GO:0016787	AT1G35530.2		DEAD/DEAH box RNA helicase family protein	AGCCACACCTGCAGCAGCAACCCCACCAGCAACCACACCAACATCAAGAGCCGGCAGTGCCCGGCGGAGGTCGCCAACGTGGCGGCCTGAACATGCCCACCTACAACGCTGGGCTTACTACCGCTGCAGCAGCACGTGGCGCAGGCGCCAGCACCGCGTGGACTGCTCCAGGGGCGAGCCATGCAACCGGCGCGGGCGGCTGCGGCAGCAGCAAACACACTGCGCCGCTGCCGCCCGGCACGCAGCCAGCAGGCAGCCGCGAAGACGACTGGTCGTTCTTCCGCTCGCCGGCAGCGGTCGACCGCCAGGCGGCGCCGCAGCAGCAGCCGCGACTCGACCTGCAGCAGCAACAGCTGCCGGCTGCTCTTGCGGCACTGGCACCCGCGCCAGCGCCAGAGG…
chromosome_3	8960156	indel	*	*	0|3	-4CACG/*	3|6	Cre03.g208833	Cre03.g208833.t1.1:Intron	Intron	PF00271,PF04851	PTHR14025	KOG2953	3.6.4.13	K10896	GO:0003676,GO:0004386,GO:0005524,GO:0003677,GO:0016787	AT1G35530.2		DEAD/DEAH box RNA helicase family protein	GTCGGCTGCCCCGCCGGCGCGCGGTGATGGTGGGCGCCGCTGACCCGGCCGCTGCGGAACGGCTTGCAGCAAACAGGTGAGAGAGCAGCGCGCGCCGTTGCTTCCGAGGAGGGATGCATTGGACCTGGGCCCATTTCAAGCCTATCCTGCCTTGCACTCGATGCCTCGTGTGCCTGCACCCCACTGCACCATGCTGCAGGCAACGCGCGCTGGCCGACCACCCAGGGGCCCGCCCTCCCGCCCGTGCCGGCGGCGGTGGTGGCGGCCGCCGGGGTGGCGGCGCCGCTCTGGCGTTCATTGACGCGGAGGCACAGCTGTCGGGTGATGAGGTCGGCGAGGGGGAGGAGGGCGAGGGCGAGGACGAGTACGACAGCAGCTTCGTGACCGACGGCGAAGGCG…
chromosome_3	8961796	indel	*	*	0|1	-1A	5|5	Cre03.g208833	Cre03.g208833.t1.1:UTR	UTR	PF00271,PF04851	PTHR14025	KOG2953	3.6.4.13	K10896	GO:0003676,GO:0004386,GO:0005524,GO:0003677,GO:0016787	AT1G35530.2		DEAD/DEAH box RNA helicase family protein	AGGGGTGAGGAGCAGAGACGGAGGCGGATTTCCGGATGCTCCGAGGAGATCGCACGCAAGGCGGCAGCGGGCCTGTAGCGCCTCCCCGACTGTTACTTCAGGTAACTTGGGGGAACTCGCATGTGGGTGCAGTTATGACGTGGCGCCGAGGCCGCGATAGATGACCTGCAGAAGACACTGGCTTTCATGCATGAGAAGTTGACGGGACTGTGCAGGTGGTGACACGCTGGGGGCATGAACGTGGGGGGGAAGCTAACGAACGAGGTGGGCGGCAATGGGGCAGGTGTGCGTGTACTGTGTGCTTGTGGAGTGAACGGCAGGCGCGAGCATTGAACTAGTCAGCGTCAGCAGCAGCAACGCCTACAGTAGCGGCGGCATTAGCAGGGCTGGGGCCGTGGT…
chromosome_3	8964786	SNP	G	G	4|4	R	2,2|4	Cre03.g209057	Cre03.g209057.t1.1:CDS	CDS										GCGCAAGCACAGGCGCCACGCCCGCCGCCGTCGTAGGCCCAGCCCCACACCCAGCGCTGTGGTGGCTGCTTCAGGGCTGCGGCAGCCCCGCGCTGGCCCCGTTCCCGACCCCTGGAGCACTCCCAGTGCCGTTGCCGTTGCCAGTGCCC[G]AAACTGCCTTGTTCGGCTCCGTCGGCTTCAGGGCGTTGATCCTGCGAAGTGGAACCGCAGAGCATTCAAGGACTGGACTGAAAGCAGCACGTGAAAGCAGCCTTGCATGCAACCCCAAGCACCCAAGCCACAAGCCACGATGGCACGAAC
chromosome_3	8972552	indel	*	-3GCA/*	3|5	-3GCA	4|4	Cre03.g209281	Cre03.g209281.t1.1:CDS	CDS	PF00400,PF00637	PTHR12616	KOG2066				AT1G08190.1	ATVAM2,ATVPS41,VAM2,VPS41,ZIP2	vacuolar protein sorting 41	TGCACCGGCTACAACACCGGCGGCGGCCCAGCCTCAGTCACCAGCTCAAGCTGCTGCAGGTGGCGGCGGTGGCGGTGGCGGCGCCGCCGCACCAGCGGCGGCGGCGGTGCAGGGGACTGCAGCAGCGGGCGGGGGCGACCTGGCCACGCAAGCGGAGGGGGCGGGGCAGGGGGAGGCGCCCGACCCCCTGGCCCCCGGCCGCACGCCGCAGGTACGGCGTGTCACTTGGCTGTACGGCAGTCCTGATGGTGGGCTGTGTGTCCTGGTGCTTCGTGTCAGCAGTACGTACACAGTGTGTGCTGTCGCACGTCTTACTCATCTCCCGCCCTCACCATGTAACCAGTTGCTGCCCAGCGCCTCTTGGTTCCGCCCTCCACCATCAACACACACACACACACA…
chromosome_4	1760787	SNP	G	S	3,2|5	G	6|6	Cre04.g212200	Cre04.g212200.t1.1:Intron,Cre04.g212200.t2.1:Intron	Intron										CCCCCACCTCCCACCACATTGCCCCTCGTCCACCCTCGGAGCATGGCTGCTGCTTGCACTCAACCAGCCCCATACCCGCTTTCGCCCTTGCCGGGGCTACCCGCCCGCCCTGCTCCCCCTGCTGCCTTGCCCCAGCGCCCCCCCCCCCC[G]CCCGCCCATGCTGACCTTCTGCGCCTGCTGCTGCGTTGGTGGGGCTGGCTCGGGCTGCTCCGTCCTGGCGAGCTTCTGCGCCTCACCCGCCAGGAACATCTCGGCGCCGCGCTTGGTGCCAGCCTATGAGTTGGGGCATTGCAGAAGAAT
chromosome_4	1658985	SNP	G	G	27|27	A	23|23	Cre04.g213000	Cre04.g213000.t1.2:Intron,Cre04.g213000.t2.1:Intron	Intron	PF01554	PTHR11206:SF3,PTHR11206	KOG1347			GO:0006855,GO:0015238,GO:0015297,GO:0016020,GO:0055085	AT3G08040.1	ATFRD3,FRD3,MAN1	MATE efflux family protein	GGTGCAGCACTGGCGGGGCGGGAAGGGGCGGGAGGGAGGAGAAGGGAGGGAAGAGAAGAGGGCCGGGAGAGGGAGGCGAGGTAGCTCAGACCGTGACGGCGGTATGTGGTGACTATTGGCAACAGAGGGGAGGGGATTGCTCAGCCATA[G]CAGCCCTTCCCTCCTCCTCCCTTCTAACCGCAGCCGAAGCCGCAGGCCCCGCCCTAGCCCCACCCCCACGCTCTCCTCCTCGCTCTTCTGCATTGGGTTTGGTTTAGTTTGGGCTGGTATCTGCAACCTCCACGCCCCAGCCCCACGCCC
chromosome_4	595653	SNP	A	C	17|17	A	39|39	Cre04.g217939	Cre04.g217939.t1.1:UTR	UTR		PTHR11351:SF2,PTHR11351					AT3G15850.1	ADS3,FAD5,FADB,JB67	fatty acid desaturase 5	CTTATGCTGGATCCCGTGCTGGCGTATGTTCCGCGGCCGTACTGGGACCCGCAGGGCTGGTGGCACATCCCAGACCGATGGGTTGATACTTACAATCCGCCCGTGCACGCGTGGAGCAAATACAGCAGCCTCGGGGGCGGCGCAGCCTC[A]GCGCACGTCTGTCCACCCGCACGCAGTAGATAGGCGTAGTGGCTTGCGCTTCCGGACGCGGGATATGCCATTGCAACGGGGCTGCAACGTGTAACGTATTACCAGGTCGAGCAATGCATGCATGCGCACGTGAGCACGTGGGTGTAATCG
chromosome_4	665177	SNP	A	A	7|7	R	3,2|5	Cre04.g217949	Cre04.g217949.t1.1:Intron	Intron	PF03407	PTHR10994:SF5,PTHR10994				GO:0005783	AT2G35610.1	XEG113	xyloglucanase 113	TGCGCTCGCCTCACCACCGTCATTGACGGTCGCCGCCTGCCGCCACGCAAATACCGGTACGGCACACCCCGCAGGCGCCGGCCGCGCCCGAGGGCTTCAACACGTGGCGGGAGACCGAGGACATGATCCAGGTGGGCGGGGCGTGCAGC[A]GGGCGGGGCGGGGCGGTATTGTTCCCACCATTCCGGCAACAGACGCGAGATACAGCGCTTGGTGGGCGTGGGCTTGGATGGGACCACATGAGACCCTGTTGCGCCTGCACTACTGGCTCTGCCCACCCACGCACCCTGCCGCCCACACAA
chromosome_4	2064181	SNP	G	G	10|10	S	3,2|5	Cre04.g219100	Cre04.g219100.t1.1:Intron	Intron										TCCTGACATTACATGACATTGCATCCCTGCACTCTAAAAGCCATCGCCGCCATCATCACTACAGCTACTACCTGCTTCCTGTCTCCCTTCACCAGTCCAGCTGCAAGCCTGCAACCCGCGTGAACTCGTGACGGAAATCCCCCCCCCCC[G]CTTTCCCCCCACTGCCTGCAGGCTGGCCGCTGCTGCTGCAGCACCATCTCCCCTACAATCTGGCGGCTGCCACGGGGTTCTCAGTCTTCGTGGCACCGCACGTGTGCTCCGTGATCCATCAGAACGCCTTGGGAGGCGCCTACGTCCGCT
chromosome_4	2079987	SNP	C	C	3|3	S	2,3|5	Cre04.g219150	Cre04.g219150.t1.1:Intron	Intron										GGTGGGGTGGCGGTGAGGTACTCCAGAACAAAACGCAAGCCCACCGAGTGAACCCAAACCCGCCAGCCCCAGCCAGGAGAGGTGGGGTGGCGTGGGGTGGGGTGGGGTGGGGTGGGAATGGGTCAGGAGCGTGCGTGGGGCTGGGCGGG[C]GGGTGTGTGTGTAGTTGTATGGAGCCCGTACGCCCCGCAATCCAAGAGTTTAAGTTTAGGTCTTAGGAAGGCAGGGCGATGTGGGCATCAAGTTCAGTGCACGATGGCGGCGTACTTCACGCTTATGCCGGCTACATGTCACACACACAC
chromosome_4	2163540	SNP	G	T	4|4	G	11|11	Cre04.g219750	Cre04.g219750.t1.1:Intron	Intron	PF00271,PF00270,PF09382	PTHR13710	KOG0353	3.6.4.12	K10901	GO:0003676,GO:0004386,GO:0005524,GO:0006310,GO:0008026,GO:0006260,GO:0006281,GO:0043140	AT1G10930.1	ATRECQ4A,ATSGS1,RECQ4A	DNA helicase (RECQl4A)	TACTACAACTACGGCGACGCGCAGAAGGCCCGACACATGCTGACGCAGAGCGCGCAGGTGTGAGTGTGTGTGAGTGTGTGTGTGTGTGTGTGTGTTGTGTGTGTGTGTGTGTGTGTTGTGTGTGTGTGTGTGTGTGTGTTGTGTGTGTG[G]GGGGGTTAACGTTAAACCAATCCCGTAAGGAAACAGTCGCGCTGCAAGGAGAAGTGCAGCCGGGCATGCGAGCTTTTGTACATCATAATAGGTAGTCGGGTGGGCTTGGGCAGTGTTGCGGCAGTTGGGTGGAGCAGTCCAGTGTGCGGG
chromosome_4	2290829	SNP	A	A	9|9	G	17|17	Cre04.g220350	Cre04.g220350.t1.2:Intron,Cre04.g220350.t2.1:Intron	Intron	PF01496	PTHR11629,PTHR11629:SF11	KOG2189	3.6.3.14	K02154	GO:0015078,GO:0015991,GO:0033177	AT4G39080.1	VHA-A3	vacuolar proton ATPase A3	GTAAGCGCGTACGGTTGCCGGACCAAGTGCCTGACTGGTGTGCCCGATGGCAGAGAGGTCTGCGTGAGGCCGTCACCGCTGTTGTCGGCTGACTAATCACCACGTGCTACAACATACCAACACCGCTATAAGCAGATGCTGCCACATCC[A]CACCTGTCTCCCCCTCCCGCCCTAATCCCCTCTCCCCGGAATGTAATACCCCGAATGTATTACCCCTCCCTCCATCTCCCTCTCCCCCTCCCATCCATCCCTCTCCCTCCTCTCAGGTGTTCCTGCTGCTGGTGGCCTTCGCGGCGGTGC
chromosome_4	2649265	SNP	G	R	3,4|7	G	5|5	Cre04.g223000	Cre04.g223000.t1.1:Intron	Intron	PF12234	PTHR13950,PTHR13950:SF7					AT2G46560.1		transducin family protein / WD-40 repeat family protein	CGCGCACATGCACACCGCCTCTCCACCTCCGTCTCGCGCGCTCATGCACACACACACACACACACACACACACACACACACACACACACACACACGCACACACACACACACGCACACGCACGCGCACACACACACACACACACACACAC[G]CACACACACATACACACACACACATGCAGGAGCTGCTTCCTCTGGCCCTGGCCTCCCGCGACCCCTGTGCCGTGGCAGCGCTGCAGCTGCTGGCGGGCGACGCTACCGCCGCCATGTGCACACTGTTGGGCCTGCCGCCGCCGCGGACAG
chromosome_4	3586968	indel	*	*	0|6	-1C/*	6|11	Cre04.g228550	Cre04.g228550.t1.1:Intron	Intron										TGGCGCAGGTGCGGGCGGGTGGGGGGTTGCAAAGATGGTAAAGGGAAGTTTAGCAAATTAGACAGCAGGCTTAGGGGTGCGCATACCGATGGTGTAGCCATTCATGCGAACGGTCTGTATGAAACATGGAAATGCCGAAGATGTGCTGGGGAAGACGTGGTGGTGTCTCTTGAGACCCAAGTGTGCTTTTGGCAGGAGTTCGGGGCTAGAGCGGCAAGTAACACCCCGTTCCAAACGCCCCCGCCCCTCCCTATGCACAGGCGCTGGCCTCATCGGGGTTCGACACGCACGCGCTGGTCGCGTTCCTTTTCCCGCGCGAGCCCTTGGCCAGCGGCGACGACCCGGACCCCGACCACCCCGGGCACCGCCACGGCCACCTGCGCCCGCTGAGTGCCGTGC…
chromosome_4	3628845	indel	*	*	0|6	*/-2CA	3|7	Cre04.g228650	Cre04.g228650.t1.2:Intron	Intron	PF00664,PF00005	PTHR24223	KOG0054			GO:0005524,GO:0006810,GO:0016021,GO:0042626,GO:0055085,GO:0016887	AT2G34660.1	ATMRP2,EST4,MRP2	multidrug resistance-associated protein 2	GCGTGTGTGTGTGTGCGTGTGTGTGTGTGTGTGTGTTGATGACAGCATTGGACCAAGTCAGGGGGGCGCAACTTTGCGCACATACACATTCCACAACCCCACCAGCCGCAGGTGGCTCCGGGCGGTGGCTACGTACTAGGCGTCCAGTCCAGTCACACACCCACACCCATAACCATCCACCCGCCCACCCGTCCGCATGCCCACCCACCCACCCCACCCACCCAACCCACGCAACCCACCCCACCCACCCGCCATCATCTCCGCCTCCAGCTTGGTTCGCTCGTCGGTGTGGCCCAACGCGTCCTGTGGCACAGAAGGAGATGCACGCAAACGTTGCGCATTTGCCAGTCAGCCATCATGAAAGAAACACAAAGAACGCGATGCTTGCTCGCGCCCCCG…
chromosome_4	3671889	SNP	A	A	4|4	R	6,4|10	Cre04.g228900	Cre04.g228900.t1.1:Intron	Intron	PF03031,PF00240	PTHR13730		3.1.3.16	K01090	GO:0005515	AT4G06599.1		ubiquitin family protein	AGGGGTGCAGGGGTGGGGTGGGAGGGAGGGTTGTAATAACAAGCCCAAACTAAACCGAACCCGATGTAAAGAGCTAGAGGGAGAGCGTGGCCTATGCTTTGGCACCAGAGTGGCACTCGACAGTGGTCCCCAGGGGGAGGGAGGGCGGG[A]GGGGGGGGCGCGGGGGCGTGAGCTGTGCCAGGCGCGGAGCCACAGGGCATGAGCCTTCCCACAGCGCATTGCCCCGAGTCCCGCGGCGTAGCCACACACACTCCCCACTGCAGCGCCGCACACCGCCTCGTTGAGCGCCAGAGCCCCACA
chromosome_4	3713057	SNP	G	R	3,4|7	G	4|4	Cre04.g229163	Cre04.g229163.t1.1:Intron	Intron	PF00169,PF02181	PTHR23213,PTHR23213:SF18	KOG3815			GO:0005515	AT5G07740.1		actin binding	ATTGTCAAGGGTGGTTTGAGGGGTGGGGGGATGGGGCGGGGAATTGTCAAGGGTGGTTTGAGGGGTGGGGGATGGGGCGAGGAATTGTCAAGGGTGGTTTGAGGGGTGGGGGGATGGGGCGGGGAATTGTCAAGGGTGGTTTGAGGGGT[G]GGGGGATGGGGCGGGGAATTGTCAAGGGTGATTTGAGGGGTGGGGGAATGGGGCGGGGAAGGCGGCAGCAGGTCCGCCCAGGCGTGCACCACCTCGCGGCCGGGAGTTCACGCGCCCACCACCCCTCCTGCTGCCTCACCTCTTCCCCAC
chromosome_4	3795080	SNP	G	G	13|13	R	4,6|10	Cre04.g229550	Cre04.g229550.t1.1:Intron	Intron	PF06011,PF00530	PTHR19331				GO:0005044,GO:0016020				CCAGGTGACCGCAGTCTTGCCGTCATCCAGGATGTAGCGCGACGCGTCCAGCCACACGCCGTCCACCCAGCTGGGGCTGATCTGTGGGCGGTTGGTTGCGTGTGTGTGTGTGTGTGTGTGCGTGCGTGTGTGTGTGTGTGTGTGTGTGT[G]TATCATGTGCGTGTTCGTGTGTGTGCGTGTGCGTGCGTGTGTGTGTGTGTGTGTGTGTGTTTCAGGTGTGCGTGTATTGGACAACTAAACGGCAAAAAGTCCCGCCCAAACGCAACATACTTGCCATTAGCCTGCAACCCCCCTTCGGGC
chromosome_4	3812917	SNP	T	T	3|3	K	2,3|5	Cre04.g229700	Cre04.g229700.t1.2:Intron	Intron	PF01704	PTHR11952,PTHR11952:SF1	KOG2638	2.7.7.9	K00963	GO:0008152,GO:0016779	AT5G17310.2	AtUGP2,UGP2	UDP-glucose pyrophosphorylase 2	TTGGGTCGCTGTACCGGGCTGTACGGGCTGTGTAATAACGGGCTGCTCCGCACCCCACCCGTGCAATGCCCGCCTCCCCCCCAGGGCGCCATCCCGCTGGTGAAGCTGGACGATGGCCACTACAAGCTGGTGGACCAAATGGAGGTGGG[T]GGGTGGGGGGGGGGGGGTTGTAGACACCAGCCCAAACTAAACCAAACCCAATGCAATAGAGCGAGGAGGAGAGCGTGGTCGATGCTTGACAACGGAGTGGCACGCGACAATGGGGGAGGGTGGGGGCGAGAGTTCGGGAGATTGGAAAGG
chromosome_4	3895395	SNP	C	S	2,3|5	C	7|7	Cre04.g230536	Cre04.g230536.t1.1:Intron	Intron	PF00530	PTHR26392,PTHR26392:SF98				GO:0005044,GO:0016020				GCGAGCATAGGGAAAAATACGCAATGTGCTAGTGCGCGTGCCTGGTGGGGACGGGCTTGTGACGCTTGTGAGGAGTGCGCCCCCACCCCGCCCCTGCCTCGCTGCCCCCCACCCACCCACCCACCCACCCACCCACTACCACCCACCCA[C]CCAGCCACCCACTACCACCCACCCACCCAGCCACCCACTACCACCCACCTGGCGTGCACGCGCCAGTCCCAGTGCCCCCCGGCCATGAGCACCTGGGTGGGCGGGTGAAGGGCGAGGGGCGTGGTGGGTGGGAGGGGCGGGGGGGCGGAA
chromosome_5	588420	SNP	A	M	7,8|15	C	11|11	Cre05.g232200	Cre05.g232200.t1.2:Intron	Intron	PF07992,PF00070	PTHR22915:SF4,PTHR22915	KOG2495	1.6.99.3	K03885	GO:0016491,GO:0050660,GO:0055114	AT4G05020.1	NDB2	NAD(P)H dehydrogenase B2	AGCAGGTCAGTGAGCAACCCTCCTGGAGGACACGAAACACACACACGCGCAACAGGCCTGGTGCCTGCCGCTCTCAGACTCCTGACTCGCCGTCATGCTGCGCCCACTTTCCTGTTGGTTTAATTTGGGCTGGTACCTACACCCCCCCC[A]CACACACACACACACACAAACACACATACGCGCCTGTACCGCCCGCGCCCGCCCACACCTGCAGCTTGTTGCGCTTGACGATCTGGAAGGGCGGCGGCTGCGTGTAGCCGCCCACGCCTAGCTGGTACTGGCTGTTGATGAGGTGGGCCA
chromosome_5	243137	SNP	C	C	3|3	M	2,2|4	Cre05.g233650	Cre05.g233650.t1.1:Intron	Intron		PTHR10919:SF179,PTHR10919								GCAGCAGCTGCGTGGCCGAGCGCCACACACACGTAAACAAACACACACACACACACACACACACACACACACACACACACACACACACACACACACACACACACACACACACACACACACACACTCACACTCACATACACCCACACCGA[C]CCACCCACCCACCCACACACCCCGGCACTGGAGCCCCCACGGCGACCCCACCTGGCGGCAGTGCGCGGCGATGTCCAGCTCCGCGGGCACGTGGCTGAGCAGCCCGGCCAGTGTGCCCGCCTCGCGCTCCGTGTTGGCGGCGTAGGGGCG
chromosome_5	244818	SNP	A	M	2,2|4	A	8|8	Cre05.g233650	Cre05.g233650.t1.1:Intron	Intron		PTHR10919:SF179,PTHR10919								GACGTGCGAGGCCTGTGGCGGAACAAAGCGTGCGCGGCGGCTTGACACATGCCTAGGGGCGGCTTGACACATGCCAAGTGGCGCGGACCCCGTCACTTGTCGCCTCATTCTTCACCGTGGCTTCCCTCAGGCCTCAGCACCCCAGCCCC[A]CCCCAGGCGGCTAGGCAGCCCGGCGCCGCCTAGCCGCCCCCACCCTGCCCCCACCTACCCCCGCTTGCCCCTGCTCACCATGTTGAGTGACGCCAGCGGTCCCTGCATGCCGCTGAGCTTGACAAAGGACACGGCGCCAATGGCCACCAG
chromosome_5	2221251	SNP	T	T	6|6	K	2,3|5	Cre05.g234656	Cre05.g234656.t1.1:Intron	Intron	PF00069,PF07714	PTHR23257,PTHR23257:SF99	KOG0198			GO:0004672,GO:0005524,GO:0006468	AT5G57610.1		Protein kinase superfamily protein with octicosapeptide/Phox/Bem1p domain	TGCATGCTGCAAACCCCGCGTACTCGTAGTCGTCACAATCCGCGTCACCTCCTGCCCTCCCTCCCTCCCTTAACGTGCAGGCGGTGGCGTGGTGCGGCTTCCCGCCATTGTGGACATTGCCAGCCAGGTGCGCATGTGTGTGTGGGGGG[T]GGGGGGGCTTGCTTATCTACGTATCGGAACAGCTAGAGTTTGCACCATCGCATGCTTCGTTCTGCCCTCTATATCGTAAGATGCCCCTATGTGCTCCGTGTGCTTGTTTCACAGGTTGCGAGCGGAATGGCCTACCTGCACAGTGCCAAC
chromosome_5	3340399	SNP	C	C	8|8	A	13|13	Cre05.g240650	Cre05.g240650.t1.2:Intron	Intron	PF12171,PF00226	PTHR24078:SF10,PTHR24078	KOG0717		K09506	GO:0031072	AT1G74250.1		DNAJ heat shock N-terminal domain-containing protein	CGGGAAGGAACCGGGGACCGGGGTCGGGGGGACAGGAACAGGTGTGACGGAGAGTCGTGTACACGCGTGCCCGTGTGCCCATTCCGGTGTACCTGGCAAATCACGTCTTTCACTCTCCAGCACATTCGCACACACAGCCACCCCCCCCC[C]CACACACACAGCCGACTACCGGGGTCGACGCGGCTACAAGACGCTCGGTATCGGTAGGTATCCGTAAGTAACTCCGGCGCGCCGTCTGGGCGGGCTTCGTTTCATTTTTTTTTTAACACACACACACACACACACACACACACACACACA
chromosome_5	1862548	SNP	G	K	3,3|6	G	8|8	Cre05.g241750	Cre05.g241750.t1.2:Intron	Intron	PF02518,PF10436	PTHR11947	KOG0787			GO:0005524	AT3G06483.1	ATPDHK,PDK	pyruvate dehydrogenase kinase	GGTGGGTCAGGATGGGGTTGGGGCTCGGAGGGGGAGGGACTCGGGTCAGAGCTCCAAGGCCCGGTGTTCGCGTGTGTCCGTGTGTGCGTCTGTGTGTCTGTGTGAGTGTGAAAGGGGAACGTAAACGCGTCCGGCGGTGTGTGTGTGTG[G]GGGGGGGGGGGCAACTTTGAACCAATCCCGTAAGGAAACAGTCGCGCTGCAAGGAGAAACTGCAGCCGCATATGCGAGCTGCGGTACATCACCATGGCGGGGGGGGGGAGATACCAGCCCAACTAAACCGAACCCAATGCAAACAGAAGC
chromosome_5	1577058	SNP	A	A	4|4	M	2,3|5	Cre05.g243452	Cre05.g243452.t1.1:UTR	UTR	PF00023					GO:0005515				TGACAGCTCTAGCCTCTAACCTATTGGCAATAGACAATCAACGGCTCAGGCCACTGCCATAGAGAGCTTGTGGAGCCAAGGTGCTAGTAACTACTACTGAGGCCGTGACGCGTGGTAAACCATATGTGCCGCCGTGCACGCCAGGCCCC[A]GCCCCCCCCCCCCCCCCGAGCACCCGCCTTCAAGTGCTCTATGCATGTGTGCTTTTAGGTCCACCCCGCCCTCCAGTTGCGGAGCAGTCAGAGGCAGCGCAGGCAGCGGAACCGGCCCCGGGCCCCACTGCCACACTCCACTTACGTGCG
chromosome_5	1506203	SNP	G	G	24|24	A	21|21	Cre05.g243803	Cre05.g243803.t1.1:CDS	CDS										CTGCTGTTGCACTCAGACTTGCCGCCAGCAAGAGTGAGGGTGTGTGTTTAACATTTAACAATCCAAAGCACGGTGCGAGTCTGGCGCCGCCACCTAGAGCTCGCCCTCATGCACCTGCCACGTCCCGTGGAGCTGGAACGCGGCGACGC[G]CTCAGCGCCGCCGCAGCGCTACTCCTGCCGGCGGAGGACCCGGACACAGCCACCGTCGGCACTGGCGGTGCCGATGGCGCAGCCGGCGACGTCGTCGCCGGCCGCTGGGTCGCGCTCCCCGCGAAAGATGACTGATGCGGGGTAAGCGGG
chromosome_5	1380213	SNP	C	G	3|3	C	5|5	Cre05.g244350	Cre05.g244350.t1.2:Intron	Intron										AGGTAGTTGTTGCCGTTGGGGGCGTCGATGGGCCCTGCCACGAGGGCGCAGGCCGGGCCTGACACGCGTGTGAAGTTGGCGGCGGGGTCGCAGGTCTGGCCCGCTGCGATGCGCAGGATCTGGTCTGTGGTGTGTGTTTGGGGCGGGGG[C]GGGGGGGGGGCGACAGACGTAGGGCAAGGCAAGACAATGCACAACCTGATTGCTCCCCCTGACTCCCCGTCTCCCCCTGGCCGCCGTTAGGGCACGCGGGATGTACGCCCGCCAACCGACTCGAAAGTCCAGCACCTCCCACCCAAGATC
chromosome_5	929827	indel	*	*	0|18	+2CA/*	9|16	Cre05.g247150	Cre05.g247150.t1.2:Intron	Intron										GTAGGCGGCACGGCACGCTACCTGGCCAGGGAGAGGGGTGGCACGCCACGCGCACCATGAAAACAGTCTTGAAGGAGTACAAGCGAACGCACTTACAGCGTACCGTTGCTTAGGCACTCGCACATTACCGTGTTATACCATTTGTGCGGCTGCTGCGCTTGCGCTCGCAGGGGGGGCGAGCGCTACCTCGTCGCCCTCCTGTGAGCCGCCGCTGGTGACGCTGGAGGAGGTGCAGCGCGCCGCGCGCCGCCGCGGCATGAGCGTCAGCGTCAAAGATCTGGGGCCCTTCTACCGCGTCGTGTGCCGCGACCTCAGCGGCAGTAGCAGCAGCAGCAGCCAGGCCGGAGGCAGCAGCAGCAGTAGCAGTGGCGGCAGTAGCAGTGGCATGGGCGGCGGCCA…
chromosome_5	896404	indel	*	*	0|15	-1T/*	16|17	Cre05.g247450	Cre05.g247450.t1.2:Intron	Intron							AT3G59780.1		Rhodanese/Cell cycle control phosphatase superfamily protein	TTGATCACTCCGTCTTTCGCTTGATCATTCCGTCTTTCGTTTGATCACCCCGTTTTGATCACCCCATCCATCTTATCACTCCGTCTTATCACTCCGTCTTATAACTGCGTCCTTCATGGACGGCCGCCCTCCCGCGCACAGGATGACGTGGCGGCCCGCGATCTGGCTCGTGCGGTGCGGCAGGCGGGCGTGCTGCGCGTGTACGTCATGGGAGGCGGCTTCCAGGTGCGGAAGAGGGGCCGAGGAGCGCTGTGGAGGGGTGTGGGTGGGTGTGGAGGGGTGTGGGTGGGTGTGGGTGAGGGCAGGAAGCTACTGAAGAGGGGGCAGGTGGAGGAGGGCGGGGCGGGGAAGGAGGCGTTGGGGCGGGGAATGGGCGATAAAGGGGAAGGGGCCGGTAAA…
chromosome_5	829015	SNP	T	T	4|4	K	2,3|5	Cre05.g248000	Cre05.g248000.t1.2:Intron	Intron							AT3G55760.1			CCTTGCCAGCGCCAAAGGTCTCGGTCCACTTGTCGCCCCACTGCTCCTGCCCGCCGTCCGGAAGCAGCCGCTCCGCCCACTGCGTGGCATGGCGGCGTGGGTGGCGGGGTGGGGTTGATGATTAAGGGGTGTGGGACGGGTGGGTGGGG[T]GGGCGGGTTCCGCTCATGACATTGGCGCCCGAGGGGGTGCGGGTGGTGGCCGATGGCTGGCAGTATGTTCGGATGTGGGACTGTGCGTGCATGTGCAACCCGCCCCGCCCCGNNNNNNNNNNNNNNNNNNNNNNNNNNNNNNNNNNNNNN
chromosome_5	747263	SNP	A	M	2,3|5	A	3|3	Cre05.g248600	Cre05.g248600.t1.2:Intron	Intron	PF00403					GO:0030001,GO:0046872	AT5G21930.1	ATHMA8,HMA8,PAA2	P-type ATPase of Arabidopsis 2	CCCGACCTGCCTCCTCGTGTCATGCATCTCTACCGTCAGTCCTCCCTTCTTCCTCGCCCTCTTCTTCCGAATGCCTCCCCTCCCCTCGCCTTGCTGTGTTATCCGCTACACATAACGTTTCATTTTTTTCCCGTTCACTCCTCCTTCCC[A]CCCTCCCTCCCCTCCCCTTCCCTCCCGTCCACTCTCCCTTCCCCTCGCCGCTGGCCCCAGTCTGCCACGGTGGAGCTGTCGCAGGCCGACGCCGCCTCCGCCCAGGCCAAGGCCGCGGCGGCGGAGCTAGTGGACACCATCAACAGCCTG
chromosome_5	743365	SNP	C	S	2,3|5	C	11|12	Cre05.g248650	Cre05.g248650.t1.1:Intron	Intron		PTHR13825,PTHR13825:SF3	KOG0956							CACCGCCCCCATCCTCCACCGCCCCCATCCTCCACCGCCCCCATCCTCCACCGCCCCCATCCTCCACCGCCCCCATCCTCCACCGCCCCCATCCTCCACCGCCCCCATCCTCCACCGCCCCCATCCTCCACCGCCCCCATCCTCCACCG[C]CCCCATCCTCCACCGCCCCCATCCTCCACCGCCCCCATCCTCCACCGCATCGCACCTCGTGCCTCCGGTCGGCCCTGTCGTGTGCCTCCGCCGCCGCCCGCAGCGGCGCCAAGTCCACCAGCCGCCGCAGCAGCAGCCGCGTGACCGTCA
chromosome_6	75579	indel	*	-2CG/*	3|6	*	0|6	Cre06.g249450	Cre06.g249450.t1.2:Intron,Cre06.g249450.t2.1:Intron	Intron										AAAAGACCCCCCAAAACCTGAAGCGTTTTGACAGATTTTTGGCCTCAAGAATACAAAATTTCTGGCACACGTCCGGCGCCACCCAGCCTTGAAGCGGCCGTCGCTCTACTCGTCGGCCGTCGCTCTACTCTCCTAAAATCTACAGTTTAGAGCATGGGATAAGGCTCTGAGCTTTCTACCCCCCGGACAGGCAGCCGAATGCCGAAGAGAACACCCACTATAGCAGCTGGTGCGGCTGGTGCAGCACGGACTTACAAGACGCAGAGTTGGAATGCAAAGTTTGAGGACTGGGTGAACAGGAACCGACGCGAGGTCCACCTTGCCGGCACGCACCTTGTGTCCTGGCTTGGTGCCCAGGTCCGCCAAGTTACGTTGATGTGACCCCAGTCTGCTTCCTGC…
chromosome_6	76425	indel	*	-15GCATCTGGCGTCTGT/*	9|15	-15GCATCTGGCGTCTGT/*	18|20	Cre06.g249500	Cre06.g249500.t1.1:Intron	Intron	PF00145	PTHR10629				GO:0003677,GO:0006306	AT4G14140.1	DMT02,DMT2,MET02,MET2	DNA methyltransferase 2	ACGACCGCACTGTGTCGGTGTTAGTAGCGCATGCAGTTTACTGTGTAGATTATGCCGCGCCCCATTTTAGAAGCGGGTGGAGTCACTCTCCAATGGATGAGAAGACGAAGGGTCACCTTTCGCGTGTGGCGATGTGCACGCCCTTTCTGTAATTTTACAACGCGAGTTGGCAACCATATTCCAGAATATCTATTTCTCTGCATACTGTGTCCAACACAAGAGCAGCTGCTTATGTTAAAGCACCTGTTCAGGTTCGACTGTGCGAATTCCATTCAAAGCTGTTTCTTCCACAACCTGGCGCGTTCAGGGCGCTAACGCATAATCGCACGGGTTGCCATGCTCGGGATCCAGGGCTTGGCGCCGCGAAGGCAGCCACTTCGCTTGGGGTCATCGATGTGC…
chromosome_6	82060	indel	*	-3CGG	3|3	*	0|1	Cre06.g249500	Cre06.g249500.t1.1:CDS	CDS	PF00145	PTHR10629				GO:0003677,GO:0006306	AT4G14140.1	DMT02,DMT2,MET02,MET2	DNA methyltransferase 2	GGGGCGCACCGCCGCCTGTGCTAGCGGACCACGTGACGCCGCGAGTGCTGTCTGAGTTCCATGCCAAAGCCGCCAGGTGGGAGGAGCAGTAGGCGGCGTCCGAGTGTCCGTGCGTGCGTGCGTGTGTGTGTGTGTGTGTGTGTGTGTGTGTGTGTGTGTGTGTGTGTGTGTGTGTGTATGTGTGTGTGTGTGTGTGTGTGTGTGTGTGTGTATTACGAAAACACGAGAAATGTGTGTGTGTGTGTGCATTACATAACAAAAGGAATGTGTGTGTATGTGTGTGTGTTAACAAACAAACGGAAGATTTCCCGTGTGCGTGTACTGTATAACTGCATTTATATAAGAGGAACAGAACGGGTGTATGTGTATGCAGGCCAGGATCGAGTCTCGCATGAGAGC…
chromosome_6	166409	indel	*	-2CC/*	3|6	-2CC/*	13|14	Cre06.g250300	Cre06.g250300.t1.2:Intron	Intron	PF08385,PF08393,PF07728,PF03028	PTHR10676,PTHR10676:SF34	KOG3595		K10414	GO:0005524,GO:0016887,GO:0003777,GO:0007018,GO:0030286				TCCGCGGGCAGGCCCTCAGCCTTCCACTTGAGCATCTCGCTCTCGGAGCTCAGGAAGCGGGTCACATCGAACTCGGCCGCGCCCAGGTACGCACACCAATCCTGCGACGGGAATGGGGGTTACTAAGCTGCAGGGACGCACGCCAGTAGTTGCGTGGGATGGACCGCAGTTGCCATTCATACGGATCACTGGTGCTGAGACAGGGTAATGCACCACACCACCCACCAAACCCGCAGCGCTCACCTTTGTAACCTTGAGGCGGTGCTCCTCCGGGTGTGAGGGCAGGTAGGTGATGAACGCCGCGGCCAGCAGCGATGACAGCGGCAGCTCCTTCAGCTGCTCACCCAGCGTGCCCACGGTGATCTCCCAGCGGACCTTCTCGCCGCGCAGGCCGTCCAG…
chromosome_6	191127	indel	*	+1A/*	4|7	+1A/*	12|13	Cre06.g250450	Cre06.g250450.t1.2:UTR	UTR	PF01758	PTHR18640:SF1,PTHR18640				GO:0006814,GO:0008508,GO:0016020	AT3G56160.1		Sodium Bile acid symporter family	GAGCCGCCAGAAGAAGAACAAGGAGAAGGAAGAAGTAGGAGGAGATGGAGGAGGAGAAGAAGAACTGAAGAAGAAGAAGAAGAAGAAGGCGAAGGAGGAGTAGCAGGTGATGTAGGCTGGTGTTGGCTGACAGTGGTTCAGCGGTGGTATACCAGTTACCAAGGAGGCAAGAACCCCCGTTTCTACTTGTATGTCACATCCATAATTGTTGCACGCTAACACGGTGCCTAAGGTTGGCTTACTGTGCCAATACATGGGGTCAAGGGAGTCCGGGTGTCGGGGAAGGCGGGTGCTCCTGCCCGCGAGCATCCGCCTGCACGAACCCGACACGCAGCCGGCTCCTTAACGTTGCGACTGCACCCGAACCTGCACCCAGGCATGCGACTTTGATAGGAGCTT…
chromosome_6	237977	indel	*	+1T	3|3	*	0|1	Cre06.g250650	Cre06.g250650.t1.2:UTR	UTR	PF01031,PF00350	PTHR11566:SF21,PTHR11566				GO:0005525,GO:0003924	AT2G14120.3	DRP3B	dynamin related protein	ACAAAAGCGCTAGCTGACGTTCGTTACTGGGGAGACATGACTTGCAAAAAGTGGAACACCCCAAGCCATTTACGCTACACTTCCTGGGGAGCCCGGGCAGGTAGAAGCAAGTGACGCCTTGTCTTCCCGTCCAAAACGCCTGGATGGATGCGAGACCGTACCTCGGGCACATCCAGCGCTGCCGACGCGAATGAGCCAACAATGTATTATTTCATACCTTTGAGGCATTAGGAGCGATTGCTGGTCGGTCCAGTGGTTCTGGACACCTTACAAAACCATGCCTTCCGGCACATGTGCCCCCTCTGTGCCCGCCGGCCTGCAGCAACTTTTTGACTTTGCCATGGGTTCCGGGCTACTGTAGGGTTGAAGCATTGGCACCTCATAGGTTTGCGCGGTGTT…
chromosome_6	262541	indel	*	-12GCCGCGCCCACA/*	3|6	-12GCCGCGCCCACA	4|4	Cre06.g250850	Cre06.g250850.t1.1:CDS	CDS	PF01624,PF00488	PTHR11361:SF68,PTHR11361				GO:0005524,GO:0006298,GO:0030983	AT3G24320.1	ATMSH1,CHM,CHM1,MSH1	MUTL protein homolog 1	CGGCCCACGAGCAGCAGCACCGAGTCAGCTTCCTAGGGGAGGCCGAAAGAGAGGGCGCAAAGGGCGTGAAGAGCGAGAGGAGAGGGCGGGAGGCCGGTAAGTGGGGCAAAGGATAAGCGGGACGGGGTAGCGGGCAGGGCGGGGTAGCGGGCAGGTCGGGCTGTGGCCCGCCCGGTGCAGGTGCGCCGCCGACTCCCCTCGGCCCCCTCCACCACCTGACCACCACCACCAGGCCGGACCGGACACACCTGCGGAGACACCGCCCCACGTCCCGTCGTGCCCGCCTCCGGCCCTGCCGGCACCGCTGCTGGGGCCGCCTCCGCCGCGGCGCCGACGGCAGCCGCCGCCCCCGCCGCCCCCGCCTCCGTTGCCGGCCACGTCTCCTCGGCGGCCGGCCAG…
chromosome_6	270870	indel	*	-8GAGCAAGA/*	10|11	-8GAGCAAGA/*	9|16	Cre06.g250902	Cre06.g250902.t1.1:Intron	Intron	PF00809,PF02310,PF02574,PF02965	PTHR21091,PTHR21091:SF9	KOG1579	2.1.1.13	K00548	GO:0042558,GO:0031419,GO:0046872,GO:0008898,GO:0005622,GO:0008705,GO:0009086	AT3G25900.1	ATHMT-1,HMT-1	Homocysteine S-methyltransferase family protein	TACTGCCCAACCGAACGGGGGCATCATGCATCAATCAACACTCTTAAGCCCTGCATGACGGCAGTACCCCGTCACGAGACCTCCTGCCTGCTGCTCTGGAGCCGCGGGTGCCTGGCAGCACAAGCACATACGGTACAATGAACTCTTTCTCCGACCGCTCCGACAGGACCCTACCGGACCCACTCTCAGACCAAAACTGTACACAAACCGCTCACCGCCTCACATCAACGCAAGAAAACCCCAGATCCTTCCCTAGGCGCCCCGCTGCTGCCCACCACCAGACTACGGTACTTGCGGCGCCCGCTCACGGCTCGTAGTTGAGCATGGTGCTGAGCCAGCGCTCCGCGTCCTTGATGTCCATCTTCTTGCGCGCGGCGTAGTCCTCCACCTGCTCGCGCG…
chromosome_6	306450	indel	*	+2TG	6|6	+2TG/*	3|5	Cre06.g251150	Cre06.g251150.t1.2:Intron	Intron							AT1G34000.1	OHP2	one-helix protein 2	GGGACTTCCGCGAAACCTGGCGCTTGACAATCACTATGTTCAAATTATCATGTTCAGGGCCGTGACCGTGGAGTACCAGCGCCAGCGTGCCAAGGAGATGCGCCAATACTTTATCGACCTCCGGACTGAGGAGTTGAGGGGCAAGACCCAGTAAGTGTTGCAAAGGAGTCGATACATATTTATAGCTGTTAGAAAGGTGGGTTCGTTGTCTTACGAGGCGCTGGCTTCCTGACCGCAGGGCTTTCGGGTGGACGCCCAAGAACGAGATTTCCAACGGGCGCTGGGTGATGTTTGGCCTGCTTGTTGGCATGCTGACTGGTAAGTGTGCGAGTGAAGACGAATGGAAGGGACGGGGGACAGGGGGGAAATGGCAGCGTGGGTGGGGATAGGGTGAGGCGA…
chromosome_6	306451	indel	*	+11ACCCACGACCT	6|6	+11ACCCACGACCT/*	3|6	Cre06.g251150	Cre06.g251150.t1.2:Intron	Intron							AT1G34000.1	OHP2	one-helix protein 2	GGACTTCCGCGAAACCTGGCGCTTGACAATCACTATGTTCAAATTATCATGTTCAGGGCCGTGACCGTGGAGTACCAGCGCCAGCGTGCCAAGGAGATGCGCCAATACTTTATCGACCTCCGGACTGAGGAGTTGAGGGGCAAGACCCAGTAAGTGTTGCAAAGGAGTCGATACATATTTATAGCTGTTAGAAAGGTGGGTTCGTTGTCTTACGAGGCGCTGGCTTCCTGACCGCAGGGCTTTCGGGTGGACGCCCAAGAACGAGATTTCCAACGGGCGCTGGGTGATGTTTGGCCTGCTTGTTGGCATGCTGACTGGTAAGTGTGCGAGTGAAGACGAATGGAAGGGACGGGGGACAGGGGGGAAATGGCAGCGTGGGTGGGGATAGGGTGAGGCGAA…
chromosome_6	390782	SNP	C	C	3|3	S	2,3|5	Cre06.g251951	Cre06.g251951.t1.1:Intron	Intron	PF00400	PTHR22836	KOG0284				AT5G13480.1	FY	Transducin/WD40 repeat-like superfamily protein	CTGCTGCCACCGCCGCCGGCGTGCCGCCTGGTGCAGCCGCCGCCGAGCCGGCGTCGAAGACGTCTGCAAAGATGTCGCCCGGACGCTTGCGACACCAGAACTGGCACTTGTTGTCACCGCCAGCTGCACGCAGGTGTGCACGTGTTGGC[C]GGGGGGGGGGGCAACACGGACCTTGCGCCGGTTCGAGGAGATGTACGAGCGTGCCCATACGTGGTCTTTTGTTCACACCGCAAACCCGCGCTTCTTGCAATGATGCAATCGCAACCCATTTGCGCACGCAGGGACCTTCAGTCATGACTC
chromosome_6	408975	indel	*	*	0|5	-3CTG/*	3|6	Cre06.g252100	Cre06.g252100.t1.2:CDS	CDS		PTHR12389					AT5G58410.1		HEAT/U-box domain-containing protein	GCGCCGGTCCCAGTGTGCCCCGAGGCAGCAGCGGCAGCAGCGGCAGCAGCGCCGGCAGCGACGAGGCGGCGGAGCCGTAGCAGCCGTGCCGCAGCAGCGAGGTCAGGCGCGGCAGCAGCATCTTGCGCAGGTTCACGTGGCTCCAGCCCTCCGGCACATACTGCAACCAGCACCAAACCCGCAAAACGGAACGGCCGCATGTCGGTCGGTGGCGCCAGCCCTCCCACTCCCAGCCGCCAACAGACGCACCTTGCCGTACGTGAGCAGCGCCTCCCACACGGCGCCGTGGTTGCCCGGCTCCTTGTCACCCAGCGCCCCCAGCACACATGGCGCCGACTCCGCCACACAAGCCGCCAGCAGCGACGGCGCGCGTGTGGCGGCGGTGCGTGCCAAGCCGTA…
chromosome_6	428882	SNP	T	C	3|3	Y	3,2|5	Cre06.g252250	Cre06.g252250.t1.1:CDS	CDS										GCGGCTGCGGCAGTCGGCACCTGCGGCGGGTGGGGCTTGGCAGCAACTGCAGGGGCTCCAGCAGCCGCCAATGCCGCTGTGGTGGCCTGGGTCGGTGCCGCCACCAGCACCGCCGCCAGGCTCTGTGCCGGCAGCACCAGCAGCCGGCC[T]TGTGGAGGCAGCTCCGGCAGCAGGGCGGCCGGCAGGCCCCGAAGCAGGGCCCCGTCGGCAAAACCGGCGCTATCACTGCCAGCCTGCCGTTGCCACGTCACGGGGCAGGGGGTTGACTGCATGTTTACGGGCTGGCGTGATCTGGACGCT
chromosome_6	430620	indel	*	+1T	4|4	+1T/*	4|7	Cre06.g252300	Cre06.g252300.t1.2:UTR	UTR	PF02518,PF10436	PTHR11947,PTHR11947:SF9	KOG0787			GO:0005524	AT3G06483.1	ATPDHK,PDK	pyruvate dehydrogenase kinase	CCTCGAGTGAAGCATGGTGGTAGAGGTAGATTATTATATGCAGAAGCAACCCACTGGTTCTTAAGGGGAGGCGGTTCTTAAGGGATGGCCCGCGGATGCCGCGACCGTTGACCGAACACGCTGCGTTTTGACCGAACACGCTGCGTCAAGCTAAGCGCTAATCCAGACATGTGCATCGAGCATTTGTTTAAACTGTGCACGAGCGGTTAGCTGTAATCCGCGCGACTGGAGAGCGCGGCTTTTCAAAGGCGAAGCCGAAATAGGATTTAGATGAGGGTGTATGCATCACCGATGTGCATTAGCCAGGCCGTAGCTCTTGACATGACCCTTATGGAAACGCGTGAAAGCGTGCCGTACCTCCATGGCGACGTGCACCCATGAACCCACCAACCTTGACCC…
chromosome_6	440519	indel	*	*	0|4	*/+2CG	3|7	Cre06.g252401	Cre06.g252401.t1.1:Intron	Intron	PF01027	PTHR23291,PTHR23291:SF12	KOG2322				AT4G15470.1		Bax inhibitor-1 family protein	GGGCGCGCACCTGAACACCACCGCCCCCACCGCCGACAGCAGGATGTTGAAGGCCGAGGTGCGCACGAACATCCCCACCAGGCCCGCCAGCAATAGACCCCACAGGCAGCTGTACAGCGCCGCGCCTGACATGGTCAGGTCGTTCTTGGTGGTGAGGGCGTACACAGTCATGGCCGCCGTGATGCCCGCAGTCAGTCCAAAGGCCAGCAGCACTATGTCAGTGCGGGAGGCGGATGAGGCGGCGCCCACCAGAACGCCTTCCGCGGCCGTGAACGCAAACAGGAGAATCAGGTTGGTTGGGTGGCTCTGGCGAGCCGAAGACGACAGGGTAAGGGTAAGGAGAATGCCGAAACCCGCCAGCATGCCGAGCATCAGCACCCAAGGGTGGGCAGCCACGAA…
chromosome_6	581851	indel	*	+2CA/*	3|6	*	0|2	Cre06.g253200	Cre06.g253200.t1.1:Intron	Intron	PF07714	PTHR23257	KOG0192			GO:0004672,GO:0006468	AT3G24715.1		Protein kinase superfamily protein with octicosapeptide/Phox/Bem1p domain	AGATCAGGAGCGGCTACGTTGCTTGCCCACGCAACGCATGCGGTTCTTGGCACTGCTGCAGGAGCGGGTGCCAGTAGTGAGCCAGGGCGGCCGCGGGGTCAGCAAGCACGCACCATGCTGGGGCAGCGCTCGGGCGCGCCGCGTGCGGGCGCCAGCAGGCCGCGCAGTCGCTCCACGACCTCGCCGAATGTGGGCCGGTAGTCAGGGTCCTGTGGTGGCAGCAGGAGGTGAGCAACATCAGCGAGCTGGCTGACTGATTGCCGCCATGAGGCCCACGCCCTCAGGCAACTAGATTACGGTACACGACATTAGCTGCATCTCTGCACACATCGCCCCACCGTGTGCCAGCAGTCCTCCGCCAGGGCCGACAGCTCGGGCGGCACGCCGTCGGGCCACGCG…
chromosome_6	605315	indel	*	+8TGACCAAC	4|4	*	0|1	Cre06.g253300	Cre06.g253300.t1.2:UTR	UTR	PF01088	PTHR10589,PTHR10589:SF16	KOG2778	3.4.19.12	K05610	GO:0004221,GO:0005622,GO:0006511	AT1G65650.1	UCH2	Peptidase C12, ubiquitin carboxyl-terminal hydrolase 1	TGCCGCCTAGCTCGGGCTCGCTTTGCGTCGCTGTATGCACTTCCTATATGCCAGCAGTATGAACTCAGTTTGCAGGCTCGGAAGGGGAAGAAACGACCGAATCAGCGCGTCCAGTGAGACCGAAAGAATTATTGCGAATCCAACGCGAAGGCAGAATTACAGTGTGTCAGCATGAACCTACACAGCAAACTGAATGCTATACTGTAGCGGTGATGGACGCAAACCAAATGTGACAAGCACTGCGAGCTGTGCAGATGAGTGTAGGCCACTTAAGGACTGGTTTTACCCCCACGGAGTCGTTGTCGAATGTTAACTAACCTCCGCTATTGAAAGTCTACGTCTTTATAAAGCCATGCGCAGGTGCAGCAACGGACACTCAATAACCGCGCGTCTCCCGAC…
chromosome_6	606319	SNP	C	T	3|3	Y	3,2|5	Cre06.g253300	Cre06.g253300.t1.2:Intron	Intron	PF01088	PTHR10589,PTHR10589:SF16	KOG2778	3.4.19.12	K05610	GO:0004221,GO:0005622,GO:0006511	AT1G65650.1	UCH2	Peptidase C12, ubiquitin carboxyl-terminal hydrolase 1	TGTCAGTACCGGTTGCTACGAAATGAACAACTGCGTTCGCTTCCTTGAGTTTCTGGAGTTCCGTTGGCGGCAGCCTCGGTGCTGCTGAAGCTGGATGCATGGTGCCTATGCGTCTGACACAATGCCCCCATAGCATACTTGCGACCTTA[C]AATTCCCCAGCCAGCCGGCCGCTGATGCAGGCAGCCAGCCACTCACCGCTGCTGCTGCTGCCGCCGCCAGCTGGTCCCGTTGTGCCGTGGCGGCCGCCAGGCGGCTGCTGAAGATGTCGACCCGGTTGCCCACTAGCGCCATCAGGTTGA
chromosome_6	606322	SNP	T	K	3,4|7	T	4|4	Cre06.g253300	Cre06.g253300.t1.2:Intron	Intron	PF01088	PTHR10589,PTHR10589:SF16	KOG2778	3.4.19.12	K05610	GO:0004221,GO:0005622,GO:0006511	AT1G65650.1	UCH2	Peptidase C12, ubiquitin carboxyl-terminal hydrolase 1	CAGTACCGGTTGCTACGAAATGAACAACTGCGTTCGCTTCCTTGAGTTTCTGGAGTTCCGTTGGCGGCAGCCTCGGTGCTGCTGAAGCTGGATGCATGGTGCCTATGCGTCTGACACAATGCCCCCATAGCATACTTGCGACCTTACAA[T]TCCCCAGCCAGCCGGCCGCTGATGCAGGCAGCCAGCCACTCACCGCTGCTGCTGCTGCCGCCGCCAGCTGGTCCCGTTGTGCCGTGGCGGCCGCCAGGCGGCTGCTGAAGATGTCGACCCGGTTGCCCACTAGCGCCATCAGGTTGAACC
chromosome_6	793913	indel	*	-1G/*	3|5	-1G	4|4	Cre06.g254175	Cre06.g254175.t1.1:UTR	UTR										CGCGGCTGTCAGCCACCGCATCGCCCTGCTACTGGACCTTTGCAGCGGCAGCCGAGCGTGCCGAACTGCCGATGCTGCTGGACTGCTGGAGGTACCGGTACGCAAAAGCAAACGGCGAAGACCGCCATCGAACCTGATTGCACGTCAGCAGTCGCATCGCACGGCCCACGCACAGGCTGAGCGGGGCACTCCTGTGGGCGGGAAACAATTGCCTGACGCTCCAACGCCATATCTTTGAGACATGCACTGGGTCTCCCAGTGCAGGTGCCAGCTTGCAAGACTGTTCGCTGCGCGCCTTCGCGTCTCCCACCTGCTCCCACTGCCGGCTGCTCCCAGCACTTCACTCTAAAGACAAACTCCCGCCGCGTGGCTCCATCATTGGCATTGAACCTGTAAATG…
chromosome_6	826677	indel	*	*	0|3	+26GACTATGCACGCACCAGGCGTCCATG	5|5	Cre06.g254300	Cre06.g254300.t1.2:UTR	UTR										CACCGTCTTGTCATTTTGAAGCGATTCCATGCGCGCCGCCTTGACACTGTCCCATCGCACATCCATGCGAGCCGCAGTTATGAGACACGGCATGCCGCGTCACAGCAGCCACCCAATATAGGGCCCGACCGCGTCTCACTCCGTCCAGCTCAGTCGCACTGCTGCACGCCGCCCCCCAGCGCCGCCGCCGCCAGCCACGGCAGGCTCCACACCAGCCAGGCACCCACCACCCGCCCGACGTGGCGCCAGCCTCTCGTCACAGGAGCCACAGCAGGGAGGGCTTGGTGCTGGGAAGCAACCCCACGCATTTGAAGGCCCGCAGCATCCAGCGGAGCCGCTGGCGGGACGTCGTCCCCAGCGGCATCCGCAGGCGCCCCGCCGCCCGCAGCTGCACCAGCA…
chromosome_6	883583	SNP	A	A	9|10	R	6,5|11	Cre06.g254917	Cre06.g254917.t1.1:CDS,Cre06.g254917.t2.1:CDS	CDS		PTHR24420:SF490,PTHR24420	KOG4462							CCGGAACCGCCCTCGCCAGCTCCCCCTTCGCCGGCTCCTCCCAGCCCGGAACCGCCCTCGCCAGCTCCCCCTTCGCCGGCTCCTCCCAGCCCGGAACCGCCCTCGCCAGCTCCCCCTTCGCCGGCTCCTCCCAGCCCGGAACCGCCCTC[A]CCAGCTCCCCCTTCGCCGCGTCCTCCCAGCCCGGAGCCTCCCTCGCCGGTACCTCCATCGCCGCCGCCTCCCAGCCCGGAACCGCCCTCGCCAGCTCCTCCTTCGCCGCCTCCTCCCAGCCCGGAGCCTCCCTCGCCAGCTCCCCCTTCG
chromosome_6	933180	SNP	G	K	2,2|4	G	6|6	Cre06.g255400	Cre06.g255400.t1.2:Intron	Intron	PF00400	PTHR22847:SF132,PTHR22847	KOG0265		K12857		AT2G43770.1		Transducin/WD40 repeat-like superfamily protein	CCCGCCCCCAAATCCGTAACCCCCAACGCTCCCCCCATGTCCCCACCTTGGAGTGGAACACCACCTCGTTGACTGAGCCGCTGTGTCCGGGCAGCTTGTACAGCAGCTTGCGAGTGGAGGTGTCCCAGATGTACACCTGCAGGCGGGCG[G]GCAGGCGGGCAGGCAGGTGAGGTGTAGCGGCAGGTGAGGTGTAGCGGCCGCACAGACCGTCGGACACGGTAGTACGGGGAGCTTGACTCCCCGCAATACCACGCCCCACTACCCACCCTCCACGCACCCTACCGTATGCACACTCTCACT
chromosome_6	956044	SNP	G	K	2,3|5	G	6|6	Cre06.g255600	Cre06.g255600.t1.1:Intron	Intron										GTGGTCGGCGAGCGTCTCGGCCAGCATCAGCTGCAGCTCGTTGAAGCTGACTCCCAGGATCTCCTCAAGCTGATTTCACCGGCCATATGGGCGGTGGCGCAGGGCGGGCAAGGTTACACGTACGGTACTAGGACATTTGTTCAAGTGAC[G]CAAGTACTGGGGGTGTGTGCTTCCATGCGTGCGCCCCATATACTGTGTCAACCCCTAAAGTGCCCATCTCGGATGCCGAGACTGCCCACGCCCGCGGAGCTGAGGCGCATGCTGCTGTGACACACACGAGTGAGTGAGTGCAGCAGGCAA
chromosome_6	1261583	indel	*	-1A/*	4|7	-1A	6|6	Cre06.g258100	Cre06.g258100.t1.1:UTR	UTR	PF03399	PTHR12436:SF4,PTHR12436	KOG1861				AT2G39340.1		SAC3/GANP/Nin1/mts3/eIF-3 p25 family	GCGTGGGCTCGGCATGGCCGTATGATGGCCGAGTGCGCCCACAACGCTGGTCACGGCCGTTCGTTGCCGCGCCGCCTCATGCGCTTGAAGCGTGCGTATGTGCAATGCTGTGTTCAGACGTGCGTACCTGTTACCTCCTGTGCTAAAATACCATGAGCCAAAATACCAAGTAAACGTGAAAGCTGTGAGTGTAAGCTGTAAGTGAGCGAGTGCAGAAGGGCATTTGTAATTTGGCTGCGGGCGTTGGCGCGCGATGCCTGCATCTGATATGGACGGAGGGTTGCCGGGCTGGCACTCTCGCTGCGCACCGCTGCCGCTCGTCGACGCCAGCAGGCGTGCTGGGGTGCTGGGGGTCAAAGGGTTGACTGCAGGCGGTGTCCCGACTGTGCTCAATCTGCC…
chromosome_6	1303657	indel	*	*	0|1	+1G/*	3|5	Cre06.g258363	Cre06.g258363.t1.2:Intron	Intron	PF00612	PTHR10588,PTHR10588:SF29				GO:0005515	AT5G22320.2		Leucine-rich repeat (LRR) family protein	CTCCACCGCCGCCACCGGCTCGCCATCCAGCTCTTGCAGCGACGGCACCAGCGTCAGCAGCCGGTCCCGGTACGCCGCCGCCGCCGCGGCGTGCTCCGCGTTGCCGCCGGCCCGCAGCGCCGCAATGCCGGCAGCTGGCGCCGCCGCCAGGCCCGCCAGCGCCGCCACCTCGGCGTTTGCGCCGGCGGTGGCGGGGTTGTCGTTAAGGCTGAGCTGCGTGAGCGCCGAGAGAGCCGCCAGGGGCTGCAGGGAGGCCATGGAGGGCAGGCTGTTGAAGGACAGGTCCAGCGAGGCCAGGCAGGGCAGGGGCCCCAGCCCGCGGAGATGCGAGATCTGGTTGTCTTGCAGGTTGAGTGCCTGCAGCGCCGGCAGTAGCACCGGCGCCGCCGAGCCGCTGCT…
chromosome_6	1304261	indel	*	-7GCCCCCA	4|4	*	0|1	Cre06.g258363	Cre06.g258363.t1.2:Intron	Intron	PF00612	PTHR10588,PTHR10588:SF29				GO:0005515	AT5G22320.2		Leucine-rich repeat (LRR) family protein	CGAAGGGAAAGGGACAGGTTGGGGCCGCGTGCATATATGCGGAGGGGGGGCCTGGAGGCGCGCGGCGCAACGCGGCCGCCTGCAAGTGCCAGACCCCGCCGCACAAGCCCACACGCACCTGTATGCCCTCAAGACACGTCAGCCGGTTGCGGCTGACGTCCAGCACACGCAGCGCCGTACAGGCGCCCGCCACACCCACGCCGACCCCGCCATGCAGCCCAGCAGCCCGCGCTGCCGCGGCCGCGCCGGGGCCGCCGCCTCCGCCTCCACCGCCGGCCCCGACCACGCCACTCAGGCCCAGCAGTGAGGTCAGGCGGTTGCCCGCCACCGACAACAGCGTCAGGCTGTGTGCGCAGGCCGCCAGGGCGCCGGCACCAGAACCGCCGCCACCGCCTGCTG…
chromosome_6	1374048	indel	*	*	0|3	-1A	6|6	Cre06.g258733	Cre06.g258733.t2.1:Intron,Cre06.g258733.t1.1:Intron	Intron	PF00682,PF08502	PTHR10277:SF9,PTHR10277		2.3.3.13	K01649	GO:0003824,GO:0003852,GO:0009098	AT1G18500.1	IPMS1,MAML-4	methylthioalkylmalate synthase-like 4	CGAGGAGGAGAGAGGAGAGGAGCGCAGTGAGCGGGCAAGGCCATAACGCCGGGTATGGCGGGCTGGTAGAGGCAAGCCGGGCTGCGACGGCGGCGGCAGGGCGGGGCAAAGCGCTGGTGCCTCCGGCGTCCGCCGCATCGGCCCGTGCTGCGGGCGACGGCTGTCCCATGGCGGCAACTGCCGCCGGCACGCCCCGCACCCGCTGTGCTCCCGCTGTCGACCTGGCGGCGCGCCTAGCATCGCCAGCGCCAACTAGGGTTTCGCTCCTTCCCCCACCCTGCGTCCGCGACACTCCGTGCCCTTGCCCCGCCCGCGCTGCACCCATCCGCCGCGCAACCCCCCACTGCGGGCTGCTGCCGCGAGGGCCACGCACCCCGGCCGGCACCGGCTGCCCCGGCG…
chromosome_6	1408431	indel	*	*	0|1	-1G	3|3	Cre06.g259000	Cre06.g259000.t1.2:UTR	UTR										CGCAGCGCACCAGCTGACCGAATGACAGCCACCTCCACCCCAGCGCTATGCATCCAAACCGGTCTCAAGTGCCGTGTCCTCCACCACGCATAACCTCCTTTGCTCTCCTGTCCGACTGGAATGCACCAATTCTTACCTCTTCAGCCCTGCATGATAAACTTGACTGTCACCGTTCTCATCAATGGCACTCCAGCATTCAGCTATTCGATTCAATCTCAATGCACAGCCTCTCCACACGTGTAATTACCTCCACCCGGGCCGGCTCAAACACAGGCCCACCTAGCACCCCAATAGACATCGCCGCAGCCCTGCCAGCCCTGCAGCTCGCACACCCATGGGTGCGACTCAACAGCCAGCAGCCGGCTGACGCGGTGCCGTCCTCCTAGTGTTAGCAGGGTA…
chromosome_6	1435880	indel	*	*	0|2	-2AC/*	3|5	Cre06.g259200	Cre06.g259200.t1.1:UTR	UTR	PF00009,PF03144	PTHR23115,PTHR23115:SF30	KOG0461			GO:0003924,GO:0005525	AT4G20360.1	ATRAB8D,ATRABE1B,RABE1b	RAB GTPase homolog E1B	GCTTGCCGACGAAGCTTGCGCCTGCAGCGTTGACAGCGTGGTCGCGAAAATGCGACGCCCCGCGCCGACCATAAGACCCGCCGCGAAAGCCATGTTATGTGCGTGACCCAATATGATATGTAGCGCGATATCAGATCGGACTAGCGGGTGGGTTTCGTGAACTGATGATCAAATTTATCACTAGTTTGGGGCTAACGTGCCCAGACTCGTTGTTTGGCTGGGGCACAAAACACAGTACAACTAGCAACAGTGCGTGGGCAGTGGAACGTCGATTTGCTGCACATCGTGTCGCGGATGGCGGGGATGACACGCCAGCCTGACGCCCGACCCCTGCCCAACTGGCCGCGTAGGACTACGTTGACAAATCTCAGCCGATGTTATGCAGCCCAGGTGTGGGGC…
chromosome_6	1443180	indel	*	*	0|2	-1A/*	3|5	Cre06.g259200	Cre06.g259200.t1.1:Intron	Intron	PF00009,PF03144	PTHR23115,PTHR23115:SF30	KOG0461			GO:0003924,GO:0005525	AT4G20360.1	ATRAB8D,ATRABE1B,RABE1b	RAB GTPase homolog E1B	CCGCCTGCCTGTCTCCAGCCTCTCCGCATTGGCGGTGCAGGGCCACCGGCCCCGGGCCCCACCGCTTCCCTCTGTGTGGTGCCCCCTGCCTGCCGCTGCGGCACCCACACGCGAGGGCGCAGGCGGCGCCGGCCCGCCTGCCAAGTCTGTGTGGTGACTGCGCGCTGCACTCCCCCCGCACGCTCTCCTCCTCGCCCTATCGCATTGGGTTTGGTTAGTTTGGGCTGGTATCTACAACGCCGCCCTCCCCCCGCCGCCTCCAAGCACCCCACCCCTCGCCCGACGGGCCTCGTGTCTCTGGTGGAAAGTGTGAGAGGGCTATCCCCCAATGAGCCCCAACCGCCGCCGCTCTGCCTCCGCCTGGCCCTCCACTGCCTCTGACGCAGCCTGCTCCGAAGG…
chromosome_6	1446430	indel	*	*	0|2	+1C	3|3	Cre06.g259300	Cre06.g259300.t1.2:UTR	UTR	PF00009	PTHR23115:SF30,PTHR23115				GO:0003924,GO:0005525				TGGGTGGGTGGGTAGCTGGGCCGGTGGGTGAGTGGGTGGGTGGGTGGGTGTGGTGGTGTGGCTGGCGGGTGACCCACACATGTTACGGAGCCAGGGAGAAGACACGGTCATGTGGGCTAGGGCCGGGAGTGTGACCACAAGTTACTTTGCTAGCATGTGTGAGTTGCGGGACAGTGTTCTCAGATGGTGCAGCGGGGGCACACGCGTTCCTCTCAGGCCGCTTCGGCACCCACACGCGAGAGCGCACGTGGCGCTGGCCGGCCTGCCAAGTCTGTGTCGTGACTGCGCGCTGCACTCCCCCGCCGCCTCCAACTCCAAACACCCCACCCCTCCCCCCACGGGCCTCGTGTCTTTGGTGGAAAGGGTGAGAGAAGCTATCCCCCAATGAGCCCCAACCGC…
chromosome_6	1465271	indel	*	*	0|1	-3TAT/*	3|5	Cre06.g259500	Cre06.g259500.t1.1:UTR	UTR	PF00211	PTHR11920				GO:0009190,GO:0016849,GO:0035556				CCGGTTGCCGGCGGAGGGGCACCGCCAGTATTGATGAGGGGAACATGTGTGTGCGTGTATGGGGTAGAGAGTAATGTACAACAGCAGGGAAAGGTAGGAAGAAGAAGCGCGTTCTATTACAATCACACTCAAGGCCGATGACCTGTGACCCAAGCGCGACCCAACCGCCTTCGTTGTCAATGCAGACATTCTTGAAACCTGCCTCTGCTTTTCTACTTCCTCCTCGCAATCAAGCAGTGGTCATGTGGCACTCTTGGCCCTTCCCTCTCCGAACCCAGCCTGTCGCCCGCGCACTGCTGTCTGGCTCATGCCCACACCACGCCCTCACCAACTAACTCTGCCGTTTCCATGTCTTGTCCAGGGGTCTCCGTTCTCTGTACTGCAAGATAAGCCTCATCA…
chromosome_6	1489248	indel	*	-1A	3|3	*	0|2	Cre06.g259600	Cre06.g259600.t1.1:Intron	Intron	PF04100	PTHR12820	KOG2180				AT1G50500.1	ATVPS53,HIT1,VPS53	Membrane trafficking VPS53 family protein	TCGCACCTTGCGCAGGCTGACCACGAATGGCGAGTCGTCTCCGGGCGCCTCCACGGCGTCCCAGCGCTGCCGCATCATCTCCAGCAGTCCGCCGTCCAGCCGCGTGTTGAGGCCCAGGCACAGCACGGCCATGCAGGCGCTGCAGGGGGTGGGAGGAGAGGAGGGGAGGCGAGGAGGAGGGGGGGGAGGAGGAGTTCATGCGTTGATATCGTCTTGATGGCTGAAGCGAGTCCCCGTACAGTGCCCAGCCACAACCTCACACAACAGCCCTCCCCCGCGCGCACACGCATTACCCTGTCCCGCTCAACTCCACAAACCACGGAGTGGTGTATTCATACTGCGTCTATCCGTGGACGACTACCCCCTGCCCTGCCGCCTGCCGCACCTGGCCACCCCCTG…
chromosome_6	1502181	indel	*	-11TGGCTGTGGCT/*	3|5	*	0|7	Cre06.g259700	Cre06.g259700.t1.2:CDS	CDS	PF00561	PTHR10992,PTHR10992:SF197	KOG2382				AT3G52570.1		alpha/beta-Hydrolases superfamily protein	ACGTGCAGGTCAAACGTGCCAGCGGCCACCCGTGCCGCCGCCGCTCCCGCCCCTGCTCCCGCCCCTGCTCCTGCTCCCGCTCCCGCTGCTGCTGTTGCCGCGGCTTGGGCGTGTGCCAGCGCCTGCGCCAGGCGGCGCTGCTGGTCCTCCGGCCAGCGGTCGGAGCGGCCGCCGCGCACCAGGTGGACGGCGGTGCCGGGCGGCGGCGCCTCCAACGTGCGCCAGTACTGCGTCGTGCTGCGTGTCGGGTGCAGGCGTGCAGGGGCGTAGTGGTGCATGGGGCGTAGGTGTGCAGGAGCAGAAGCAGCGTCGGGCGGGCGGGGCGGAAGCATTGCTCGTGAAGCCTGACAAGGTGAAAACTCTAGCCCACACGCATTCACATGATACACTCCGGCTCAC…
chromosome_6	1540151	indel	*	*	0|2	-1A/*	3|5	Cre06.g260000	Cre06.g260000.t1.1:UTR	UTR										TACATCTTCGTTATGGCAAGGCCGGTCGGCCACGGTCCTGGTGCAGACTGATGGCCCAGACTGGGCTGCAATAGAACCCCAACACCCCTGCACGTATCGTACTACAAAACAACGGAACAGCTCTCTGCACCAAACGGCTGAAAAGGTATAACCATGTGTGAGCAGTCTCCACGCGTCGTCAGTAAGGAACTCGCAACCTCTCACACTCGGGCTCTCGGGAATCAGTCCCATCACTGCTTTCATGAACTCCATTTGAAAGGCATTGCCATGCACAGACGTTTGTACCACATTCACTCGATTGTCAAGGCATTCCATGCCACCATGGCATACATATCCCGCACAAACAAGTGATGTTTAACAGTGGGGATCAGGCACACACACGGTCCCACAGCTGTTGTC…
chromosome_6	1592689	indel	*	-3ATT/*	4|7	-3ATT	3|3	Cre06.g260550	Cre06.g260550.t1.1:CDS	CDS	PF00211	PTHR11920				GO:0009190,GO:0016849,GO:0035556				CTGCTGATGTCGGCGGCCCACAGCAGCTGCTGTGGAGGCCCGCCAGCCGCCAATCCGGCAGCAACACCATTGCGACCAGAGCTGGCACCGGTGGCGGTGGCGCTGGCGCTGGCTGCTGCCAGCCCGAGCAGCGTGAGCGTGACGTCAGCAGCGCTGAGCACGGTCTCCGCTCTCAGAGGAAGCACAAGCGATGCCGCTGCTGCCGAGGCCGCCGCGTCACTGGGCATCAGCGGCCCGCCGGGAGCAACCAGCACCGCCGGCCATGCCACAGCGTCGTCACCGGCAGTGTCAAGCGCTGATGCCGCCGCCATGCCGGCGGCGGCCCGCTCTGCTGCAGCCGGCGCGGCGGTTACCGTGTGAGCAGCGGGCGACCGCTGCTGTGCTTCCTCGCCGGCCGTG…
chromosome_6	1594154	indel	*	-3GCG	9|9	-3GCG/*	3|5	Cre06.g260550	Cre06.g260550.t1.1:CDS	CDS	PF00211	PTHR11920				GO:0009190,GO:0016849,GO:0035556				AGGTTCTGGGAGCTCCTGCCGCCGCCGCCTGCCTGTGTGATGTGAAGGCGCGGGCCTGCAGGCTGATGCTGCGGCGCATGTTCGGATGCCCCGCCGCACCTGCAGCTTGCAAACCACCGCCCATCGTCGCCGGCGGCGACGCTGCAAAGCTTGCCGAGTCGGCAAGTCCGGCGGCCAACGCAAAGGCGCGTCCCCGCGTGCGCCGCTCTGCGCCGCCACCGCCACCCCTGCTACTGCCGCCGCCTCCCTCGTCCGCGGCTCCAGCAATTGCCGCCGCTGCCACTGCTGCTGCCGCACACATTGTCGCCAACCCCGCCCCGGACTCGGGCCCTGCTGCGCTGCACTCGTCCGTCGTGCCCAGCAGCAGCGCGTCCAGCAGGCGGCGCTCCTCGGAGTCAA…
chromosome_6	1638703	SNP	T	T	4|4	W	7,9|16	Cre06.g260850	Cre06.g260850.t1.2:Intron	Intron	PF04147	PTHR23183					AT1G69070.1			CCCAAACCACGCACACGCACACATATGGCCATGGGTCCCTTGCCTGGAATGATGAACAGACTTTGCTCTGTTACCTTGCTGAGCCCTGCGGGCCTGAAGCTTTAGTTCTACACGAGATTTCTGACCAGCGCTGTCCCATGCCGCATGTT[T]TCTTCGGGATGAAGAACAGACACCGATCTGTTGCCTTCCTAGTGAGCCTTCGGGCGCTGATGCTAAACACACAGGATTTCTGACCGAACTGACAAACGCACGAGTCACACATACGCGCACAAAGATACCAATAGTCGTACTTGTGGTCTG
chromosome_6	1662321	indel	*	+13TGCGTGCATGTAT/*	3|5	+13TGCGTGCATGTAT	4|4	Cre06.g261026	Cre06.g261026.t1.1:Intron	Intron							AT3G01510.1	LSF1	like SEX4 1	GCACACACGCACACACGCACACGCACACACACACGCACACACACGCACGCCCAGGCCCAGGCGCCCACCTGTCCGGTCCGCGGGTCGGGCGCCAGGGTCAGCCCCACCGGCTTCTCCAGCACCACCTGGGTGAGTGAGCAGGAGGGCGGGCGGGCGGGGGGGGGGGGTTGCATTAGTGATTGGGTGGCCAGTCCAGGGGTACAGGGTCAGGGTTAAAGTCAGCGTCGGGCCAGGGTCAGAATCTTACCATTGGCATTGACAGGCAGACAAGCGGGCTCACCGCTTGAGTAAACTGCACGCACACTTTTGCCCCTTGCCCTCCTAGCACAGACACCGAGGTGGGCGCTCCGGAGCTACATACAGCGGCGGCGTGCCAAACCCAGGCACCCAAACCCGACA…
chromosome_6	1693584	indel	*	*	0|3	-6CGCACG/*	4|8	Cre06.g261300	Cre06.g261300.t1.2:Intron	Intron	PF04193	PTHR12226:SF2,PTHR12226	KOG3211				AT5G59470.1		Mannose-P-dolichol utilization defect 1 protein	CGCCAATGGCCATCACCGCCACCGTGCTCACTTGCAGAGCCGACAGCACCTGCGGGGCGTGGCGTGGCGAGTGTGTGTATGTGTGTAGGCGGGGGTGGGCACGTGTGTTAGGGAGCCGTAAACGCGCGCACGAGGCCTGCCCATGCGTTGAATGAACGTATGTGTGGGCGCACATGGTGTGCGCTAAGAAAGCAGGCAGGACCGAACCACAGCCCCAGTCGCATTCTCGACTCGCAATTCCCCCCACAAAGACCACTCACGTGGATAGGGCACATTGCGCTGAACAGCCACGCGCACGCCGCCGCGAAAGCCGCCGTGGAGGCCGCGATCGCAGGCAGGCTGAGATGCATGTGCCTGCCGGGGTTTGGGTCGTGTGGGGCAAGGAGAAATGCCAAAGAA…
chromosome_6	1732756	indel	*	+2CT/*	7|12	+2CT/*	11|12	Cre06.g261750	Cre06.g261750.t1.2:Intron	Intron	PF01062		KOG4090				AT2G45870.1		Bestrophin-like protein	GGGGTTGGGAGGCAGGCATAACAGAGGCTGCAACCGGTGGGCGGGTAAGTGGGGGCGGCTGGGGACTGAGGGGCGCAGGTGTTGCATTGGCGCAAGGAAGGTTTAGGGCGTGGGAACGTGGTGCTGGCGCGCTCAGTGCAACACGCGGGCACCTTCACCGACACCACACGAACAATGTGTGGACACACGAGGCGCTTGGGGGGAGGCTCGGAAGGGCTTGGGGGGAGGCGCGGCCGGGCGACGGATTGGTGGCGGGTGTGGTTTGGGGGCACGCACTGAAGCGGGAAGGGGAAGGGCAGGGGAGTTAGAAGGGGGAGGGAGTTACACGGGGACAGGGACGGGGACGGGGACGGGGACGGGGACGGGGACGGGGACTTCGGGGCAGTTTGGGGGCACGGG…
chromosome_6	1761402	indel	*	+2AC	4|4	*/+2AC	6|14	Cre06.g262100	Cre06.g262100.t1.1:Intron	Intron	PF07992,PF02852,PF00070	PTHR22912,PTHR22912:SF27	KOG0405	1.8.1.7	K00383	GO:0005737,GO:0016491,GO:0045454,GO:0050660,GO:0055114	AT3G24170.1	ATGR1,GR1	glutathione-disulfide reductase	GTACGGCAACATCCTCAAAAACGCCAACGTGGCGCTCATTGGTAAGGGAAGGGGTGTGGGGGGGTGTCAAGGTTGCGCTGCTTGTACCGTGCATCATCAGGAAAGCACACTGAAAGGGGGAGCACATAGGGTAGGGTCCGAGGGCTGTGGCTGCAAGGGCGGTCCGGCACGGGATGCCTGCGATAACACCTCCCGCCACATCGCATACCACGTACACACACACACACACACACACTTTTCCCCTTCTCGAGTTACCTACACAGTCGTTTTGTTTCCAGCTAACGTCTTCCTCCCTCGTGTCGCACACAATCTCCCACGCGCGCAGAGGGCCGCGGTGCGCTCAAGGACGCCCACACGGTGGAGGTGACGGCGGCGGACGGCTCCGTGCGGTTGCTCAAG…
chromosome_6	1798974	indel	*	-1C	4|4	*	0|1	Cre06.g262400	Cre06.g262400.t1.1:Intron	Intron	PF00027	PTHR14226		3.1.1.5	K14676					GGGGGAAGAGCAGGCAGCGCAGTGCACGTCGACAGTTTGACACGGTCCAGTGGCGCCGGCAGGCAGGCAGGCAGGCAGGCACACCGCGTGCCGCATGGCGGGCTTGCAACACGCGGCTATTCCTGGTGCTGATACTGCTGCGGCCCCGCCGCTCCACTACCGACACCGGTACCGTACCTGGCGAACAGGTGCGCGGTGGCGGCGGCGGCCGCGGCGGCGCCCGTGAGCGGGTCTCCCTCGCCGCCGCCCGCCGCGCCGCCGTTCTCCAGCAGCTCGCCGTCGCGTTCCTGCCGCTGCTGCGACGCCAGCAGCTCCGCGGTGGTGATGTTGCCGCCCTCATCGTGCGACAGGCGCGGGCCGCACAGGCCGTTGATGTCCAACACGCTTTGCGAGGAGGGA…
chromosome_6	1804583	indel	*	*	0|3	+6GCCGGA/*	4|7	Cre06.g262500	Cre06.g262500.t1.2:CDS	CDS	PF01753	PTHR13244				GO:0008270	AT4G24560.1	UBP16	ubiquitin-specific protease 16	GGGCTTCACGGTGTCAGGGCCGCGCCTGCCGCGCCTGGGGCAGCAACCGCCACAGATATTCTTTGAAAGGCATCCTGCTGGCGAGGCAATGCGCAAGGTGATAGGCGGCGTCGGCACACCTGCAGAGGCGGCTGCGGTGGCGGCGGCGGAGGCCCAGCTGCCGCCGCTGCACCCGCCGTCGTATACGGCCGTGCAGGTGTACGAGATGACTCATGCGGCCCTGACGGCGGCGCTGGACCACGCGCCCGCAGAGGCCGTGTGCCTTCACGCGCCATCGCTGCTTGCGCGCTTGGTGATGGAGCTGCCGCCGCGTCAGGCGGCGGCGCGTCTGCCGGGCCTGTGGCGCACGCTGTCACATGTGCTGCCGCGTCTGGCGTGCGGTGGCACTGGCGACCGCGA…
chromosome_6	1864013	SNP	A	M	2,2|4	A	3|3	Cre06.g263000	Cre06.g263000.t1.1:Intron	Intron										GTAGAATGGGAGCATAAAGCAGGATGAAGCAGTCAGAGGTTGAGCAAACAGGATCAAGAGTAGTACGGAATGATGTGGGTCGGACGTGCTCGGTGCTCACGTGCCGCACCCCGTTGACCGCACGCCCTATTGGCCGCCCCCACCCCCCC[A]GCCGCCCCCCTGCCGCCCCCACCTGCACGCGCCCACGTCCAGGTGTGTGAGGCTGCCCAGCAGGTTGCCGCACTCCGCCAGCAGCCCCTGCGCCCGCTCCGTGTAGCGGAAGGACAGCGACAGGCTGCGGCCCGGCCGCACCGCACACAG
chromosome_6	1878296	indel	*	+10GTGTCTCTGT	9|9	+10GTGTCTCTGT/*	9|18	Cre06.g263150	Cre06.g263150.t1.2:UTR	UTR		PTHR21586								GGCCTTGCCAAAGAATGCGGCAGTGTGTGGGCGATTGGACTAACAGCAAATGAACGCGTCCCTACTGTGGTATTTTCCTGAGACTGCAAACCGCGCGGCGGCAGTGGCGGCGCAGGGCTAGGCAGCGGTGGCGGCAGCGGCCCTGGGCCCAGCAGTGGCGCCGTGCATGTGCGTAGCGGAGGGGGCAGGCAAGGCCACGTGGAGGAGGAGAGCGCGGCGCCGTCCCAAGAAACGGCGCCGGCGCGCAGGTTGAGGCCTGCCGGTGTCTGGTTAGCAGTCTTTGCTGGCGAGCATAGCATGGCACGGTGTGTGGCAGCATGTATTCCTGTTTGGTTTGTTGCGTGTGGTTTGTTGCGTGCTTTGCTTGTGCTTGACAGGGAGACATGGCTTGACGCATGG…
chromosome_6	1988813	SNP	T	T	6|6	Y	6,6|13	Cre06.g264050	Cre06.g264050.t1.2:Intron	Intron	PF04366	PTHR15629,PTHR15629:SF5					AT3G43230.1		RING/FYVE/PHD-type zinc finger family protein	GATGGGGAGCTCAGGCGAAGGGCAGGTGCAAGAGCAGGGGAAATCCGGGTCGCGATGGCGAACCAGCGTCCACACGGGTCATGCGCTTCGCACAGGATGGCTGACTGCGAGGCATGGCACACACACACACACACACACACACACACACA[T]ACACACACACACATACACACACACATACGCCTGCCGCTCCCACGGCTGCAGCCCCTTTCTTGACCTTCGCCTCGCCCCAGTTACCGTAATCCCTTTGCCTTCATCCTCCCGCTGCGCCTGCACCCGCAGTCGGAGTCGGTGCTCGCGCTC
chromosome_6	2220730	SNP	C	M	5,5|10	C	6|6	Cre06.g266276	Cre06.g266276.t1.1:Intron	Intron										GGGAGGGAGGGAGGGAGGGAGGGAGGGAGGCGAGGCGAGGCGAGGCAGGCAGGCAGGCAGGCAGGCAGGCAGGCACGGAGGGACGGAGGGAGGGAGGGAGGGAGGGAGGGAGGGAGGGAGGGAGGGAGGGAGGGAGGGAGGGAGGGAGG[C]AGGCAGGCACGGAGGGACGGAGGGAGGGAGGGAGGGACGGAAGGAGGGAGGGAGGGAGGGAGGGACGGAAGGAGGGAGGGACAGAAGGAGGGAGGGAGGGAGGGACGCACGGAGGGACGGAGGGAGGGAGGGAGGGAAACGGATTCCTCG
chromosome_6	2321106	SNP	G	G	23|23	T	17|17	Cre06.g267250	Cre06.g267250.t1.1:CDS	CDS	PF00782	PTHR10159	KOG1716		K05766	GO:0006470,GO:0008138	AT3G23610.3	DSPTP1	dual specificity protein phosphatase 1	GGCAGCGGGTGCGGCGGCGGCGGGGCGGCGTGCGCCTCGCTGTGCGCGTAGGGCCGCGGCCACGCGCGGTCCTCGCGTGATGACCTGGGTCCAGCCGCTGACACGGCTCCGGAAGAATGCTGCTGTTGTTGTTGTTGTTGTTGTTGTTG[G]TGGTGGTGGTGCTGTTGCGGCGGGTGTAGCTCGTGTGGGGAGGTCAGCGGGGAGGGCATGAGCCCCATCTGCGGCAGCGGCGGCGCGAGAAGCGGCAGCGGCACCCCGCCTCGGCCGAAGCCGCCGCTCAAGCTGACTCGTGCGCCGGTC
chromosome_6	2531649	indel	*	-1G	9|9	-1G/*	6|10	Cre06.g269200	Cre06.g269200.t1.1:Intron,Cre06.g269200.t2.1:Intron	Intron	PF00211	PTHR24420	KOG0472			GO:0009190,GO:0016849,GO:0035556	AT2G25790.1		Leucine-rich receptor-like protein kinase family protein	GGGGGAGGGGGGAGTCGGGCTTGGTAGCCGTTCATGCTGAACGGCGTCATTACATCACAAGTATGAAGTGCTAACGTGGCGGCGGTTGTTGTAAACACCAACCCAAACTAAACCAAAGCGGGATAGATGTCCATGCAAGACGGACTGGATATACGGGAGTGAATGCAAGGGTATGAAGTGCCGACACACCGACCACCCACCCACCCGCACCCACCCGCCCCACCACCCACCTGACCGCCCTGTGCCGCCGCGTGGCAGTAGCGCGCCGCGCGGTTCACCAGCGGGCCTGTGTGGGCATGTGTGTGTGTGTGTGTGTGTGTATGTGTGTGTGTGTAAGGTGTGTGTGTGTGTGTGCACATGTACATATGTGTGTGTACATGTGTGTGTGTGTGTGTGTGT…
chromosome_6	2862779	indel	*	*	0|2	-1G	3|3	Cre06.g271950	Cre06.g271950.t1.2:Intron	Intron		PTHR10013					AT3G27530.1	GC6,MAG4	golgin candidate 6	AGAGCACGCTGGAGTCTCTGGTCGCAGCCACCAGTGGCGGCGGCCACGGCGGCCACGACGGCCTCCGTGCCGACCACCCGCATCACGTCTCGGCAGCAGAGGTGCGGGGCGGCTGGGGCGGAGGTGTGGGCGGGGGCAGGGGTGGTGGGGGTGGGGGCTGTAGATACCAGCCCAAACAAAAGCGAACCAAGCCAAGCTAGCGGAGGACAGGCAGACGCGACAGTTGGGGCGGTGGGGGCAGCCTCGGGAGTGTAGGGAAGCAGCGTGGGAGGCGAGGCCGCGGCGCCTGGCTGCTGCCGGTGCCTGCCAGGACTGGGGCTTTTGCCCCGCCTCCTGCGGCTGCCTGGCACGCGTCTCCGCACACCGGACACCCGTGAGTGCACACCCACACATTATCTC…
chromosome_6	3604097	SNP	G	G	30|30	A	23|24	Cre06.g278124	Cre06.g278124.t1.1:Intron	Intron	PF10367,PF10366	PTHR12894					AT4G36630.1	EMB2754	Vacuolar sorting protein 39	CCCCATGCCAGCATGGGTCCAATTCCGTGGCCTACTTAGCGTTTGCGCGCGTCCACTCCCGTCGTGGCGGCCATAGCATTTAGGTTCCTTTGCATTTGTCTTTTGCCTCTCACCTCGCCCTCCCGTTTCTTGCCATGCATGGATGTCTG[G]ACGTCACGCGGCGTGGGTTCCAATGCCACGCCGCAGGTGAGTACACGCCGGGGTATGTAGGAAAGCTATTAGGGCAGCGAGCGTCCGTAGATCGCGACTAGTCGCGCGTAGTAGTCGCCGTGCCGCCACGAACTTAGGTCGTGTCAGGCT
chromosome_6	3717539	SNP	G	G	3|3	S	2,2|4	Cre06.g278147	Cre06.g278147.t1.1:Intron	Intron										CGCTGGAAGTGGCGCACGCTGAACTAGTGCGTATGCAGCTTTGGGGACGTATGGGCCATTTGGGCAGCGTGAACGCTCGCTGTCGAGGGACTCAGCCACGACTTGAGCACACTTGCGACTAGCGCTGCGTCCCCCCCCCCCCCCCCCCC[G]GCCCCCCTGTGCGGCAGCACAAAGCAGCCCAGCCCCGTATCGCCCCGCCCGCTGGCGTTCTTCATCTTGCTCCAGAATCATGTACACCTAACCCACCATGCTCAGCCTCTTGACCTTGCCCCCGCTGCACCCCGTGCTATCACGGCCTGG
chromosome_6	4272321	SNP	C	C	3|3	A	11|11	Cre06.g278251	Cre06.g278251.t1.1:Intron	Intron	PF03441,PF00875	PTHR11455	KOG0133		K02295	GO:0003913,GO:0006281	AT3G15620.1	UVR3	DNA photolyase family protein	ACCCGCAACTTGCAACACCTAATATTTGCCCATGTGCTCCTACTGTCTCACTCGCCCACGCTGCACTGCACAGGACACGGACATGCTTGTGGCTCGGAACGGCGGCGCCGCGCCCCTCACCATGCAGGTGCGGGGACCCCCCCCCCCCC[C]CACACACACACACACATATGCGCCACACACAAAAAGCTACATGCACAGCACACAGACGCTTAGGAGGAGCCGTCTGAGGGAGCTGCCGGGGGCTGACAACAGTCACAGATGGCGCACCTGCGCCTCTCCCTCTTCATCCGCCCAGCTCAG
chromosome_6	5229226	SNP	T	Y	2,3|5	T	7|7	Cre06.g282100	Cre06.g282100.t1.2:CDS	CDS										GCGCATAGTCCGCACGTTGCTGTGCTCGGTGCGTTCGTCAGCTAGGCAGCACACTGTCGTCAGCTAGGCAGCACGTGCGTCTGCATGCGGCCTGGTGCCACCCCTCGCCCTCGCCCTCGCCCTCGCCCTCGCCCTCGCCCTCGCCCTCG[T]CCTCGTCCTCGTCCTCGTCCTCGTCCTCGTCCTCGTCCTCGCCCTCGCCCTCGCCCTCGCCCTCGCCCTCGTCCTCGCCCGCCCACATCCCCACGCACCTGAAGTGGCTGAACAGGTGCTTGCCCGTGGTCTTGAGCTGCGCCTGGTCCA
chromosome_6	5266058	SNP	G	G	23|23	A	28|28	Cre06.g282550	Cre06.g282550.t1.2:UTR	UTR										ACGCCACTCTTGAGTCCCTGCTTGTCCAGTGGCACAGCCCTGCCGCCGCACGTCAACCCCACGCAAGCCCCCCTGACCACGCACCATCAGGCCCCACCAGGCAACATGCACCAGCCGCCGGCCCACACCCCGGGCCTTCAGCGCCTTCT[G]CCACGCGTTCAAGCGGTCTTGCAGCTGCTGCATCAGTGCATTACGCACTCCCCGCGCCCGCCTTCCCCACCTTCTCCCGCTCCTCCCTCTCCTTCCGCAGGTTGACCTTGCTCCCGAAGAAGTAGCCCTCAAAGTCGTGCCCCTCCTCCC
chromosome_6	5712111	SNP	T	K	3,2|5	T	3|3	Cre06.g286750	Cre06.g286750.t1.2:Intron	Intron		PTHR17408								CCACGGTGCGTCTCGGTGCTTTGGAATGTTGCTATGCACATTTAAGATGTTTATGGGTATGGACATGCGAAATTAGGAACAGATAGCAGGGCTGGCTTGCGGGGCCGGCCCCGTGCTCCGGTCCGGGCGGGGGTGGGGTGGGGTGGGGG[T]GGGGGGCACATGCACAACAAAATACCTCTTCGTTTCTTATGCATTGTCGCGTCATGTTGCTTTAGTATTATAAACATACAATCAGTACGTATTGGGCGTCCTTAGTCCTCTAGGGCAATGGCTGCGATGATGGTCAAAACTTCGACACGC
chromosome_6	5727069	SNP	A	A	29|29	T	33|33	Cre06.g286950	Cre06.g286950.t1.2:CDS	CDS							AT3G04710.1		ankyrin repeat family protein	CCCGGCTGCCATCGGCGCGGGGGTCGGCGCCACCACGCAGCAGCAGCTGCGCCGCCGGCAGCTGTCCGTGCTTGCAGGCGGCGAGCAAGGCCGCGCCGTTCTCCGCCCGCGCGCTCACTCCCGAGGACAGGAGGACCTCCATGGTGGTG[A]GGTGGCCGCCCGACGCCGCCGCCACCAGTGCGCGGCCACCGCAGCCCCCCACACCGGCGCCCGCACGCAGCAGCGTGCGCACCACGCGCGTGTCGCCAGCCCCAGCCGCAGCGGCCAGCAGGAAACGGGCCTGCAAACACACAGACAGAC
chromosome_6	6343856	SNP	G	R	2,3|5	G	5|5	Cre06.g291950	Cre06.g291950.t1.2:Intron	Intron	PF01544	PTHR13890:SF3,PTHR13890	KOG3116			GO:0016020,GO:0030001,GO:0046873,GO:0055085	AT1G16010.1	MGT2,MRS2-1	magnesium transporter 2	AGTTCTACTACGTGCAGGTGTGCGTGTGTGTTTGGAGGAGGGGGGCGGGAGGAGGGTTTTAGATGCAAGCCCAAAGCCCCAAACTGGGGGGCCGGGGAAGTATGTATGCACACGCACGCACACACACACACACACACACACACACACAC[G]CACACACACACACACACACACACACACACGCACACGCACACGCACACGCACACGCACACGCACACACACACACACACACACACACACAGCACGGACACACCACAGACACACCATAGACACACGGACATGCACACGCACACACTCGCCCCC
chromosome_6	6343858	SNP	A	R	3,2|5	A	5|5	Cre06.g291950	Cre06.g291950.t1.2:Intron	Intron	PF01544	PTHR13890:SF3,PTHR13890	KOG3116			GO:0016020,GO:0030001,GO:0046873,GO:0055085	AT1G16010.1	MGT2,MRS2-1	magnesium transporter 2	TTCTACTACGTGCAGGTGTGCGTGTGTGTTTGGAGGAGGGGGGCGGGAGGAGGGTTTTAGATGCAAGCCCAAAGCCCCAAACTGGGGGGCCGGGGAAGTATGTATGCACACGCACGCACACACACACACACACACACACACACACACGC[A]CACACACACACACACACACACACACACGCACACGCACACGCACACGCACACGCACACGCACACACACACACACACACACACACACAGCACGGACACACCACAGACACACCATAGACACACGGACATGCACACGCACACACTCGCCCCCCA
chromosome_6	6481733	SNP	C	Y	2,2|4	C	5|5	Cre06.g293051	Cre06.g293051.t1.1:Intron	Intron	PF00909,PF05021	PTHR11730:SF8,PTHR11730	KOG0682			GO:0008519,GO:0016020,GO:0072488	AT4G13510.1	AMT1;1,ATAMT1,ATAMT1;1	ammonium transporter 1;1	GCAGCTCCGTCTTGCCCTGTACGTGCGTGTGTGTGTGTGTGTGTGTGTGTGTGTGTGTGTGTGTGTGTGTGTGTGTGTGTGTGTGTGTGCGTGCGTGCGTGCGTGCGTGCGTGCGTGCGTGCGTGCGTGCGTGCGTGCGTGCGTGCGTG[C]GTGTGTGTGTGTGTGTGTGTGTGTGTGTGTCAAAGGGTGGATGGGGTATATGCACCGCTAGCCTAATTAACCATTGCCCCCGTCACCTCCGCACCACACATGCCTGGAAGCGCCTCCGCAGCCCCTGCCCCTACACGCCCCCACATGCCC
chromosome_6	6529306	SNP	T	K	2,3|5	T	6|6	Cre06.g293300	Cre06.g293300.t1.1:Intron	Intron	PF07714	PTHR23257,PTHR23257:SF372	KOG0581			GO:0004672,GO:0006468	AT1G67890.1		PAS domain-containing protein tyrosine kinase family protein	GATGTACCACGGCGCTCGGCCGTACGAGGGAATGCACGCGGCGCAGATCGTGATGGCGTGTGCGCAGGGCACCGCATGCCTGGAGTGGGCGCCGGGTGAGGCGGCGGCGGACACGTGATGGGTTGGGTTGGGGGTTGGGGGTTGGGGGT[T]GGGGGTTGGGGTAGAGGCACACACGGTAGTTTGTGGGTGGGAAGACCCGCGACGTGCCTGCCGCATACCCACCGCCCTTAAGCCCCGTGCCGTCCTTGCCCCTCCACCTGCCACCTGCCACCCACCACCCACCACCCACCGCCCACACAC
chromosome_6	6742773	indel	*	+2GG/*	4|7	+2GG	8|8	Cre06.g294550	Cre06.g294550.t1.2:Intron	Intron	PF05684						AT5G24000.1		Protein of unknown function (DUF819)	TGTGTGTGTGTGTGTGTGTGTGTGTGTGTGTGTGTGTGTGTGTGTGTGTGTGTGTGTGTGTGTGTGTGTGTGTGTGTGCGGCCTGCCAACCAGGTGGTGTGGGGCTATGTGATGCCGCTGGCTGCCGCCTGCTTCCTGCTGGAGACCGACGTGGGCAGGTACGGCGCGGGCGGGCGCGGGCAGGCGCGGTGGCCGGGCGGGTGCGGCAGGGGGTTGCGTGAGGTCAATCGGCATGTGGACGAATGGGAGGGCGATTGCCGATTGGTCATTGACGTCACCGTGCTTTGGTCCCGCGCGCCTGCGCCTTCACACGCACGTGTCTCGTGCAGGCTGGTGCGGGACGGCGGCCCGCTGCTGCTGAGCTTCCTGGTGGGCGCGCTGGGCATGGTGGCGGGCGCG…
chromosome_6	6780679	SNP	G	G	30|30	A	28|28	Cre06.g294800	Cre06.g294800.t1.1:UTR	UTR	PF01940	PTHR13353				GO:0016021	AT1G78620.1		Protein of unknown function DUF92, transmembrane	CTTTCGTGCAACGGCGGCAGCAATTCTGCCTGAGGCACAAGGACATCAAAAGGATGCTTGGACTGCGCAATGGCCCACAATACGGTGACGTTCAAGCTTTGCTAGCCCCAGGCTGCTAGGTCCAGTTGCGGAGTTACCCCTGCAGTGCC[G]TGCTCCCTGAGGTAATCGATGGCGCCTCATGCTAATGCTGCAATGCCGGCTTGCGGTGGCCACCAGGGTTCTCCAGCCAGGAGCAATCCAGGACTTTTTAGGGGTTAGGGCAAAAAGCGCAGGAGATTTTTTGGGGATCCCTCCTGCGGA
chromosome_6	7089219	SNP	C	C	3|3	Y	2,3|5	Cre06.g297082	Cre06.g297082.t1.1:CDS,Cre06.g297082.t2.1:CDS	CDS	PF00211	PTHR24420		4.6.1.1	K01768	GO:0009190,GO:0016849,GO:0035556	AT5G07280.1	EMS1,EXS	Leucine-rich repeat transmembrane protein kinase	CAGCTGCAGCGAATGTGAGTAGGAGCTCCTGCGCGCAGAGGCACGGCGCTGTGCCGACGCCCGATCAAGCCGCGATAATTCGCCCAGGCTGCCGAGACTGGCGGAGGCGCCGCCGCCGCCGCCGCCGGCAGTGCCCGCCGCCGCGGCGG[C]GGCGGAGGCGAGCAGCGCCGCCGCCGCCGCCACGCGCCGCGACTCGGCGATGGCGGTTTCAACCACCGCGCGCATGGAGGCCGGTACGGTAGCCGGGTTGATGTTGTACGCCGCCAGCTCGGACACGTGCACCTCGGTGATGACCAACCG
chromosome_6	7668135	indel	*	*	0|4	-4CACA/*	3|6	Cre06.g301600	Cre06.g301600.t1.1:Intron	Intron	PF01532,PF02225	PTHR11742,PTHR11742:SF11	KOG2429		K10085,K10086	GO:0004571,GO:0005509,GO:0016020	AT5G43710.1		Glycosyl hydrolase family 47 protein	TTGTGGAGAAGGCGCGGCTGCAAGCAAGCCGCTGAGATGTTGCTGAGCGCGGCTCGTAGGCCGCGGGAGCGAGCGAGGCGCGGCCTGGAGTCCCTTCTGACGCCCCGTGACACCGCCACTGTTCTGTCCTGTGTTTTGTGCCTTCCGGTGGGCGGGTGGGGGGGGGGCGCTCGGGTCTATACTACGATTTGTCCACCGCACGCACCTTGATGTCCTTGTCGAAGTGCAGCTCCCGCCGCACCAGCTCCATGGAGTCCAGCACGTCCTGCTTGCGGTTCAGCAGCTGCAGCGGGATTGGCAGTAGGGATGTACGCACGTAAGAGGGGAGGCGAGGCGAAGGAAGAGTCTATTTGCTTCCAGCCCCCAGCTGACCGGGACCCCGTCAGCTCCATCCCACGA…
chromosome_6	7760277	SNP	A	A	5|5	M	2,2|4	Cre06.g302200	Cre06.g302200.t1.1:Intron	Intron			KOG0027							GGTGGTGTTGCGGAAGAGGTGAAGATAAAGGGAGGGGAGGCGGATGCTTCGTATTGCTCCGCCATCCTGGGATCGGCTACAACACAACCAGCTAGTGTCTCTGCACGCAGGTCACCGTCTTCCTCCTACCCAACTTACCGCCCCCCCCC[A]CGTTCCCCACCGCCCGGCGCTTCGTGTCCTCCCCCCTCCCCTTCCCCTCCCCCACACGCCACACCTGCAGCGTGAAGTTCTTCCAGTCGTACGCCACGTAGGCCACATTGGGCAGCACCGCCCGCGCCACCAGCTCCACGTTGTGCACGC
chromosome_6	7963164	SNP	G	S	3,2|5	C	4|4	Cre06.g303650	Cre06.g303650.t1.1:Intron	Intron	PF01253	PTHR12217,PTHR12217:SF4	KOG2522			GO:0003743,GO:0006413	AT1G71350.1		eukaryotic translation initiation factor SUI1 family protein	AACGTGGGGAAGGGCGGGTTCGGGGGACAAGTTGGTGGTAGTCCGGCACCGGGCAACGGATTGGTGCGGGTTCGCGTTCCTGCCCGTCCAACCTGTGTGCTCCCTCACATGACATTGCTGCTTTCCCGGCCTGAATCCCCCCCCCCCCC[G]CCCCGGCCCACCCACCTCCTGCCCGGTGTTTTTGCCAGGGAGGTCCACCACACTGGTGCTGCACGCGAACTTGCGCTGGCACTCGCCCGCCACCTGTGGGGCAGCGCAGGAGGCAGTGGAGGGCAGTGTGGAACGGGGAACAAGCTGGGA
chromosome_6	8775231	SNP	C	M	3,4|7	C	4|4	Cre06.g309951	Cre06.g309951.t1.1:CDS	CDS	PF00059	PTHR11339,PTHR11339:SF126	KOG2133			GO:0005488				GGCGCATGCTCAGCCGGCTGCTCCGGCGCCAGTGGGGCTCCGGGCTTGGTGGGTGCGCCGGGCATGGTGGGGGTTCCAGGGGGTGGGGGAGGAGGAGGTGGCGGGGGAGGCGCCGCAGGAGCCTGGGTCGTGACTGGTGCGTCCGGGAC[C]CCCGGCGGTGGAGGCGGAGGCGGGGGCGGAGGGGGCGGCGGGGCGGCGTCCTCCTTGTCTACCGGAGGCGGCTGAGGCGCTGCCGGCACGCTGGGTGTCGCGGGATGTGCGGGCTGGTCGGGCGAGCCCGGAGGAGGCGGTGGAGGAGGC
chromosome_6	8879298	SNP	A	A	11|11	C	5|5	Cre06.g310950	Cre06.g310950.t1.2:UTR	UTR	PF01266	PTHR13847:SF20,PTHR13847				GO:0016491				CACCCTCGCTTCGATACCTTGGGGCCTGACTGCAATTGGTACTCGTGCTGGGGCGCCTTGCCCGTCCATCCACGGCCGCAACACCAGTCCGCGCAGCCATCCCCACCCCCCCCTCCCCAAACACACGCCTGGTTGCCTGCACCCCCCCC[A]CACACACACACACTGCTGTCGGTACAGTAACGCCGGCGTTCGACCAGCCATGCACTTCTGCTCTGCCACTGCAAACTGTTTGCTGTCTGCTTACGGGTCTGGGCATCGGCTGCACCCTACGGGACCTCGCCAACCTGCCTTGAACCCTGT
chromosome_6	8890960	indel	*	*	0|18	+1G/*	14|28	Cre06.g311000	Cre06.g311000.t1.1:UTR	UTR	PF03092	PTHR24003:SF331,PTHR24003					AT2G32040.1		Major facilitator superfamily protein	GGGCCGTGACCACCCGGGCGTTGTGGGTCGGAGCGACCGCGTGGGGCGCACAGGGAGGCGCCGGGGCGCTTCGGGCCGCCGACCGCACCACCGGCCGCTCCTGTATCAGAAGGGAGTGTGTGCGGGGCCCAGCGGTGCGTGGCGCGCACCGCACAGCTCTATGCGTGTGCGGCTCGTGCAGTTCGTGTCGCACAGCCTGTCACGGGATTCATCCCGCTATACGGTGTGGTGATTAAAATGCCATACCCGAATGCAAGCATTTCATCATGGCGTATCGTGAGTGCCATCATGTCCATGACATAACCCCCGTGACCGCATACGAGCAACCGCCTGTGGGGCCTAACGGACTGCGTTGGCCACACGCACACACGCACACACAGACCCAGCTTGGAACGCGGG…
chromosome_6	8954497	SNP	T	K	3,3|6	T	8|8	Cre06.g311450	Cre06.g311450.t1.1:Intron	Intron										CCATGCGGGAGTGCCTGCTGCGGCCACTGCGGGGCGCCCCCGGGCAGGTACAGCAGGCGTTCGTGACGGCGGTGGCTGCGCAGCCCGACAGCGAGCTAGACTTCAAGTAAGTGGCAGGGGCAGGGGGTGCAGGTGGGTGGGTGGGTGGG[T]GGGGTGGAATGTACGAGACAAGATATGTGGTTCCCCTCGCAAGATGTGCCGCATATGCACTGCAGGCCTTCGTACCCCTATGTCAGTCCCTTTCTGGTTTGGCACCGACATTTCCATCTCTTCTTCTTACCCAATCAATAATGTCACCCC
chromosome_7	208166	indel	*	*	0|12	*/-2CA	8|18	Cre07.g313600	Cre07.g313600.t1.2:Intron	Intron							AT5G44600.1		S-adenosyl-L-methionine-dependent methyltransferases superfamily protein	CGTCAGCGCCAGGGTGTTGCCGCCCACTGTCATGAGCGACACCTCGCCTGGACACTCGCGAGCAGGGGAAAGGGCCGGCAGAGGTTTGGGGCAGGAGGTCATGGAGGTGGTAAGTAAGCACTTGCAAAGCAATCCCTCGACCACAGCCCGCCAGTTCCCCACGCGCCGCCGGGCGCTGCCACCTGGCGGCACACAGCAGTCTCGCGCGCTCTCACCCTCAAAGGCCGCCTCCAGCGCCTCGTACGCCCTCAGTGTGGTGTAGGCCTCGGGCTGCCAGCGCCCCGCCTGGCCGGGGGTGGTGGGCGGGCTCTGGCCCAGGTTGGCCAGCAGGCGGCAGCAGCAGCCGCTGCCGCTGCCACTGGGGGTGGAGCTGCCGGCGCCGCCGTCCGACAGGCGGCT…
chromosome_7	335905	SNP	G	S	2,2|4	G	5|5	Cre07.g314500	Cre07.g314500.t1.1:Intron	Intron	PF00069	PTHR26392:SF152,PTHR26392	KOG0192			GO:0004672,GO:0005524,GO:0006468	AT2G35050.1		Protein kinase superfamily protein with octicosapeptide/Phox/Bem1p domain	CTGCCCCCACAGCCTGACCACTGCCTGCTCCACGGACCGCCAACCCCCAAGCCTCCCACGCTGTCCGCCACGGCCCCCACCGCGCCCCCCGCCCCCCGGGCTACGACTTCACTTCGTAAACTTGATGCATGCAACCCCCCCCCCCCCCC[G]CCCCCGCTGCACAGACGTACACCTACTTCATCAAGACCGTGTGCGAGGAGGCGTCCGATGACGCCAGCGTCGTAACGGCCACCGACGGCATCGTGATCGGCAAGGACAGCAGCGGCGGCACCAGCGTGCTGGGCGGCTCCAGGGGCTTTG
chromosome_7	408041	SNP	T	T	7|7	K	3,2|5	Cre07.g314950	Cre07.g314950.t1.2:Intron	Intron	PF05158	PTHR12780	KOG3233	2.7.7.6	K03025	GO:0003677,GO:0003899,GO:0006351	AT5G23710.1		DNA binding;DNA-directed RNA polymerases	TGGAGCCCAGTAGGGAGCTCACGGGGGGAGCCTGGTGCGTAGCTGGGAGAGGGGGAGAAGGGTACGGGGGGGGGTAGCCATCCATGGGATGGTGTGTATCAAATATGAAGTGAAGTGCCGACGTCCAGAGGTACAGCGGGGGGGGGGGG[T]TACATAACAGCCCAAACTAAAGGGGGGAAAGGCACTGGGGAAGGGTGTAGGTTTCCAACACTGTCCTAGCGCACTTACAATGCTTGCTGTATGGTATCTGATCTTCCACCAGCCCTGCTTGCCAGCACCCGCACCCGTTGCAAGTACTCA
chromosome_7	441505	SNP	A	R	4,3|7	A	7|7	Cre07.g315350	Cre07.g315350.t1.2:Intron	Intron	PF00566	PTHR22957,PTHR22957:SF72				GO:0005097,GO:0005622,GO:0032313	AT3G02460.1		Ypt/Rab-GAP domain of gyp1p superfamily protein	GTGTGTGTGTGTGTGTGTGTGTGTGTGTGTGTGTGTGTGTGTGTGTGTGTGTGTGTGTTAAAGAGCACAAGGAAAACGTTGCGCAAAGACAGTGTATGCGATGCAGCAAAGCGACGGTTTACGGATGTTACCTGAAGCTGTGTGTGTGT[A]TGTGTGTGTGTGTGTGTGTGTGTGTGTGTGTGTGTGTGTGGGTATGGAGCACGTTCGCAACGGCATGGGCAGCAGTGTGTTGACTGCTCCATGCAGATTCGCTTCCAAACCCTCCACCTGCCCACCCCTCCACTCCACCCCACCCCACTG
chromosome_7	551882	SNP	A	M	3,2|5	A	6|6	Cre07.g316450	Cre07.g316450.t1.1:Intron	Intron	PF08590,PF01713						AT5G23520.1		smr (Small MutS Related) domain-containing protein	ACAAGATGACACACACACACACACACACACACACACATTGGCGCTCTGTTGCGCACAATGAGCCCCCAAGCCCGCGTGTCCCCTACGGGTCCCATGCAGCCCACTCGCGTCTCCTCCTGCCACCCGCATCCGCCCTCCCATGCACACCC[A]CCCGCCACCCCACCAACCTCCCGCCCAGCCGCCCTCCCACCTGTACCCCTGCTCCAGCAGCCAGGCCTCCACCACCCGGGGCAGGCTGGCCTCGCCGCCGCTGCTGTGCAGGCCCTTGCCCACAATCACCCGCAGCACCCGCCGGCCGGC
chromosome_7	621920	SNP	C	Y	3,3|6	C	12|13	Cre07.g316992	Cre07.g316992.t1.2:Intron,Cre07.g316992.t2.1:Intron,Cre07.g316992.t3.1:Intron	Intron	PF00122	PTHR24092:SF18,PTHR24092	KOG0206			GO:0000166,GO:0046872	AT3G27870.1		ATPase E1-E2 type family protein / haloacid dehalogenase-like hydrolase family protein	GCATTGCGACAGTACCGTACTCGGGTTGGGTGGGCGGGTGGACAGGGGGCGTGAGAGGCGCAGTGGCCGGGACCTGCACGGTGGGTGGCGGTGCGTGGGATGGGTGCGTGCGCCTGCGTACACATGTGCACCTCACTTCAGCATGATGG[C]CTGTGTGTGTGTGTGTGTGTGTGTGTGTGTGTGTGTGTGTGTTTGTGTGTGTACATGCAGGTGGGAGGTGGTGTCGCCGTTCTCGGGCATCGGCAGCACGGCGGCACTGCTGTTCGTGGTGGTGGTCAGCGGCGTCAAGGTGGGGCTGTG
chromosome_7	621921	SNP	C	S	4,3|7	C	12|13	Cre07.g316992	Cre07.g316992.t1.2:Intron,Cre07.g316992.t2.1:Intron,Cre07.g316992.t3.1:Intron	Intron	PF00122	PTHR24092:SF18,PTHR24092	KOG0206			GO:0000166,GO:0046872	AT3G27870.1		ATPase E1-E2 type family protein / haloacid dehalogenase-like hydrolase family protein	CATTGCGACAGTACCGTACTCGGGTTGGGTGGGCGGGTGGACAGGGGGCGTGAGAGGCGCAGTGGCCGGGACCTGCACGGTGGGTGGCGGTGCGTGGGATGGGTGCGTGCGCCTGCGTACACATGTGCACCTCACTTCAGCATGATGGC[C]TGTGTGTGTGTGTGTGTGTGTGTGTGTGTGTGTGTGTGTGTTTGTGTGTGTACATGCAGGTGGGAGGTGGTGTCGCCGTTCTCGGGCATCGGCAGCACGGCGGCACTGCTGTTCGTGGTGGTGGTCAGCGGCGTCAAGGTGGGGCTGTGT
chromosome_7	869359	indel	*	-2GT/*	3|6	*	0|3	Cre07.g318600	Cre07.g318600.t1.2:Intron	Intron	PF00011	PTHR11527,PTHR11527:SF14	KOG3591				AT1G07400.1		HSP20-like chaperones superfamily protein	CACCCACGCACAGAGACGCCCGAGGCGTTCGAGCTGCACTGCGACACGCCCGGCATGAACCCGGACGACGTCAAGGTGGAGCTGCACGAGGGCGTGCTCACGGTGAGGCGGGGCGGGGGGTGGGCGTGATAAAGTAGTGGTGGGGGCGGGGGCGGGGCGTTGGAAGTTGGATCCAGTGGCGTGTGATCTCGTGTCTTTGAGGATCCAGGCCTGGATCTCGGGAGCCAAGAGCCAGCCAGCAGGGGGAGTGGAAGTGGAAGGGGTAGGGGCGCAGTAGGGGGGGAGGGGGTCGAGGAGGATGCGGGAGGGGCGGGTGGGGAGTGCAGGGCAAGGACGTGAAGCGGGAGAGGGGGACAGGAGCCAGAGGCCAGGGGACACGGGTGGTAACCTCCACCGGGG…
chromosome_7	869398	SNP	T	T	4|4	K	2,3|5	Cre07.g318600	Cre07.g318600.t1.2:Intron	Intron	PF00011	PTHR11527,PTHR11527:SF14	KOG3591				AT1G07400.1		HSP20-like chaperones superfamily protein	CACACACACTGCCCCCCCCCGCCCTGCCCTCCGCCCTGTGTCCCTGCTGCAGGTGAGCGGTGGCCGCAAGGTGTCGCGTGAGGACAAGGACGTCAGCGGCAAGGTGAGGTGGTGTGTGTGTGTGTGTGTGTGTGTGTGTGTGTGTGTTG[T]GGGTGGGTGGGTGGGTGGGCCGCATTGGCTGCAAGGCAAACACACGCCCCCGATAGACGCACGCGCGCACGCGCGCTACTTGCTTGATGCATGCACCTCACCGTTTCCCCGCACCACCACCACCCCACCTCTCCCCCTCTGCCCCCTCCC
chromosome_7	1812318	SNP	G	T	17|17	G	14|14	Cre07.g325727	Cre07.g325727.t1.1:Intron	Intron	PF03109	PTHR10566:SF23,PTHR10566	KOG1236				AT1G61640.1		Protein kinase superfamily protein	TCGATGGTGACGCCGTGCTTGCGGGCCAGCCGCAGCACGTCCTTCATCACCTGCGTGCGCGGCATGTGTGTGTGTGTGCGCGGCATGTGTGTGTGTGTGTGCGCGTGTGTGTGTGTGTGTGTGTGTGTGTGTGTGTGTGTGTGTGTGTG[G]TACGGGGCTGGAGAGGAGGGTATGGTGTTGCGGTGGTGGGACAAGATAGGGGGATACTAGGAGCGAAGGCTGGAGGCCTCCGGAACGCGCTGGCTACAGCGCGCTACAGCATGCCACAAACACAGCCGCGGCCCCACCCACCTTGTCCAG
chromosome_7	2598916	SNP	T	T	4|4	K	3,3|6	Cre07.g330100	Cre07.g330100.t1.2:Intron	Intron	PF02516	PTHR13872,PTHR13872:SF18	KOG2292	2.4.1.119	K07151	GO:0004576,GO:0006486,GO:0016020	AT1G34130.1	STT3B	staurosporin and temperature sensitive 3-like b	CGGTGCCCTTGTTGTGCTCGGTCATGATGTTGCCGAAGTCGTAGTAGGACATCTTGTACATGAGGCTGTTGAGCATGGTGGGCGTGCCGCGCTCGCTCACGGTGTAGTCACCCTGTGGTGCGTAGTGGGTGGGTGGGTGGGTGGGTGGG[T]GGGGGTTAACTCGATACCAATCCCGTAAGGGTGGTGCAAGTGTTGGGTGGGGGGAAAGGATGAGGGAGCGTGAGGCGCAGCAGGGGGATGGCGGCGTCTCCGAGTTGAGACACGCTAGTACACTACCCAACAACCAACAACCCATGCAGC
chromosome_7	2674082	SNP	G	S	3,2|5	G	8|8	Cre07.g330800	Cre07.g330800.t1.2:Intron	Intron										GTGGCGGTGGCGGTGGCGGTGGCGGTGGCGACTCCAGCACTGCCTAGGAGGTCAGAGGCATACATGTGCCCCCGCTGCTCCTCCCACACTGGTGCTCGACCTGCGCACGCACACATGCCCATCATCACTTTCTCTTCCCCCCCCCCCCC[G]CGTCGGCACTTCATACTTGTGATTTTTATCACTCCGTTCTTCAAGTGAACGGCTCCTCCTCCCCCGCAGTCTCTGTCCAACCTGCTGTGGGCTTACGGCAGCACGCGCGTGCCGGCCTCCCGGCTGCTGACACGGGCCGCAGAGGAGGTG
chromosome_7	2725383	SNP	C	S	7,9|16	C	14|14	Cre07.g331150	Cre07.g331150.t1.2:Intron	Intron	PF00141,PF07731,PF07732	PTHR11709,PTHR11709:SF31				GO:0004601,GO:0006979,GO:0020037,GO:0055114,GO:0005507,GO:0016491	AT1G23010.1	LPR1	Cupredoxin superfamily protein	TTGGTGTGTTGGCGGGTGGGCAGGCGGGCGGGCAGCGCTTGTTGGGCAATTGACCACAAAATTGTTCCGCTACAGTGCCAGCACCAGCACCAGCACCAGCACCAGCACCAGCACCAGCACCAGCACCAGCACCAGCACCAGCACCAGCA[C]CAGCAGCGGGAGCGAAAGCGCAACCCGTCACAGGCGACTCACCGACACCCAGTCCTTGCCGCGGGGGTCGTAGGTCTGTCCGGCGCGCATGGTGGGCACCTTGGGGCTCCACAGCAGCACGCGCGCGTTCACATCCGCCAGGTCCGTATG
chromosome_7	3698129	indel	*	*	0|5	+2AC/*	4|8	Cre07.g337582	Cre07.g337582.t1.1:Intron	Intron	PF03448									GTGTGTGTGTGTGTGTAGATACCAGATGCCCCATAGCTGTGCATGGCTGTGCCCCCTCCGCGGCGCCTCATACTTCGTGGTATAATCACTCCGCCGCTCTCCGAAAGAAAGTTTGGTTTAGTTTCGGCTGGTATATACAACACCCCCCCCAAACATCCCTGCAACCCCCCCCCCGCTTTCCCAACCATCTTTGCGACCCCCTCCCCCCCTTCGCTTCCTTCGCTACACTTCTCTGAACCAATTCTTGCAATTCCCCACCACCACCACCACCCAGGCGGCGTGTACCCGGGCACTGAGGCCCTGGGCGACATGGCCTCGCCCTCCGCGGACCGCATCATGGGCTTCATGGCAGTGCAGGTGCGGGCGGGGGGCGGGCGGGGGAGGGGGGGGGCAGGGGTA…
chromosome_7	4243695	SNP	G	C	5|5	S	4,5|9	Cre07.g341900	Cre07.g341900.t1.1:Intron,Cre07.g341900.t2.1:Intron	Intron										AGTTTGGGCTGGTAACTACAATGCCCCCTCCTCCTCTCCCCTCACTCCGTTCTCCACCTCAACGGCTACACACAAACCCCCGCCAACCTGAACGCGCCCCCCCAACCGTCTACCACTTCCTTAACTAGTCATGAATGTACCCCCCCCCC[G]CCACCCTGTGCAGGAGCCAGCGCAGCTGCAGTCGGTGCTGGCCGCCCAACACCGCCTGCGCCAGGCTGCAGCCGCAGCCGCAGCCGCAGCCGCCGCCACAGCCATCGCCGCCTCAACCTCAGCCGCCGCCGCTGCCGCCACAGCACCCTG
chromosome_7	4174191	SNP	T	K	2,2|4	T	4|4	Cre07.g342450	Cre07.g342450.t1.1:Intron	Intron		PTHR10887,PTHR10887:SF27	KOG4462				AT1G16800.1		P-loop containing nucleoside triphosphate hydrolases superfamily protein	GGCGCGGCGGTCGCGAAGTGGAGCGGCAACGCAAGGAGCTGAGACAGGTGCCGGGGGGGCTGGGGGCTGGGGGCCGGGCGGGGTGATGGGTGTTGCTGTCTAGGGGAGGGGTGTTATTTCAAAGGTCTGGGGGGTTGGGGGCTGGGGGT[T]GGGGGCTGGGAGCTGAGACAGGTGCCGGGGGGAGGCTGGGGGCCGGGGGCCGGGGGCTGGATGTTGGGTGTTGCTGGTTTGGGGAGGAGTCGCTTTAAAGGGAGTGGGGCTGGGCGTCTCCTTGCACGTAGGCTCCAGGCAGTGTGACGC
chromosome_7	4138266	SNP	C	C	3|3	S	2,2|4	Cre07.g342700	Cre07.g342700.t1.1:CDS,Cre07.g342700.t2.1:UTR	CDS,UTR			KOG1187				AT3G49060.1		U-box domain-containing protein kinase family protein	ATTGAGACAGAGACAAATTACGCGCAGAGACCATATGCGGAGCGCTCACAGCCGAGCTTACGTGGCGGTCTGGGTGGGCGGGGTGGGCCGGGTGGCAGGTGTGGAGATGGGACCGGCGGGGCGGGGTTGGGTGGCATGGGTGGGAGCGG[C]GGGGGGGGCTTGGGTGGACGAGTGGGGTACGTCCACTCGCCAGGTGCGGGAGCTGTATGTGTACAAGGCAGGCGGGTACGGCGGGTACGGCTAGTGAGCGAGTGAGGCATTTGGGGGATGACGTTATGTGGCTGGGACGTACGACAGAGC
chromosome_7	4560225	indel	*	*	0|4	*/+2CA	5|12	Cre07.g343900	Cre07.g343900.t1.2:Intron	Intron										ATCCTGTTGGTCGTCCTGGTCTTGAGTTTGCTGGGACACAGGCTGAGACGGCGGCTGCTGCGGGCCGGTGATGATGTTGGGGTTGGCGGCGGCGGGGGCGGTGCTGTTGCCGCCGGCGTCGGCGGCCGAGGCCGCGCCGGGCTGTTGAGGACAGACAGACAGAGACACACAAGGGCGTTTGCATGCTCGCGAGTGCATGGAATGAGGATACCGGATGTGGGCTTTTGTGTGTGGGGCGACTGGGGGCCGGGGGCATACATGCCACGGCGGCAAGGAAGGGCGCGGCAGCCGCGGGAAGCTGGGTGCACGCTGCGTGTCCCGCACGCATGCATGCAGCACGCGCAGCTGTGACATACGCCCGCCGGCGGCCCTTAAGGCATAAGACACACAGACACACAC…
chromosome_7	5502552	SNP	C	S	6,8|14	C	21|21	Cre07.g351000	Cre07.g351000.t1.1:Intron	Intron	PF00397,PF01846	PTHR11864	KOG0152		K12821	GO:0005515	AT1G44910.1	ATPRP40A,PRP40A	pre-mRNA-processing protein 40A	CAAGGCAGAATTGTTGGTGTGCAGCGATGCGTGCCACTTTGGCGGTACCCGTAATGATCCAATGGCCTGCCAGGGTGGTGGCTCCGAAGTCGGGTCCAGTCCACAGCTGCTGACCCCGGCCCGGCCATGCCGACCCCTGTCGGGGGGAA[C]TTGTTTCCCCCTTCAGCCGCCCTTTCGTCACCTGTACCCATGTACAGCACCACCCCTCACCACCCCATTCCAACCTGCACCCACCACCCCCAGCAGCCCCTCAGCACCCTCCTCAGCACCCCCCCCCCCCAGCACCCCCCTCAGCACCCA
chromosome_7	6060528	SNP	T	K	2,2|4	T	3|3	Cre07.g355200	Cre07.g355200.t1.1:Intron	Intron	PF00004		KOG2543			GO:0005524	AT4G29910.1	ATORC5,ORC5	origin recognition complex protein 5	GTGCACATGCACCTCAGCGACCGTGTGTGGTGTGTCCCCTCAGGTCCGCGCCGGCAGTGCCGTGGAGACCATTGTCCGGCAGTTGGACGGGCTCATGCAGCAGCAGCAAGTGGTGAGGGCAGCGGCCGCGGGGAGGGCAGGAGTGGTGG[T]GGGGGGGGGGGGGCACAACATTCAACGGGGGCCGAGATGGGCAATATGCCCAAGCCCACCGAGTAGGTCCTAGAGGGGAGGGGTTCGCGTGGCCTGGAAACCTGATAAAGGAGTTGAAACTGCTAGCTCGGTCTCTAATGACCCAAGTTG
chromosome_7	6085720	SNP	T	K	3,4|7	T	8|8	Cre07.g355433	Cre07.g355433.t1.1:Intron	Intron										GCGCCGTGGCCCGGCGGCGGCGGCGGCTGGGCAGCAGCGCGCGGGCGGCCAGCAGCAGCGGCGGCAGGCTGCTGATGAAGGGCGCACCTACCCAGCCGCCCCGCCTGCGCTGGTGTGGGTGTGGGTGTGGCTGGGTGTGGGTGGGAGGG[T]GGGGGTTTGATTAGATGGCGGGGCGGATTGCTGTACAGCGGCGCGGCCTCGACCCAGACACATCACTGCTGTGTATACCGTAGTGCGATTGAGCCCAAGCCCGTCCCTCCCAAGCTCCCCACGCACGCCACCCCACGCGTGATGACCATG
chromosome_8	687	SNP	G	S	4,3|7	G	4|4	Cre08.g358100	Cre08.g358100.t1.1:Intron	Intron										GTCCCCTAGCTGCACTCGACGGTCCCTTATCGGACTGTTCCCTCTTGAAGCCCGCATTCGTGGACTGCGTCGCGAACGCCCGGTTCTGACCTGAAGCCAACACTCCACTTCTGTTGACTTTGAATGCGCCTCCCCCCCCCCCCCCCGCC[G]CACCGCCCGCGGCCACCGGGTGTAGGTGCCAACGGACGTAACGTGGACATGGCGCGCTTTGAGGGCATGTTCAAGGACTTCAAGGCTGAGCTCATGGGGACCCTCAAGGAGACCACGGACTGCGTTAAGAAGCTGGAGGCGAGCCAGCAG
chromosome_8	292396	indel	*	*	0|1	-1G	3|3	Cre08.g358563	Cre08.g358563.t1.1:Intron	Intron	PF00575,PF07717,PF00270	PTHR18934:SF68,PTHR18934				GO:0003723,GO:0003676,GO:0005524,GO:0008026	AT3G26560.1		ATP-dependent RNA helicase, putative	TCTGACGCAGTCGGACATCCCCGAGTGGAAGAAGGCGGCCATGGGCAAGGCCATTAGCTACGGCATGCAGGTGGGAGCAGGGCAGAAGGGGGTGCAGTGTGTGTGTATATGTATATGTGTGTGTGTGTGTGTGTGTGCGCGTGTGTGTGTGTGTGTGTGTGTGTGCATACGTGTTTGCTTCATATCTTTCATCAACCCGCACACGCATTATCATAAGCTCTCCACCCCCAACTATCCCCATCACCACACACCCCCACACCCACCCAAACCACGCTCACACAACACACACACACACCGCCTCCCCCACCTCACCTGCCCCCCCCAGGACGCTCGCAGCATCAAGGAGCAGCGCGAGAGCCTGCCCATCTTCAAGCTGAAGCAGCAGCTGATTGAGGCGGT…
chromosome_8	352302	SNP	G	R	2,2|4	A	3|3	Cre08.g358571	Cre08.g358571.t1.1:Intron	Intron	PF00211	PTHR11920				GO:0009190,GO:0016849,GO:0035556				TAGCCCCAGCCCCTTAGCCCCAGCCCCTTAGCCCCAGCCCCTTAGCCCCAGCCCCTTAGCCCCAGCCCCTTAGCCCCAGCCCCTTAGCCGCCCCAGACCCAAGCCCATACCCATACCTCATACCCAAGCCCAAGCCCAAGCCCAAGCCC[G]AGCCCAAGCCCAAGCCCAAGCCCAAGCCCAAGCCCAAGCCCAAGCCCAAGCCCAAGCCCAAGCCCAAGCCCAAGCCCAAGCCCAAGCCCAAGCCCAAGCCCAAGCCCAAGCCCAAGCCCAAGCCCAAGCCCAAGCCCAAGCCCAAGCCCG
chromosome_8	402576	SNP	G	S	3,2|5	G	6|6	Cre08.g358576	Cre08.g358576.t1.1:CDS	CDS										ATGGCCGGCCGCTGGCAGTACACGCACTTGCCGATCTGACGCAGCCGCCGCAGCTCAGCCTCGCAGTCACCGCACACGCAGCAGTGGATCACCTCCTTGTGCACGAACCCCATCACCGCCTTGGCGCTCATGCACACGCAGCACTGCCC[G]CCCAGCCCACCCGTTGCAGGAGCCTCCGCCACGCCGCCTGCCGCTGCCGACCCCGCCCCCTCTGCTGTTGCTGCTGCCGCTGCCGCCGTGCCCGTGCCCGTGCCGGCGCCACCCGCGCCTGCCGCTCCCCCACCTCCCCCAGCAGTCCCC
chromosome_8	476640	SNP	A	R	3,4|7	A	6|6	Cre08.g358700	Cre08.g358700.t1.2:Intron	Intron										CCGGTGGCCACATCCACCGCGTGATCCAGCAGCGCCTGTGTGTGTGTGTGTGCGTGCGTGCGTGCGTACGTGTGTGTGTGTGTGCGTGCGTGTGTGAGCGTGCGTGCGTACGTGTGTGTGCGTGTGTGTGTGTGTGTGTGTGTGTGTGT[A]CGTGTGTGCGTGTGTGTGTGTGTTTGTGTGTGCGTGTGTGTGTGTGTGTGTGTGTGTGTGCGTGTGTGTGTGTGCGTGTGTGTGTGTGCGTGTGTGTGTGTGTGCATGTGTGTTAAAAACGAAACGAAAGCCCGCATGCATGCATGTGTG
chromosome_8	476641	SNP	C	Y	3,3|6	C	7|7	Cre08.g358700	Cre08.g358700.t1.2:Intron	Intron										CGGTGGCCACATCCACCGCGTGATCCAGCAGCGCCTGTGTGTGTGTGTGTGCGTGCGTGCGTGCGTACGTGTGTGTGTGTGTGCGTGCGTGTGTGAGCGTGCGTGCGTACGTGTGTGTGCGTGTGTGTGTGTGTGTGTGTGTGTGTGTA[C]GTGTGTGCGTGTGTGTGTGTGTTTGTGTGTGCGTGTGTGTGTGTGTGTGTGTGTGTGTGCGTGTGTGTGTGTGCGTGTGTGTGTGTGCGTGTGTGTGTGTGTGCATGTGTGTTAAAAACGAAACGAAAGCCCGCATGCATGCATGTGTGT
chromosome_8	570415	indel	*	*	0|14	*/+2GT	10|25	Cre08.g359500	Cre08.g359500.t1.1:Intron	Intron	PF07478,PF00856	PTHR23132				GO:0008716,GO:0005515	AT1G77300.2	ASHH2,CCR1,EFS,SDG8	histone methyltransferases(H3-K4 specific);histone methyltransferases(H3-K36 specific)	TAAGACACACAGCCCAGCCCAGCCCCAGCCCCAAGAAAGAGTTAGTAGTGAAAGAAAGAGAAAGAGGTAGGTACAAGCTGACGCGAAGACGGAGGTGGCATGAGCGACACAGGCGGAATGGGGCGCAGATGGGTGGTCGTCGGCATGTGTGTGTGCGTGTTACGCAGCGCAAGGAGAAGTATTATGTGTGTGTGATATAAACACAACAAAGTGGAGCCTGCTTAGACGGTGTGTGCATGTGTGTGAGGTGTGTGTAATGGGGTGGCGTGTTGGGAAAGCAAACGGGGTGGCGTGTGTAGCAGCAGGGCAGGCGGGTTCAGGCGGCAGACAGGGCGAAGGTGAGGAGGTGTTGGCGCGACGTCAGTGCGATTGCCTCTGACGGCCTTGGGGGAAGCGTGC…
chromosome_8	627418	SNP	T	K	2,3|5	T	6|6	Cre08.g359900	Cre08.g359900.t1.1:Intron	Intron	PF00069	PTHR24349,PTHR24349:SF102	KOG0580			GO:0004672,GO:0005524,GO:0006468	AT2G45490.1	AtAUR3,AUR3	ataurora3	CACATCAGGTGGGGGGGATTCCGGGAGGAGGGCGCAGGGGGGCGGTGCTGGGAGGGAGGGATTGTAGATGCCAGCCTCAACTAAATTGAACCCAATGCAAAAGAGGGGGAAGGGGCCCGAGAGTGGGGCTACGGGGGTGGGCTAGGGGG[T]GGGGAAGATGTGGGGGCATGGAGGTGGGGCCTTTGCAAGGACGGAAGGCGTACTCGCAGCCAGCCAGCTCATTGTATGAACCCCTCGTTGGCCATACGACTTCATCTTGGGCTCGTCTCGAGCCTTTTCGCGATGTCACCAACCCCATCC
chromosome_8	912089	SNP	G	G	4|4	S	3,2|5	Cre08.g361551	Cre08.g361551.t1.1:Intron	Intron										GCTCCCACTCCGAATGCACAGCGCCCCTATCACCAACACCTCCTGGCCTCAGAACGCGCTGCTGCAGCGATGCCAACCTTCCCGCAAGTCCCAGCCTGCACCCCGCAGCCAACCTGACCACGTACCGTACCGCACCCGCCCATCCGCCC[G]CCCACCCACCCACCCACCATCACGCGGCCGGTCCTACCTGCAGCCCCGCTCCACGCTGACCGGCGAGCGCACCCAGCCCTCCTGCCGGGGCGGCTTCAGGCCCATGTGCTTGTCGACCAGTCGCCGCACCTGCGCGCGACAGGCGGGCAC
chromosome_8	1111243	SNP	C	C	5|5	A	30|30	Cre08.g362500	Cre08.g362500.t1.2:Intron	Intron							AT5G37630.1	EMB2656	ARM repeat superfamily protein	CGGAGCACGCTCCCTTCAAGGCCATCATAGACCTGCTGGAGGTCGAGACCAACAAGGTGCGTTGCGCGTCAGGACAGCGCAACGGGCATCCTCCTCTTTCACGAGCTGCCGCTCCTTGCAGACGGACTTTAAGCACCCCTCCCCCCCCC[C]CACACACACACCAACGCCCGCACTCCCGCACAACCAGTCCCTGAACCCCGCCCTCGCCCTCATCGTTTCCAAACCGTACAGGAGGTCCGCGCCGCCGTTGTGTCGCGCCTGCCCCTCGATGGCAGCAGCCTACCCCTGCTGCTGGCGCGC
chromosome_8	1402648	SNP	G	G	5|5	R	2,2|4	Cre08.g364151	Cre08.g364151.t1.1:CDS	CDS										GGCGTTGGGCTAGGTGGCTCAGGCAACGGCGGCGCAGGGCTGGGCGGGTAGGCCGGGGCCGGGCTGGGAGGCGCAGGCGATGGAGGAGCAGGGCTGGGCGGGTAGGCCGGGGCAGGGCTGGGCGGAGCAGGAGACGGCGGCGCAGGGCT[G]GGCGGGTACGCAGGGGCCGGGCTGGGCGGCGCAGGCGATGGAGGGGCAGGGCTGGGCGGGTAGGCCGGGGCCGGGCTGGGAGGCGCAGGAGACGGCGGCGCAGGGCTGGGCGGGTAGGCCGGGGCCGGGCTGGGCGGCGCAGGCGATGGA
chromosome_8	1687513	SNP	A	M	2,2|4	A	3|3	Cre08.g365800	Cre08.g365800.t1.1:Intron	Intron	PF00891,PF08100	PTHR11746:SF53,PTHR11746				GO:0008171,GO:0008168,GO:0046983	AT1G51990.1		O-methyltransferase family protein	CGGGAAGGGCTGGAAGAAGTCGCCCTGTGAGCGTGCGTGTGCGTGTGGTGGTTGCGGCTGTGATGAGGCAAGAGGCGTACATACGTTTCCGGTTTGTGTCCACGCTTTCACGTACACACAAGTATTTCCTCCCACACAGGGCCTCCCCC[A]CCACCCCAACCAACCCCCCCTCCAACCCCCACCACCCACGCACCCACCACCCACCACCACCCACCCAACCCCACCTCCAGGCCCCACGCACCCACCACCCCCTCCCCACCACCCACCACCTCACCTCCACATAGCGCAGGCGCTCCATGC
chromosome_8	2185924	SNP	T	K	2,3|5	T	4|4	Cre08.g369650	Cre08.g369650.t1.1:Intron	Intron										TCACTAACATGCATGCATGTGTGCGTGTGCGCGTGCAGTGGGCGTTTGGCCGCGGGCTCCTGTCGCTCAGCGGCCTCACGCGGCTGCAGGAGCTCACGCTGAGGTGGCTGTTCGGCAGGTGCGGATGCGGGCCGGTGCGGGCGGGTGGG[T]GGGAGTTGGAGGGAGTTGGAGGGAGGTTGAGGGAGGTTGAGGGAGGTTGAGGGAGGTTGAGGGAGGTAGAGGGAGGTGGAGGGGAGGGATGGCGGCTCCAGGCGGGGCCGAAGCGCCGGTGCGAACAGTCCCACCGCCGCCGCCGCCGCT
chromosome_8	2197849	SNP	G	R	2,3|5	G	3|3	Cre08.g369667	Cre08.g369667.t1.1:Intron	Intron	PF00069					GO:0004672,GO:0005524,GO:0006468				ATGCTGACCTACCTCGCGGCCAAGCCGATTCTTGTTGCCGCGGTGGTTGCGACGGCCGCCAGCCTTGGCTTCGGCGGCGGGCTGGTGCATTGCGGCTTAAAGCAAGTTGCAGAAGCCCACACGGCCGAAGCGGCCGTGCGGCCGGGTCG[G]CCTTCGTGACAGCCAGCCACGCACGGGCCCTGGCAGGACCCCGCCGCCATGCTGCACGGCGGCTTCGGCCGTGTGGGCTTCTGCAACGTGCTTTACGGCGAAGCCAAGGCTGGCGGCCGCCGCAACCACCGCGGCAACAAGACGCAGCCG
chromosome_8	2312809	SNP	G	G	34|34	C	28|28	Cre08.g370450	Cre08.g370450.t1.2:Intron	Intron	PF01025	PTHR21237,PTHR21237:SF6	KOG3003		K03687	GO:0000774,GO:0006457,GO:0042803,GO:0051087	AT4G26780.1	AR192	Co-chaperone GrpE family protein	CCGTGCCAGGCCCCACATACATACACACACAGACACACATACCTTGAGCGCCTCGCTCGGCACCACGCTCGCGGCGCGCTCCAGGTTGTCCGGCACGTCCAGGAGCGACTTGACGAAGCCCTGAAACGGATTGCAGGATGAGGAGAAAG[G]ACGAGGCGCAACGTAGGTGAGACAGACTGCGGGCTTGCGGGCATGCGCGCCGTGCATGTCCCAGGTCCGCAGGTACCGTAGTGCCAACCCGTCAAAGTTCTCCAATCTCCAGACACACACGTCTGCGCCCAGCGCGTGCGCGGAAGCCCC
chromosome_8	2327714	SNP	G	S	2,2|4	G	8|8	Cre08.g370601	Cre08.g370601.t1.1:Intron	Intron	PF04006	PTHR17039	KOG2600		K14559		AT5G66540.1			GGGGTTCGGGGGTTGGCACCCAAACGCTCCTAACGAGCTCGGACCAGGCCCCATACCTCCCAATCCCTCTCCCGGCCACAACCCCCTCCCTCGCCACCCCTAAACCCCAATCCCCCAAAACCCTCCCTTAGCCGGCCTCCCCCCCCCCC[G]CCCCACACACACACCTGCTGAGCTCCGCCTCCGCCACGGGCCGTCCGTCCTTTGCCTTGGCCGCGTACACCTCGCCCGGCAGCTGCAGCGCCGCCTTGGACACGGCCACCGGGGCGGCCTCCTCCATGGCAATGGCGGGCACCTCCGCCT
chromosome_8	2397921	SNP	C	C	3|3	S	3,4|7	Cre08.g371052	Cre08.g371052.t1.1:Intron,Cre08.g371052.t2.1:Intron	Intron	PF06479,PF00069,PF00642	PTHR13954:SF6,PTHR13954	KOG0198	2.7.11.1,3.1.26.-	K08852	GO:0006397,GO:0016891,GO:0004672,GO:0005524,GO:0006468,GO:0003676,GO:0008270	AT5G24360.1	ATIRE1-1,IRE1-1	inositol requiring 1-1	CCAACCCCCAACCCCATCTTCTTGCCAATGCGGTGCTCGCAGCAGCGCCTCCGCCGGCGACGGCCCGGGTCCGCTGCTGGTGACGCTGCTGGACGGGCGGGTTGTGGCGGTGGTGCCGGACAGCGGCCAGGTGCGGGCGGGTGGGCGGG[C]GGGGGTGGGCGTGTGTGCGTGTGAACGGGGTGGAGTGTAGGGAGGCGGGGTCGGCGGACGTGTGTGTGCGCGTGTGTGCGCGTGTGTGCATATGGCACGCGGCCGTGCGTGTGCACGGTATTGATTGTGGGTGTCCCAACGGCTGCTGCT
chromosome_8	3229385	SNP	T	Y	2,3|5	T	4|4	Cre08.g373583	Cre08.g373583.t1.1:Intron,Cre08.g373583.t2.1:Intron	Intron		PTHR23083					AT3G44370.1		Membrane insertion protein, OxaA/YidC with tetratricopeptide repeat domain	CCGCAAACCGCTCCACTGCGTGCTCGTGATAACCACCCCTCCGCCCACCCTCTCCACGCCCTGCCCACCTGCCCGTCCCCCTACGCGGTCCTCCTCGCTCTTTGGCATTGGTTTCGGTTGGTATGGGCTGGTATTTCCAACCCTCCCCC[T]CCCCCTGCCCCTCCTCTCCCCCTCTTCCCCGCCCGGGGAGTCAGTCGTGCCTGCTTCCCCTCCTCCCGCGCCCGCCCGCCCACGGCCCCGCCTCCAGCCCTCCACCCCATCGCCCCCCTCCCTTTCCAGTCACCCCCGTGCTCTGGTAGT
chromosome_8	3260529	indel	*	-2TG/*	4|7	*	0|2	Cre08.g373688	Cre08.g373688.t1.1:Intron,Cre08.g373688.t2.1:Intron	Intron	PF00211	PTHR11017				GO:0009190,GO:0016849,GO:0035556				GTGGAGGCGCTGCAGCAGTTCAAGGTAGTTTACATGTGTTACATGTGTTACAGTGTTACAGTGTTACCCGCACCTGCGCGACCCGGCGCGACCCATCCACCTGGCGCGACCACCTGGCGCGACCCAGCGCGACCCATCCAAAACACGTGTTGCATTAAGATCGTACAACGCTACCTGTTGTCACGCATGCGCCTGTTATCCTTCTTCTCCTGCTTTCATGCTGTATCCATGTATCCATTTCCTGTCCCTCGCCTGCTGACGCGTCCCCCGCCCCCCGTCTACCACTTCCTTGATTAATCATGAATGTACCCCCCCCCCAGGCCATCGTGACTGAGCTGTGCAGCCGCTGCGGGGGCTATGTGGTGGAGGCCAGCGAGGGGCTGTGCCTGGCCGCCTTCA…
chromosome_8	3338521	SNP	T	Y	2,3|5	T	4|4	Cre08.g374050	Cre08.g374050.t1.2:Intron	Intron	PF04042	PTHR10416	KOG2732		K02328	GO:0003677,GO:0003887,GO:0006260	AT2G42120.2	PCC-124S2	DNA polymerase delta small subunit	CTGTGTTGCTGTGTGGATGTCGCAGCGTGTCCTTACAGCTGCGGCTCCGTAGTTTGCGACACTTTTCGCATATCAGCCACTTGCCGTGCATAGCAGCTCCTAGCCTATCCTTCCTGGGTAGCAACAATGAACGCGCCCCTCCTCCCCCC[T]CCCGCCCCCTCCTCCCCCTCCTCCTTCCTCCTCCCGTCTCCATCCCGCATACCTGGCTGAATGTAACTCCCTCCTCTCCTCCCCCCCCTCCTCAGGTGGTTGCGCTGCAGCCGGTGCGCGACCTGGACCTGCTGCTGGCGGAGCTGGCGG
chromosome_8	3361864	indel	*	*	0|5	-10CACACACACA/*	3|6	Cre08.g374200	Cre08.g374200.t1.1:Intron	Intron	PF00069	PTHR24055:SF157,PTHR24055	KOG0593			GO:0004672,GO:0005524,GO:0006468	AT1G67580.1		Protein kinase superfamily protein	CCTGCGTTGAAGAGCACAAGGAAACGTAAGCGCAAAGACGGTGTGCCGTATGCGATGGAAACACCTGTGTGTGAGTGCGCCCCAGGTGAACACAGACAGGCAGGGGAATCAGGGGAAGAGAGGGCGGGTTAGCCAACTGGCCACTTGCAAGCCAAGGGGGTGTAGAGGTCTCAGACCGCACACGCGCACGGCGACGACGCAGTCTACGTGCTATCAACAGCCGCTTCGCCACCTCAAGTGTCTAATTACTCCGTCTTCCACGGCCATTCCACGCCCCCCCCCACCCCCGAGACGATTCCTTGGGACCTACTCGTTTTGGGCTCCACCCCACCCCACCCCACCCCACCCCACCCCACCCTCCCGGCCCCTTTGCCCGGGCCCCTTCCAGCTGCCGTACTC…
chromosome_8	4146034	SNP	G	G	4|4	S	3,4|7	Cre08.g379900	Cre08.g379900.t1.1:Intron	Intron	PF01544	PTHR21535,PTHR21535:SF1				GO:0016020,GO:0030001,GO:0046873,GO:0055085				CGAGTTGGCGTTGGTGTTGGCGGCATTGGCGATATGGCATTGAAAATTGTCAACTTAGCGTTCAAAGATCGTGATTATTCAACGGTGCAAGACAACAAGCAAGTCCTGAACGCGTATCAGGTCCCAGCTCCAGCGCAAGTCCCTGCCCC[G]CCCCCCCCTACCCTGGCCTTCCTGCCCCCACCCCCCACTACACTATTTCGTCTGGACTAGCCCCGTGACCAAACCCCCAACCCGCTGCCCGCGCCGCTACCCGCGCCGCTACCCGCGCCGCTACCCGCGCCGCTACCCGCGCCGCTACCC
chromosome_8	4349064	SNP	A	M	4,3|7	A	6|6	Cre08.g381650	Cre08.g381650.t1.1:Intron	Intron	PF05705	PTHR12265	KOG2521				AT3G19970.1		alpha/beta-Hydrolases superfamily protein	GAACAGTGAATTGCATCACGTGCAATGCAAGCGGACCTGACCCGACCGCACGCCTGTCACATTTCCTTCCCTTTCTCCCCCTCTTACTGTTGCTGGCTGCGACTTCACATCTTGATTAATTATGAATGTACCCCCACGATGTACCCCCC[A]CCCACCCATCCTCCCTCCCACCCCACCCACCTGCGCCACGTCCTCCACCTCGTCCATCCATCGCCACATGGTGCCGGCGTGGATGAAGCCGCCCGTGCTGCGTCACAAGGCGTGTGTGTGTGGAAAAGATGTGTGTGAGTGGAAGATGTG
chromosome_8	4349068	SNP	A	M	3,2|5	A	7|7	Cre08.g381650	Cre08.g381650.t1.1:Intron	Intron	PF05705	PTHR12265	KOG2521				AT3G19970.1		alpha/beta-Hydrolases superfamily protein	AGTGAATTGCATCACGTGCAATGCAAGCGGACCTGACCCGACCGCACGCCTGTCACATTTCCTTCCCTTTCTCCCCCTCTTACTGTTGCTGGCTGCGACTTCACATCTTGATTAATTATGAATGTACCCCCACGATGTACCCCCCACCC[A]CCCATCCTCCCTCCCACCCCACCCACCTGCGCCACGTCCTCCACCTCGTCCATCCATCGCCACATGGTGCCGGCGTGGATGAAGCCGCCCGTGCTGCGTCACAAGGCGTGTGTGTGTGGAAAAGATGTGTGTGAGTGGAAGATGTGTGTG
chromosome_8	4498576	SNP	G	G	4|4	S	3,2|5	Cre08.g382560	Cre08.g382560.t1.1:Intron	Intron	PF03016,PF07974	PTHR11062,PTHR11062:SF12	KOG1021			GO:0016020	AT3G57630.1		exostosin family protein	CATCTGCCCCTTCCCGGCCTCCAGTTCCTACCGTGAGTCCCTACCCTGACATTGTATATCAACCCCGCCAGGCCGCCACCGTGCCCCAACCCACCCTTCTCCACCCATCAACCCCCCGCCCCACTCCCCCACGCCATTCCCCCCCCCCC[G]CCCCCCGCCCCCTGCCTCACCCCAGTGCGTGAGCCAGGTGGCGTTGCGAGTGAGCGCCTGCGCCTCCTCACTCAGCTCGTCCCGCCCCCAGTCGCCGGTGTGCACGAAGATGTGCCGCTCGCCCGCCGCGCCGCCGGGCTGCCCGTCCCA
chromosome_8	4650870	SNP	G	G	13|13	R	4,5|9	Cre08.g383550	Cre08.g383550.t1.2:Intron	Intron	PF00023,PF04564	PTHR26393,PTHR26393:SF498	KOG4214			GO:0005515,GO:0000151,GO:0004842,GO:0016567	AT2G28840.1	XBAT31	XB3 ortholog 1 in Arabidopsis thaliana	CGTGATCTGGCAGAATAACCGTGGAAACCGTAGTCACACACACACGCACACACACACACACACATACACACATACACACACACGTATACACACACACACACACACACACACACACACACACACACACACACACACACACACACACACAC[G]CACACACGCACACACACACATACACACACACACACACATACACACATACACACACACATACACACACACACACACATACACACACATACACACACACACATACACACACACACATACACACACATACACACACACACATACACACACACA
chromosome_8	4878076	SNP	A	A	5|5	M	2,2|4	Cre08.g384864	Cre08.g384864.t1.2:Intron	Intron	PF00018					GO:0005515	AT2G07360.1		SH3 domain-containing protein	CGGGAAAGGGGCTAAAGGTTCTCTGTGTAGGGTCGCCAGAAGGTTGCAGCAAGACGGCAGGGGGGGCGCTGCATAGCTTGCACGGCCCTCCTGGCTCACTTGCCCCGCCTCCCTCCATTGCCCCCTTACCCTTACCCTTCTCCCCCCCC[A]GTGGCCCCCATGCCCCCTGGCCCCGACCACCTCCCCGCCCCGCGCTCACTGGGGTAGAGCAGCCGCCTGCTGCGCGGCCCCAGCGGCAGGAACAGCTCCCGCGGCACGGCGCACACGGCGGCGGCGATGGCGCCCAGCAGCCACTCGTGC
chromosome_8	5009059	SNP	T	T	6|6	Y	2,3|5	Cre08.g386000	Cre08.g386000.t1.1:Intron,Cre08.g386000.t2.1:Intron	Intron	PF00400,PF05641					GO:0003723				GCTGTGAGTTCAGCGCGTGTCGCACCACCTCGATTGTGCTGTCTTGGCGTTTCCTGCGTCTGCTTAGCATGCACCAACCCATTGCCACGAAGGGATGCTGTCAGCGTTCGTGAGCTGCTGCTGCTGCTGCCCTCTTCCCCCCCCCCCCC[T]CGCTGGTTTTCAGCAGCACCGGGGTCCGCTGCGCCAAAGCCGCAGCGGATGGAGGCGCAGCGCGGCATTCGGAGCTCGGCAGCACTCAAGGGTACGCAGAACCTGTCGCTGTGCACGATATAGGCATATGACGTAGTGCTGGTTTCGCAT
chromosome_8	5019864	indel	*	+1G	5|5	+1G/*	4|7	Cre08.g386100	Cre08.g386100.t1.1:Intron,Cre08.g386100.t2.1:Intron,Cre08.g386100.t3.1:Intron	Intron										TGGAGCGTCGGGCGAGTGTGTCATGGGTCCACATACCCTAAAGGCACCAGCCAGGGTCCGAAACACCATTCTCCTGCCCCTGCCCCTAGCTCCACTCATGCCCCTCCTCCCCGCTACCCCTCTGGCCCCCTCTCCCCCGGCCACACACACACACACACACACACACACACACACACCACATACACACACGCACAAAGCACACATGTCACTCACTCCGCCAGCACCAACCCCCGCCCGGTCGATGGCCCGGTTCTCGCCCGTCATGACTTGGAAGTAGGAGGCGAAGGGAGGGGCGGGCGCGCCAGCGGAAGGAGTGGCGCCTGCGCGAGTGAGGGGTTCCAGGGGAGAGGGGGGAGGGATGGGGGAGGTGGGTGGGGTGGTGTGTGTGTGTGTGTGTGT…
chromosome_9	3586138	SNP	A	A	49|49	W	3,2|5	Cre09.g390134	Cre09.g390134.t1.1:UTR	UTR	PF00069,PF07714	PTHR23257:SF297,PTHR23257	KOG0192			GO:0004672,GO:0005524,GO:0006468	AT2G35050.1		Protein kinase superfamily protein with octicosapeptide/Phox/Bem1p domain	CCCTACATCCTCCTCAACCGTGCGCTATTTCTTCTAGATGCGCAATGTGGTACCGTATAGGTCATTTCTCAATGTATGCTTTAGAGTCTGATTGATGAATGATGCACATAACTACTTGAGCGCAACAGTAATGAGTTGATTCACAAGGC[A]TATCAAACAGACAGCATTGGCCCACTGTAGCAATCACCAATCCTCATTTTCAACGCATCGGTACCCTTAACACTTACAGCACGAACCAATCCATCCTGCAAACTGCCATTAAGAAATTAAGGAATGTACAAGATGGAGGTACGCACTGCT
chromosome_9	3750179	SNP	C	A	36|36	C	28|28	Cre09.g391282	Cre09.g391282.t1.1:Intron	Intron							AT5G55500.1	ATXYLT,XYLT	beta-1,2-xylosyltransferase	ACTTCCCCTAGGAAGTCAGTCGAGTCCAGCACCAGGTTGGTGGCGTGGCAGAACTGGCCGGACAAAAAAGCAGGGAGGCAACAGGCAACAGACGGAGGTGAAAGCCGGTCTATTATGAAGGGTAGGTAAGTCAAAGCCGCCGTTGCGGA[C]CACCCAGGTTGTCCGGGACAACAACTAACATACACATTCATTTCTGCAGGCCAGGGTTCAATTGGGGCCAGAGCTCAACCCCGTTGCCGCTGCGGCCTCGACACACCCAAGCGCGCCAAAATGCGGCCGTGCAACACCCCAGCCGACACC
chromosome_9	2360522	SNP	T	Y	2,3|5	T	7|7	Cre09.g392000	Cre09.g392000.t1.1:Intron,Cre09.g392000.t2.1:Intron	Intron	PF09763	PTHR16092:SF13,PTHR16092	KOG2148				AT1G47550.2	SEC3A	exocyst complex component sec3A	CCAGGCTTGCACTGCCTCAACCCCCCGCCCCCGTCGGCACGCGTACCCTGTTCCCACGGCCTTCCCAACCTCGCCCCCTTTCCCCGCGCCCCCCCCGCTGTCTACTTCGCTACACTTGCTCTGTACCAGTCCTCTCCCCCCCCCCTCCC[T]CCCCCTCGCCCCCCGCCTAGGAGCTGCTGTCTGACCTGGCCCTGCCGCCCGACACCGCCGCACTGCTGGAGGCGCCGCCCTTCGCCGCCATAGCCGCAGCAGCAGCATCCGCCAGGTGAGGCGGCGGGGGTTTGTGGGGCCTGGAAAATG
chromosome_9	2367644	SNP	A	M	2,2|4	C	3|3	Cre09.g392000	Cre09.g392000.t1.1:Intron,Cre09.g392000.t2.1:Intron	Intron	PF09763	PTHR16092:SF13,PTHR16092	KOG2148				AT1G47550.2	SEC3A	exocyst complex component sec3A	TTATTTGTAACCCCAACCCCCATGTGTTTAACTCACCATGATGAATGGAACCCCCTTCGATCTCCTCTTGAGCCTTGCAACCCCTAACACCCACCCCACGCCCCTGCGTACCGTCTACCACTTCCTGAACTAATCATGATGCAACCCCC[A]CCTCCCACCCCCCCCACCTCCCACCCCCCCATCCCCACCTCCCCACCTCCAGGCCCGGCCCGAGGTGGACTCTGTGTACAGCGGTCTGGTGGGTCTGATGTTCGGCGCACTGGAGCGGGTGGCGGCTAGCGACACCAAACACGGAGACCG
chromosome_9	2369271	SNP	C	C	4|4	S	2,2|4	Cre09.g392000	Cre09.g392000.t1.1:Intron,Cre09.g392000.t2.1:Intron	Intron	PF09763	PTHR16092:SF13,PTHR16092	KOG2148				AT1G47550.2	SEC3A	exocyst complex component sec3A	CCCACCCTCACCCAACCTCACCCCCACCCACCCACCCACCCCTTACACAGGAGGAATCTCTGTCCCGCTACGTGCGCTCGCAGCTGGCCTACACCAACCTGTGGAAGCTGCTGGAGGCCAGTGAGCGCATGGACCAGTTGTTGCAGGTG[C]CGGGGGGGGGAGGCGGGGGAGGAGGAGGAGGGGGAGGAGGAGGAGGGGGAGGAGGAGGAGGGGGAGGAGGAGGAGGGCGAGGAGGGGGAGGAGGAGGCGGAGGAAGGGGAGGGGGAGGGGGAGGAGAGGAGGGGGAGGAGGTGGAGGAGG
chromosome_9	2261774	SNP	A	A	5|5	M	2,2|4	Cre09.g392652	Cre09.g392652.t1.1:Intron	Intron	PF02317					GO:0016491,GO:0050662,GO:0055114				CCCACCCCCACCCCCACCCCCACCCCCACCCCCACACCCACCCCCACACCCACACCCACACCCACACCCACACCCACACCCACACCCACACCCACACCCACACCCACACCCACACCCACACCCACACCCACACCCACACCCACACCCAC[A]CCCACACCCACACCCACACCCACACCCACACCCACACCACGCGCACCTGCAGCACCCCCTCGGTGAAGGCGTCCACTCCCTGGTAGAACAGCGGCTTGCCGCCGCCGCCACCGCCGCCACCACCAGTACCAGCGGCTGCTGCTGCTGCCG
chromosome_9	2194387	SNP	A	A	11|11	C	3|3	Cre09.g393050	Cre09.g393050.t1.2:Intron	Intron		PTHR11006,PTHR11006:SF4					AT4G16570.1	ATPRMT7,PRMT7	protein arginine methyltransferase 7	GCTGCAGGTGCAGGGGTGGGTGCGGCTGCGTGGACGTGAGCCCGGGAACCGCGGGGGCAGGACCGCAGGACCGCAGGCCTGGCGGCGGCTGCGGCGCAGTACTTGCCATAGCGTGGGGACGGTTGCGGCGCGGCAGCTTCCCCCCCCCC[A]CACACACACACACCCACTTCCATCCACTTGCATAAAAAGGCACCCTCGGCCTCGACCCCCAAATACCCCTCCCCAACTGATCCCCCTCCCCGCACCGGCCTCATGTGGGGCTTGACTGCTGCTGCCGCCCCGACAGACACGCCCTGTACT
chromosome_9	2148147	SNP	G	S	4,3|7	G	10|11	Cre09.g393400	Cre09.g393400.t1.2:Intron	Intron	PF08241	PTHR10108,PTHR10108:SF217	KOG1269	2.1.1.95	K05928	GO:0008152,GO:0008168	AT1G64970.1	G-TMT,TMT1,VTE4	gamma-tocopherol methyltransferase	GACCCAACACGCGGTGGCACCACGTCACCACAATCACGGTGCCGCCGGGCGCACACACGCGCGCCAGCTCCGACACAAACTTCCTGCGTGGCGTGGAGTTTTCGCGGTTGGGTGGTGGGCCGTTGCTCTATCCTCCCAGCAGGCCCCCC[G]CCCTCCTCCCCCAACTCCCCCCGGCCTCCTCCTGCTGCACCCACTTCTTGTCGGGCATGTGCTCGCCGCTCTCCATGGACCACACCAGGTCGAAGGCGCCGGCCTCGAACGGCTGCGCCAGCGCGTCGCCCACCTGTGTGTATGTGTGTG
chromosome_9	4130316	SNP	C	C	11|12	S	7,8|15	Cre09.g393728	Cre09.g393728.t1.1:Intron	Intron	PF09273,PF00856	PTHR13271				GO:0005515	AT3G07670.1		Rubisco methyltransferase family protein	AAGGAGGAGGCGGAGGTGGACAAGGCGGGCGAGGGCAAGGAGGCGGCGGCGCTGCCCAAGCTGTCTCTGGGGACGGCGCTGCTGGAGGAGGATGAGGACTTTGCGGAGATGGTGTGCATCGCCACGTTGCAGGTGAGTGGGCGGGTGGG[C]GGGGATGGGCAGCGAGGCACGGCGCCGACCTAAGGGAGACGGCGTGGGTGGCTAGGTGGGTGGAAGGGAGGCGGGCAATGGGATGGCGGTCGCGGGTCAACCCACGGCAAGGCGTGGAGGGCGACCGGCACCGCTTCACGTACGGCGGCT
chromosome_9	2020224	SNP	G	G	3|3	S	3,2|5	Cre09.g394400	Cre09.g394400.t1.1:Intron	Intron	PF00069	PTHR23257,PTHR23257:SF349	KOG0192			GO:0004672,GO:0005524,GO:0006468	AT3G46920.1		Protein kinase superfamily protein with octicosapeptide/Phox/Bem1p domain	CTGTTGCTGCTGTCCGTCAGGGCTGTGTTGCCTGCAGTCGTGCGTTATGTATTGCGATGCAGTGGGCTGCCGCGACATGCCGTCTTGTGGTTCCTGAGCCGCCTCGTGCGCCTCGCTCACCCGCTGTCCTCACCAGTCCCTCCTCCCCC[G]CCCTGCCGCCCCCCCCCCCCGCTCCTCCCTTCCCCTCCGCAGTGTACGCCTTCGGTGTCCTCATGGTAAGCGGGGCCGCAGCCCTCAGCCCTTTGCGGATACGCACCCGACCTTGCCGCCTCGCTGCTCCTCTCCTCTTCCCGCCCCTCC
chromosome_9	2020228	SNP	T	T	3|3	Y	2,3|5	Cre09.g394400	Cre09.g394400.t1.1:Intron	Intron	PF00069	PTHR23257,PTHR23257:SF349	KOG0192			GO:0004672,GO:0005524,GO:0006468	AT3G46920.1		Protein kinase superfamily protein with octicosapeptide/Phox/Bem1p domain	TGCTGCTGTCCGTCAGGGCTGTGTTGCCTGCAGTCGTGCGTTATGTATTGCGATGCAGTGGGCTGCCGCGACATGCCGTCTTGTGGTTCCTGAGCCGCCTCGTGCGCCTCGCTCACCCGCTGTCCTCACCAGTCCCTCCTCCCCCGCCC[T]GCCGCCCCCCCCCCCCGCTCCTCCCTTCCCCTCCGCAGTGTACGCCTTCGGTGTCCTCATGGTAAGCGGGGCCGCAGCCCTCAGCCCTTTGCGGATACGCACCCGACCTTGCCGCCTCGCTGCTCCTCTCCTCTTCCCGCCCCTCCCTTC
chromosome_9	4247146	SNP	G	S	3,2|5	G	7|7	Cre09.g394473	Cre09.g394473.t1.1:Intron	Intron	PF00686					GO:0003824,GO:0005975	AT5G01260.2		Carbohydrate-binding-like fCC-124S	TGCCTGCCTGTGACTTCCACACACACACCACCTCGCTAATCCTCTGCCTCTGTCTACCTTTGCCCATACCTCCACCCCTACCCCCAACACTACCACTTCCACATCCTGCCCACCAGCCCGCCCACCATGCAGACCAGTGCAGACTGCCC[G]CCCACCCACCCTCCCCAGTCCAGGACCCTTTCGCGCCCTCCCCTGCGCCTCCCCACCTTGGCCTGCAGGCTGTCTCCCAGCGGCAGCTCCGCCTGGCTGGTCCACATGGGCGAGTCCTCGCCGGCGCGCTCCAGAGGCAGCCCGTTGGCG
chromosome_9	4248970	SNP	T	T	32|32	C	31|31	Cre09.g394473	Cre09.g394473.t1.1:Intron	Intron	PF00686					GO:0003824,GO:0005975	AT5G01260.2		Carbohydrate-binding-like fCC-124S	ACCTCGTGACTGTGGCCCTCGCACCAGGTGAACTTGACGCCTGCGTGTATGTGTGGCCGGGAAGCAGCGCGCACAGCGCGAGCATCGCGTGGTTATGTGGAAAGCCTCGCACGGGCGGTGCCGGATCTCAGCGAGAACACCGTATTGCA[T]GAGCTCGTACCAAATCAAGTAGCACTAACAGTGGATGAAATTTTGCAATACCGTGCGACTGGCTGTGCGTGCCGTTGCGTCACAAGCACAGCGGTCAGTAATGGTGGGGTGCAGCTGGGTGTCACTGACTCCGCACACGGGTCGCTCAAA
chromosome_9	1852421	indel	*	*	0|24	*/+2TG	13|29	Cre09.g395750	Cre09.g395750.t1.1:Intron	Intron	PF01061,PF08370,PF00005	PTHR19241,PTHR19241:SF10	KOG0061			GO:0016020,GO:0005524,GO:0016887	AT2G26910.1	ATPDR4,PDR4	pleiotropic drug resistance 4	ACCGGCGGCCGGGCCGAGGGGCTGCAGCTGGTCAACGGCGCGCCCAAGCGCATGTCCACGTTTGCACGTGTGATGGGCTACGTGGAGCAGCTCGATGTGCACAACCCACAGGTCTGTGCGTGTGGCTGTGTGTACGTGCGCTGCAGGCTTGCACGGGGCTCCGGGGCTAAGTGTGCAGCCCTACACCCGCCCGCTGCGTGATGTCCTAGTCAGCAGCGCATGCCATAACACACACTTGTTCTACTCGCCTTTGCTGACTCTTTTTGCACCACTTTCTTGCTCCTTACTTGACAGGCAACGGTGGAGGAGGCGCTGATGTTCAGTGCAGCGCTGCGCGTGGAGCCTGCAGCCTTCGCCGCGGGCGTGGGTGGGGACGGTGGTAGTGCCGTTGACACCACC…
chromosome_9	4882263	SNP	C	Y	3,3|6	C	4|4	Cre09.g397771	Cre09.g397771.t1.1:Intron	Intron										GTTCATAACGTATGCTTCTGTGTGCAGCTGAGTGCGTGTTTGCCATTGTATGTGTGCTGGGACGGCATCAGAGAGGTCGTTTCCAACCCACATGCGGGGGTTGAGGTAACTCTGCTGTGGGACTGGGGGGTTTGGGTGAGCGCGGGGGA[C]GTGTGTGTGTGTGTGTGTGTGTGTGTGTGTACAGCATGCTGTGTGTGTACGGTATGTGTGTATGACACCATTCTGCTGTACAACAGGAGGTGGAGGCTGCATCACGGGAGGAGGACGAGCGCAGGGCCGCCGCCGCTGCCGCCGCTGAGG
chromosome_9	5152546	SNP	G	R	19,18|37	G	34|34	Cre09.g399030	Cre09.g399030.t1.1:CDS	CDS	PF00903	PTHR11959	KOG0638	1.13.11.27	K00457	GO:0003868,GO:0009072	AT1G06570.1	HPD,PDS1	phytoene desaturation 1	AGGTGGGCAACACCCATGACCTGATCAAGGCCGTGGAGTACATCACCGGCTTCACAGGTGGGTACAGCACTCACCAAACACCATAATTAATTGGCCACCACATTGGCAATTTGCACTGCCTCCTTCGTTTTCTTTCACCAGGTTTCCAC[G]AGTTCTCAGAGTTTGTTGCGGAGGACGTGGGCACTGTGGACAGCGGCCTGAACAGCATGGTGCGTGCGGCGGGGGTGAGACGCGGACTGGCCCTGATTGGTACTTACGGGCTCCTTGGGGATTTCGGGTTTACAAAGGAATCCACCCCAG
chromosome_9	5224176	SNP	T	Y	3,3|6	T	7|7	Cre09.g399439	Cre09.g399439.t1.1:CDS	CDS		PTHR12183	KOG4172				AT5G19080.1		RING/U-box superfamily protein	CAACCTCCCCATACCGACTCTCTGTAAACCGGTCCCCCGGCCCGCCCCCTTGTACGCCCCGTCGGCCTCGTGCTGCCTGCTCCTCTCCGCCTTAGCTTGCGCCTGCAGGCCCCCAGCCTCTCCCCCCCACACCCTACCGCCCCCCCCCC[T]CACTGCACGGTGACAGTGGTCTCCACCTGCTGTCGGCACATGGGGCACACGCCGGTGCGTGTCATCACGTCGGCGGCGCACTCGGCGCACAGCACCATGTGGCCGCAGGGGATGAGCACAGTGGTCTTCAGCGCCGCCATGCAGGCGATG
chromosome_9	1168417	SNP	A	M	2,2|4	A	5|5	Cre09.g399900	Cre09.g399900.t3.1:Intron,Cre09.g399900.t1.2:Intron,Cre09.g399900.t2.1:Intron	Intron										CACTCATGCAAGCACGCATCTCTAAGGCCCAAGGGCGCCGCACGAACCATAGCACGTACCCACCCCACAACCCACGGATGCACGCGCCTCATGCTGCTGCCATCCACCAGCTACCCGTCATGCCCGTCCCACTTCCCGCACCCCACCCC[A]CCCTCACCCACCCCACCCCTCACCCAACCCCACCCCTCACCTCCACCTCCGCCTCCGCCTCGCCCCACAGGGTGTTCTGGGCGGTAGGCTCATGGGCCAGCAGGCGGGCGCGGGCGCGGGCGCGGGCGCGGGTGTTGCTGCCGGTCTGGC
chromosome_9	1032829	SNP	A	G	3|3	R	3,3|6	Cre09.g400800	Cre09.g400800.t1.2:Intron	Intron	PF00069	PTHR26392:SF124,PTHR26392	KOG0192			GO:0004672,GO:0005524,GO:0006468	AT5G38210.1		Protein kinase family protein	TCCAGGCGGTGCTGGGCAAGGGCAGCTTTGGAGTCGTGTACCTGGGCACCTGGCGCGGCCTGCGGGTGGCCGTCAAGACACTGGTGGTGCACGACGCACTGCTGGGTCGCGAGGTGGGCTTGGGGCTGTGTGTGTGGGGGGGGGGGGGG[A]GGGGGGAGCTGGCTGGCACGGATGAGGAGAGGGCGTCGGCGGCATGCCTCCCACACAAGCACCCGCACATATACACGCATCTCCCCTTGTGCGTTTCCAACACATATGCACGCACATCCGTGCATTGTTGTTTCTTATACAAACATCCGT
chromosome_9	5883365	SNP	T	T	10|10	K	2,3|5	Cre09.g402441	Cre09.g402441.t1.1:Intron	Intron										TAATTCACAGCGCGCGGAGGAGGTTTGGCCTTAACCATTTGTGTGTGGGCGTGCGCGTCCATCATGAGTGCCTCCCAATCCCCAACCAACCCCGCGACCGAGGAATGGGAATTTGAAGGCGTCACCGATGGATGCGGATTAGGGGTGGG[T]GGGTGGGGGTGGGCCCGGGTTCTGGGCACCGTAACGACAGGCAATGAGGCAAGCGCATGTACTTCGTTTCCTCCCTGATGTTTCCCTCCTGCACCACAACGCTTATCTCATGTTCTTATACTCACACGCGGCCGCAGTCGCTTGGGTCGA
chromosome_9	5883369	SNP	T	T	9|9	K	6,5|11	Cre09.g402441	Cre09.g402441.t1.1:Intron	Intron										TCACAGCGCGCGGAGGAGGTTTGGCCTTAACCATTTGTGTGTGGGCGTGCGCGTCCATCATGAGTGCCTCCCAATCCCCAACCAACCCCGCGACCGAGGAATGGGAATTTGAAGGCGTCACCGATGGATGCGGATTAGGGGTGGGTGGG[T]GGGGGTGGGCCCGGGTTCTGGGCACCGTAACGACAGGCAATGAGGCAAGCGCATGTACTTCGTTTCCTCCCTGATGTTTCCCTCCTGCACCACAACGCTTATCTCATGTTCTTATACTCACACGCGGCCGCAGTCGCTTGGGTCGACCGC
chromosome_9	5890041	SNP	C	C	3|3	Y	3,2|5	Cre09.g402478	Cre09.g402478.t1.1:Intron	Intron	PF00069,PF07714	PTHR23257				GO:0004672,GO:0005524,GO:0006468	AT4G35780.1		ACT-like protein tyrosine kinase family protein	ACATACGAGACATACACACACATCCACACCCACACCTACCTGTGTCATCCAGCGCAGGGCGGTGGAGTTGGAGTAGAGCTGGCGCCAGGGCTGGTCCATCTGGGCTCGCACGGCCGTCTGCGGGGGCGCGCACAGCAGAGCCCATCGTG[C]GTGTGTGTGTGTGTGTGTGTGTGTGTGTGTGTGTGTGTGTGTGTGTGTGTGTGTGTGTGTGTGTGTGTCAGCAACGCACTACGCGCGAGGGCAGCGTCAGTGTGATTGGCAGCCCGTGCATGCGTGTGTGGAAAGGCAAGCAAGGCGGGC
chromosome_9	5951856	SNP	G	G	5|5	S	2,2|4	Cre09.g402775	Cre09.g402775.t1.1:Intron	Intron	PF02656,PF03105,PF09359	PTHR10783,PTHR10783:SF20	KOG1161				AT4G22990.2		Major Facilitator Superfamily with SPX (SYG1/Pho81/XPR1) domain-containing protein	GTGGTGAGGTGAGCGCAGTCGGGTGTTAGGCGTGCCAGGCGGCAGAAGGGGCACCTCCCGGGCCTCGCCCACCTCCCCTCCCCCACGGCCTCATCCTCCGCCCCACCTCCCCTCTTCCTGATCGGCTGCGACCCCTGTGTGCCTCCCCC[G]CCCCACCCCACCCCACACCGCCCCACCACCTCCTCCCCACCCCCTCACCTGGAAGGCGGTGCGCATGTACTGGGTGCGCACCAGCGGCTTGAGCTGCTTCGAGTCCACCGCCTTGTACACCTCCGTGAACAGCTGGCTGCGAGGGGGAGG
chromosome_9	6149362	SNP	T	T	3|3	K	2,2|4	Cre09.g405550	Cre09.g405550.t1.2:Intron	Intron	PF08294	PTHR13032:SF6,PTHR13032	KOG4836				AT4G00026.1			GGGTCGGACTTGAGCCGCTCCAGAGTGGCGTTGAAGGCGGTGATGGCGGTGGGCTCGAAGATGAGGCTGGACAGGACCTGGTACAGCACGAAGGCCAGCACCTGGTGGGGGCGGAGGGGAGGATGGGAGGGTGGGGAGGGTGGGGAGGG[T]GGGGAGGGTTCCAGGCATGATTGCTTCAGACGACGGCGGTGATGACGGCGGGGAGGAGAGGAGCAGGGAAGGATGGGGAGGAGGGGAGGACTGCAGCTGAAGGATGGGGCAGTTGGCTCCGAGACTAAAGCAAGCGAGACCCGGCGCAAT
chromosome_9	6195887	indel	*	*	0|25	-7CTTTTTG/*	21|22	Cre09.g405950	Cre09.g405950.t1.2:CDS	CDS										CCATGTACTCTTCGTCGTTGAGGAATTGTCGCCCTTTCGGGTACTGGTCCACCGGCTGCGTGTGCTCCGTCACGTTGCGGATGATCTCCGCCCTCACATCCGCTGCGATTGCGATCACGGGCAGCAGCGAGGGAGGTTGTCAGTTGTAGGCAGCAGTAAGGGAGGGTTTACTTGGCGTTGCAGGAGAGCGACCGAGGAGCGTGCCAGGCGGCTGGAGCCCACGGCATGCGGGTTGCGGGCCGCATACGGGGCGCGGGCTTAGGCGGAGGCGCCGGTTCAGTAAAGCAAACCGGAGGCTCATTGGAACCCCGGTAACCCCAAGCGGTCGCTACACGGTTTGTGGCGGCGTGCTATGCAGAGCAAGCGGACGCGTAGCCCCCAGGGCGACATAGGCACAGG…
chromosome_9	6304628	indel	*	+1T	3|3	*	0|2	Cre09.g406625	Cre09.g406625.t1.1:Intron	Intron		PTHR24838,PTHR24838:SF447								GTGGAAGCGACCCGTGCTTCCCTGGCAAGTGCCAAGGGAAATCTAGCAGCGAATTCAGCTGCACGTGCCCGTCTGGCTACAAGTTGGCTGCGAGCAACAAGAAGTGTGGTAGGTCACGCACTCATAATGTCCCTGGTGCGAATGTATGGATGGTATGTAGCTAGCGAGTAAGGTACATGGGTTTTGCCGTTTATGCTTGTCCGGACGCATGCCCAACCCCTGAATTTGACATTGTGGATGGGACTGGAACTGGTGCAGACGCGGACCCTTGCGCCTCCGTTGATTGGGAGTCGGTCGACGCCTGCGTCTTCGCAAACGCCCAGCTCTCGGTGACCTGCAAGTCCGGCTTCAACTCCTATAACTCCAACAGCAAGAAGTGCCGTGGTGAGTCGATGTAAA…
chromosome_9	6328313	SNP	A	M	2,2|4	A	3|3	Cre09.g406700	Cre09.g406700.t1.1:Intron	Intron	PF00082	PTHR10795,PTHR10795:SF75				GO:0004252,GO:0006508				TAGGCGGGCGGGCGGATGGCTACAGGTGAAGGGGTGACATGCGTGCGATGCCGTAATGTGCGTGCGCGGTGGCGTGTTGGGCCTTAAGCATACATGTGTGCCGCATTGACCACATACAGGCCCATCACCCATCCATCCCATCTCCACCC[A]CCCACCCACCCACCCACCCACCTTGGCGCTTCCAGGCGTTTGCACTGTGGACATATACCCATTGGCACCTGCATGCAAGCCGCAGCACATGCCCATGGTCATTGGACAGTCCAAGGTCCTAATTAACAAAGCACCGCCTCTGTGTGTCAC
chromosome_9	6439357	indel	*	*	0|2	-1G	3|3	Cre09.g407110	Cre09.g407110.t1.1:CDS	CDS		PTHR12461:SF3,PTHR12461					AT5G19840.2		2-oxoglutarate (2OG) and Fe(II)-dependent oxygenase superfamily protein	CCATTGTGTGCCCCTGTGTGTGCCGGGCAGGCGGGCGATGCGTTGTTCCTGCCGGAGGGCTGGTGGCACCAGGCACGTGTGTGTATGGGGGGGGAATGGGTGGGGGTGTGGGGGGGAATGGGTCTGAATAGGCGTAGCTCTCCTGTTTGCGCTTGGTGCCAAATGCCTACCACTCCTTCTCCTGCTACTGCCGTTGCCGTTGCCACTGCCGCCTGCTGCTGCTGCTGCTACTGCCGCCTCCACACACACCCCTCTAGGTGGACAGCGGGCCGTGTGTCACCATTGCCGTCAACTACTGGTGGAAGAGCGGGCTGGGCGAGATGCTGGCGGCGGGGGCGGCGGCAGTAGCGGCGGGCGCGGCGGCAGTAGCAGTGGGGGCGGCGCCAGTAGCAGCGGGGG…
chromosome_9	6839522	indel	*	+1C/*	3|5	*	0|8	Cre09.g409801	Cre09.g409801.t1.1:Intron	Intron	PF01966	PTHR11373,PTHR11373:SF9	KOG2681			GO:0008081,GO:0046872	AT5G40270.1		HD domain-containing metal-dependent phosphohydrolase family protein	CACAAGGAAAACGTTGCGCAAAGACAGTGTATGCGATGCAGCAAAGCGGATGTGTGTGTGTGTGTGTGTGTGTGTGTGTGTGTGTGTGTGTGTGTGTGTGTGTGTGTGTGTGTGTGTGTGTGTGTGTGTGTGTGTGTTTTCGAGAGGGGCGGATGGTATGTCAGGTGGGCAACCGAGCGCCCCACCTGTCCTTACGAACACACCCAAACGCACACACAGCGGGCCCATTGCGCGCGTGCTCGTAGCTCTGCGGCCCACCGAGTCAGCGAGTCACCTGCCCGAGCTCGGGGGGCCCCCCGAGCACCCGACCACCACCACCGCGTGCCACTCCTGCACGCATCCCCAAGCCCAACCCCCTGGGCTGGTATGTACAACCCCCACCCCCAGCCCCCTGCTCCA…
chromosome_9	7001422	SNP	G	K	2,2|4	G	18|18	Cre09.g410950	Cre09.g410950.t1.2:CDS	CDS	PF03404,PF00175,PF00174,PF00173,PF00970	PTHR19370:SF5,PTHR19370	KOG0535	1.7.1.1	K00360	GO:0016491,GO:0030151,GO:0055114,GO:0009055,GO:0020037	AT1G37130.1	ATNR2,B29,CHL3,NIA2,NIA2-1,NR,NR2	nitrate reductase 2	TGGCGATGGCGACGGATGCGCAAGATTGCCGCACAGAATAGCCGTCGTGCCGTGCTGCTCAGCTTCCTCACCCCCTCCCTCCCTCCCTCCCCGCTCCTCCCCGCCCCTCCCCGCCTGCTGCCTGCTGCCTGCGCAGGTGGCTGACGCCC[G]ACCACGGCTTCCCGGTGCGCATCATCATCCCGGGCTTCATCGGCGGCCGCATGGTCAAGTGGCTGAGCGAGATCACCGTCATGGACACGGAGTCGCAGGTGCGTGGGCGTGTGGGTTTCGAGAATGCTTTTAAGGCTAACAATGCGAAGC
chromosome_9	7026194	SNP	T	T	6|6	W	3,3|6	Cre09.g411150	Cre09.g411150.t1.1:UTR	UTR										AAACGGTGCTAACAACCTCATGGCGCCGTTGTGAGGGCATCGCACAGCTGTACGCGCGACCGACTTGCAAAAGAATCGGCAGGGGCGCAGAAGTTGGCCAAGCTCTCAAGCACCCTGTAAGGTGATGCAAGCGCAAGCCATATTGCTAC[T]TATTGACTCCTTACTGCCGTGTAGCGTTACAAACCGCCACGGCCCCAAACGACAATCCCAATCTCTCAAACCGACAATAGCCTCCACTCATGCCTCAAGCGGCCTAGCAACTCATTCGTGGCCCTCAGCGGCCTCCTACCTCCGGCCTCG
chromosome_9	7170537	SNP	C	C	3|3	Y	2,2|4	Cre09.g412150	Cre09.g412150.t1.1:Intron	Intron										GATGCTGGCTGCTGACGCGCCCTCCATGGGCTTCGCGCTCCTCGACCAAAACTACGAGCTCCTGCTGGACGTGAGCGCGGGCGCGTGCGTGTGTGTGTGTCACTGTGTGTGTGTGTGTGTGTGTGTGTGTGTGTGTGTGTGTGTGTGTG[C]GTGTGTGTGTGTGTGTGTGTGTGTGTGCGTGCGTGCGTGTGTGTGTGTGTGTGCGTGCGTGCGTGTGTGTGTGTGTGTGTGTGTGTGTACGTGTGCGTGTGTGCGTGTGTGTGTGTGTGTGTGTGTGTGTGTGTGTGTGTCTGGCCGCGT
chromosome_9	7212632	SNP	C	S	2,2|4	C	3|3	Cre09.g412350	Cre09.g412350.t1.2:Intron,Cre09.g412350.t2.1:Intron	Intron		PTHR16557					AT3G14160.1		2-oxoglutarate-dependent dioxygenase family protein	GCTGTGGGCGGCGGCGGTGGCGGCGGCGGGCGAGTGCAGCACGAGCTGGGCTCCGAGTTTGACGCGTTCGGGGCGGAGCTGGTGCTTGACGAGCTGATGGGGGGAGCGCTGCTGGACAACCAGGAGCAGGTGGGGTGAGGTTTGGGGGG[C]GGGGGAGGGGGGGGGTGCTGGAGGGCAGAGTGCGAGGTCGTGTGGAGAAGTGGGATGGCCCGAGGGTCCGCGGCAGTGGATACCATGCGGCGGTTCGCGATAACATGTATTGCGCGAATTTGGGCTTTGCAGCTCATATATACTCCTAAT
chromosome_9	7212638	SNP	A	R	2,3|5	A	3|3	Cre09.g412350	Cre09.g412350.t1.2:Intron,Cre09.g412350.t2.1:Intron	Intron		PTHR16557					AT3G14160.1		2-oxoglutarate-dependent dioxygenase family protein	GGCGGCGGCGGTGGCGGCGGCGGGCGAGTGCAGCACGAGCTGGGCTCCGAGTTTGACGCGTTCGGGGCGGAGCTGGTGCTTGACGAGCTGATGGGGGGAGCGCTGCTGGACAACCAGGAGCAGGTGGGGTGAGGTTTGGGGGGCGGGGG[A]GGGGGGGGGTGCTGGAGGGCAGAGTGCGAGGTCGTGTGGAGAAGTGGGATGGCCCGAGGGTCCGCGGCAGTGGATACCATGCGGCGGTTCGCGATAACATGTATTGCGCGAATTTGGGCTTTGCAGCTCATATATACTCCTAATCGCGTA
chromosome_9	7399225	SNP	T	T	27|27	C	42|42	Cre09.g413200	Cre09.g413200.t1.1:CDS,Cre09.g413200.t2.1:CDS	CDS	PF00069	PTHR24055:SF171,PTHR24055	KOG0593			GO:0004672,GO:0005524,GO:0006468	AT1G03740.1		Protein kinase superfamily protein	GCTTGTGCAGCGCCACCACGCGCGCCGAAGGCCGCATAATCATAACTTGTGACGGTGCCACCGGCGGCTCCGAAGCAGTAAGTGGTGTCTAGCAGTTCTATGCTACAGCCGGTGCGCAGCCCACTGATGGCTGCAGCAAATGAGCTCGA[T]TGCTGTGCGAAGCAGCCGCCGGCACTGACAGTGTTGGCCATTGAGCAAGTGTCACCCGCGCAGTCGGATGTAAACATGTTACTTGTTGTTCCTTCACCGCAGCCGCCGTAACCGCCGCAGCTATCGCAGCCATCACATCCAGTGTCGATG
chromosome_10	78857	SNP	C	C	5|5	S	2,3|5	Cre10.g418100	Cre10.g418100.t1.1:Intron	Intron	PF00227,PF10584	PTHR11599,PTHR11599:SF13	KOG0178	3.4.25.1	K02728	GO:0004298,GO:0005839,GO:0051603,GO:0004175,GO:0006511,GO:0019773	AT3G22110.1	PAC1	20S proteasome alpha subunit C1	CCCTCACCTTGCCGCTGGCTGCATCGCGGCTGATGGTGGCCAGCTCCACCTTGTCGGGCGCCAGACTGGTGTCCATGGACTTGGCCAGCACCTTGATGATGAAGGGGATGGCCTCAGACAGGGGCAGGTCCTCCTGCAGGGGGGGGGGG[C]GGGGGGTAGCCGTTCATGTGGAGAACGGAGTGCTAAAGTTACAAGTATGAAGTGAAGGGGGGGCTTGCGAGGTTAGCGAGAGGCAGCGCGGGACTGGCGGAGGGCAAGCGGGAGGGTGGGAGGTACTTTGTATGAGGTAGACTGCGGGAG
chromosome_10	352528	SNP	T	T	3|3	K	2,2|4	Cre10.g420450	Cre10.g420450.t1.2:Intron	Intron	PF03762	PTHR18841				GO:0030704				GGCCTGCTGTGCCTCAGGACCCCCTCCCTCTTCCCGAGGTGGTGGAGTTTGACTACTTCGACAACCGCAAGGACTTCTCGCCGCTGGGCTTTGAGCTGAACCACCCCATCGCCGGTGAGGGGGAGGAAGAGGGAGTGTGTAGGGTGGGG[T]GGGTGGGGGGTGGGGGTAGCAGTTCTTGTGAAGAACGGAGTGATCACAACAATGAAATGGGGGGGGTTGGACAGGTGGATGGCAGGTCGGCTCAAGCACGGCGGCCACGACGCAGCTGTGCTAAATGCGGCCTGAGCGGCGGCGGGCATG
chromosome_10	429144	SNP	T	T	3|3	K	2,2|4	Cre10.g420650	Cre10.g420650.t1.2:Intron	Intron	PF00400	PTHR22847:SF228,PTHR22847	KOG0645				AT3G21540.1		transducin family protein / WD-40 repeat family protein	TGTGGGCGGCCATCACGCGGCGGCTGCTGTCCACACTGACCCACGACGACCGCGTCACCGCGCTGGCCTTCCTGCCCGACGAGGAGGGCGGCGGCGGCGGCGGCTCGCTACTGCTTGCCACCGCCAGCAAAGACAAGTGAGCTCGGGGG[T]GGGGGGGGGGAGAGGCCCGGGGTATTGGGGCCGGCAGTGCTATTAGTTTGGGCGCCCGGTTATGGCGTGCTGTCATCTTGACACGCTGACCCAAGCTCGTGACACGCTGGCCTTGCCGACCGCGTTGTGGTCCTGGCTCCCCGCAGGACG
chromosome_10	624955	SNP	G	G	34|34	S	2,2|4	Cre10.g421950	Cre10.g421950.t1.2:UTR,Cre10.g421950.t2.1:UTR	UTR	PF12576						AT5G13940.1		aminopeptidases	GGGCCCCTACACTGACCCGCTGTGGGCGGAACACGGAAGTTCTACGACACACAAGTATATATCCCCGCGGACGGCGCCCTGGGGCATCTAGATGTGTCTTTTACCGACGATCCTACTACATTTGGTATCGAGTTCAGGGCCCATCGTGC[G]TTATCTGCGGACAATGCGCACGCGACCGCGAAAGGTCGAGGGTTCAAATCCTGGTGACGTCGGTAAAGTCAGTCGCTTCGGCTATGCGAGAGTCTTGAAGGCACCAACACACAGTTGGCTACTGGCGATGCCCAGCATTGGGGGTATACG
chromosome_10	728374	SNP	G	G	3|3	S	2,2|4	Cre10.g422700	Cre10.g422700.t1.2:Intron	Intron	PF08241	PTHR10108,PTHR10108:SF386	KOG4300			GO:0008152,GO:0008168				CCATGGCGCACTCCTCGCATGCCCCGCCAATCCTCCCACCGCTCCTCCCACCACTTCCCCACCGCCCCCCCGGACGGCCGCAAATGTGGTAACGACTTCGTCCGCAGTCTTCAGTGCATCCTGAACCGCTTTTCCAAACATCCCTGCAA[G]CCCCCCCCCCCCACACACACACTGCAGCTTCTCCTTGCAGTGCTTGTGCATCCTGATGGGATTGGATCAGAGTTACCCCCCCCACACACACACACACGCACACACACACGCCCCCGCTCCCCCCACCCACCCTACCCACCCAGGCGTCCG
chromosome_10	799192	SNP	T	T	3|3	Y	2,3|5	Cre10.g423250	Cre10.g423250.t1.2:Intron	Intron	PF02866,PF00056	PTHR11540:SF1,PTHR11540	KOG1494			GO:0006108,GO:0030060,GO:0055114,GO:0016491	AT2G22780.1	PMDH1	peroxisomal NAD-malate dehydrogenase 1	TGTGTGCGTGTGTGTTGCGGTGTGCATGTTGAGTCACTGCCAGCGCGTGTGTCAGTGCGCGCGTGTATGTTTGTTGTGTGTGGTACGTGCCGCCCCCACCATCCCTCCCCCACCTATTTCGATGGGCTCGGCCATATGCGCCCCCCCCC[T]CCCCCGCCCCCCCCCTCTGGACGTCGGCACTTCACTTCATATTTGATACACACCATCCCATGGATGGCTACCCCCCCCCCCGCACCTTCATGGCCGCGAAGTTGTCGGCCTCCAGCGCATCCATCGGCCCCAGCGGCAGCACCTCCTCCA
chromosome_10	934341	SNP	A	A	5|5	M	3,3|6	Cre10.g424600	Cre10.g424600.t1.1:Intron	Intron		PTHR24114:SF43,PTHR24114					AT1G10510.1	emb2004	RNI-like superfamily protein	AAGGTAAACAATACGCGCAGGACAGTTGATGCGACGTAGAGTTACTACCTTGATTGCTTACACTGTGTGTGTGTGTGCGTGCGTGCATGTGTGTGCATGAGTGATTTGCATTTGCACGCACAGTGTCGCCCCTGGCGCTTCCCCAACCC[A]CCCGCCCACCCACCCACCAACTCCCCCCTGGCCCTCACCTCGAACGCCTCCACCAGCCTCCGGACCTGTGCGGCGGTGAAGGCCATGTTGGCCACCAGCGGCCGCAGCCGCGCCACCTGCTCCGAGGCGGCGGCGGCGTCGCGGCAGGGC
chromosome_10	1181072	SNP	A	M	2,2|4	A	4|4	Cre10.g426152	Cre10.g426152.t1.1:Intron	Intron	PF01053	PTHR11808,PTHR11808:SF9	KOG0053	4.4.1.11	K01761	GO:0006520,GO:0030170	AT1G64660.1	ATMGL,MGL	methionine gamma-lyase	CACACACACACACACACACACATACTCATGAGGTGTCGCGGCCATATGTCTGTTCACAACAACACACCCAACAACCACCTATACGAACCGTCCACTTGTCACGCGCCGTAAAGCCTATGCCACTGCCTAAACCCACAAGCACCCCCCCC[A]CCCAGCCCCAGCCCCAGCCCCAGCCCCAGCCCCAGCCCCGGCCCACCTGTGATGCCCACGCTCATGCGCACGTAGCCGCGCCCAATGCCGCTGGCGTCCATGTCCTTGTCGCTGAGCTCCGAGGAGGTGGAGGCGGCAGACAGAGACATG
chromosome_10	1217417	indel	*	*	0|20	+2AC/*	15|28	Cre10.g426450	Cre10.g426450.t1.2:Intron	Intron										CCCGCAGGGGAGGGAGGTTTGGGGGGGGGGGAGTGCGAGAGCCGAGAGGTCGGGTTGCGTGTGGCTGCACTACTGGTAGTTGCAGGTCAAGGTGCTGGGACGGGCCCCCGCGTTGGCGGCGCCGCTGCCGCCTGGCCCCCGCCTCTCCCGTTGCTTTCCCCTCCTCCTTGACTCTACGGTATCTTCTCCCCCTTGGGATTTGGAACCTGTTGTGTCTCGCTCGGGCTCGGGCATGTGACAACCCTCCCCCTCCTCCCTGATCCTTCCCCGCATGTCCCTGCAGCCGCCGCGGAGCAGGTGCCGCCCGAGCTGCCGCACCTGAGGCGCCTGGCGCGCGCCGCAAGCATACTGGGCGTGCACGGCGCAGCGGGCCGCGGGCCGGCGGCGGGGCTGGGGCTG…
chromosome_10	1216837	SNP	T	T	9|9	K	3,4|7	Cre10.g426450	Cre10.g426450.t1.2:Intron	Intron										CGGGCTGGACGGCTGCGGCGGCGGCGGCGGCAGCAGCAGGGGCAGGGGCGCCTGGGGCGAGCTGCTGGCGCCCGACTTTGCCGACATGACACTGGCGCGGGAGGCGGACGCCGCGGGGGCGGGTGAGGCGCCCGCAGGGGAGGGAGGTT[T]GGGGGGGGGGGAGTGCGAGAGCCGAGAGGTCGGGTTGCGTGTGGCTGCACTACTGGTAGTTGCAGGTCAAGGTGCTGGGACGGGCCCCCGCGTTGGCGGCGCCGCTGCCGCCTGGCCCCCGCCTCTCCCGTTGCTTTCCCCTCCTCCTTG
chromosome_10	1450034	indel	*	+1C/*	15|27	*	0|25	Cre10.g428600	Cre10.g428600.t1.1:Intron	Intron										TTTCGCTCTGGCTGGTGTCGGCGGCGTGCGCAACACCATCCAGCTGTTTGACGTGGGCACCATGACGCACCTGGCCTCCGTCGTGGACCCGTGAGTACGGCAAGAGCGCGTGACAGTTTGTGTTTATGTTTGTGATTGTGCCCGTGCTTGGATTCTACTGTGAAGGTATTGCTTCGCCACGCGCATACCCTCTCGGCCTTGCTTGCGCCCGCAGGTTTGAGTCCCACGAGTTCGTGTGCTGCTGCCCGATAGCCGGCGCGGCGCGCGCCGGCAGCGGCGGCGGCCTGTCCGTCTCCGTCTCCGCCGGCATCGACCCCCACGTGCTGGTGGTGGGCTCTGTGCACGGCAGCTTCTGTACGGCGGTGAGAGCGTCGCTGCCATGATGGTCGCCCTTGCCAC…
chromosome_10	1658651	SNP	C	Y	4,5|9	C	4|4	Cre10.g429800	Cre10.g429800.t1.2:Intron	Intron	PF03109	PTHR10566,PTHR10566:SF22	KOG1234		K08869		AT4G01660.1	ABC1,ATABC1,ATATH10	ABC transporter 1	TGCCATGTATTGGCACCCATTCGTTGGGTTCGACACCACAAACTCCTCCCCCCTCGTCCCTCCTCCTCCCTCTCACTTCCCCCTCCCCCTGTTCCCAATGTTGCAGAAATGCAACCGCCCTCCTCCCTCATTTCCCCCTTGCTACTCCC[C]CCTCCCTCCTCCCTCCTCCCTCCTCCCTCCTCACCCGGTCGATGGGCACGCCCTGCACCCACTCGGTGGTGAGCACGCGCGCACTGGACAGCTGCGGCACCACGTCGGGCACGTGGAAGTGCGGCGCCAGGGCGGGGTCGGCCGCGAACA
chromosome_10	2052974	SNP	G	G	19|19	C	34|34	Cre10.g433000	Cre10.g433000.t1.1:Intron	Intron	PF02091,PF02092			6.1.1.14	K14164	GO:0000166,GO:0004820,GO:0005524,GO:0005737,GO:0006412,GO:0006426	AT3G48110.1	EDD,EDD1	glycine-tRNA ligases	ACCCGCGGGGCTGCTGGGCAGTAGGTCGCCGGCCTGCGGGGCGAGGGGTTACGTTCATGGTTATCTTACAAATGAAGGCGTAGCCAGGTACAGCAGCAAAGCCGACGCGTTACCGATGCGGGGAGGGCGCAGGGTGTTCGTGCGAGTGA[G]GGTCTCAGACGGAATGTTGGAAACGGCCAGCTCGCCGAGCGTTGTCCGAGCCTCCGGTTGAATGCGACCACATCATATGCCGGCCCTTTATTGGGAAGTGGTGATCCCCACCCGCGCCACCCGCGGCACCCCCTGCAGCCCCACCTGGCG
chromosome_10	2080489	SNP	A	A	5|5	M	2,2|4	Cre10.g433150	Cre10.g433150.t1.2:Intron	Intron	PF07646	PTHR23244,PTHR23244:SF75				GO:0005515	AT2G36360.1		Galactose oxidase/kelch repeat superfamily protein	GCCTGCAATGCCTGACAAAAGACGCGCAGGCGGCGCCTCACCCCGCTCTGTCCCGCTGGTGCCCTCCCGGCCATCCTCACCGCCCTCACCGCCGCCCCCCCCTCGCCCTCTCGTCTTATTTAACATGCATGGAACCCCCCCCCCCCCCC[A]CCGCCGCCCTCCCCACACAGCTGCTGCTCAAGCAGCGCACCGCCTCCGCCTGGTCGGGCCTGGAGGAGGAGAGCCGCCGCCAGCAGCAGGCGGGCGGCGCCGGGCCCGACCTGGGCGTGCTGGCCGCCTACGTGTCCTCCTGCTCCCACC
chromosome_10	2164764	SNP	A	M	3,2|5	A	3|3	Cre10.g433600	Cre10.g433600.t1.2:Intron	Intron	PF02219	PTHR21091:SF1,PTHR21091	KOG0564	1.5.1.20	K00297	GO:0004489,GO:0006555,GO:0055114	AT2G44160.1	MTHFR2	methylenetetrahydrofolate reductase 2	CTGTTCATACACGTCTCCTACTCGCCTTTGCACCCCCCCCCCCTTCTGCTGCTTCGCTTTTCGCATGGGAATCCACCCCGCCGACCCAACAAACCCAGCCCACCACCCCCTTCGACCCAACAAACCCAGTCCGTCCGCCAGCCCACCCC[A]GCCCTCCACCCCCAGCCCTCCACCCCAACCCCCTCCGCCAGTCCGCACCTCGTGCAGAGCGCTCTCCAGCTTCTCCTCCGGCATGTTGGTGCAGGTGAGGTGCATCATGGTCTCCACACAGATCTATAAGACAGGGAGGAGAAGAGGGAG
chromosome_10	2311727	SNP	T	Y	10,12|22	T	35|35	Cre10.g434700	Cre10.g434700.t1.2:CDS	CDS										TGGTGCCGCCTTTGCCGCTGGCTATGACATTGTCCTCCGCTGCTGCCCGCGTACGCGGCTGCAGCGGCTGCTGCTGCGGGTCCTTTTCGTGGGACACGACTATTACCACGTCCCCGTCGGCCCCATCCTCCGACGTGGCGGCCGTGTCG[T]CCCCGTCTACCTCCTGCTTGCTCTCGTTGCGAAGGCCAGCATAGCGCAGCAGCCAGCCCAGGGAGGGGCCGCCGCCACCGGGCGGCGCGACGGCGAGGTGAGCCGAGCCATCAGCGCCCGCGCTGGCCGTGCCGGGCTGCTCACTGGCGT
chromosome_10	2442624	SNP	C	Y	2,2|4	C	5|5	Cre10.g435800	Cre10.g435800.t1.2:Intron	Intron	PF01370	PTHR10366,PTHR10366:SF67	KOG1371			GO:0003824,GO:0044237,GO:0050662	AT1G09340.1	CRB,CSP41B	chloroplast RNA binding	GCACGAGCGACACAGGCGGAATAGGGCGCAGATGGGTGGTCGTCGGCATCGGCCACGGTAGCCGGTTTATGCGGTGTGTATGGAGAGAACCGGTAACGCAGTGTGTGTGTGTGTGTGTGTGTGTGTGTGTGTGTGTGTGTGTGTGTGTG[C]GTGCGTGTGCGTGTGCGTGTGCGTGTGCGTGTGTGTGTGTGTGTGTGTGCGTGTGCGTGTGCGTGTGCGTGTGCGTGTGTGTGTGTGTGTGTGTGTGTGTGTGTGTGTGTGTGTGTGTGTGTGTGTGTGTGCATATCAGTGATCGCCTGT
chromosome_10	2893921	SNP	A	M	4,5|9	A	6|6	Cre10.g440000	Cre10.g440000.t1.1:Intron	Intron										ACATACACACGCATGAGTACACGACCGGGCGAGGGCTTGGGAGTGCTGCACCAACGACCGGGGGACGCAGAATGCGGCCAGGTGTAAAGACAGCTGCATGCCTGCACGGCACACATACAAGTGCTGCGCGCTGCTGCTTGCGCATGCTG[A]CCCCCCCCCCCACACTCGTGTGCATGTTCCTGCACGCACCCTCTTACACACTTACTCACACTTGCTCTTACACACTCTTACACACTCTTACACACACACACACACACACACACACACACACACACACACACACACACACACACACCTGGT
chromosome_10	3070633	SNP	T	T	45|45	C	51|51	Cre10.g441600	Cre10.g441600.t1.1:UTR	UTR										AGCCCCGACTAGCCTTGGACGACTAGCACGTTTTAGTCCCTTACTGCGTTGCGGGAAAGGGGCCCCCAAGAGCGACAATATCTGGACCCAGCCTGGGAGCCGGGCGGCTTTGGCCTTATAACGGTGCACTTTTTCTGCATCGCATGTCT[T]CCATGGTTTTCACTCTTTGCAAATCGCCCAGCAAGCTGGCTCTATTTGCATATGCAAAGATGAAAACCGCAAAAACGCAAACAACCCTAACGTAAGGTTCTGGCCGAGGACTGTGGCTGTCGCCCCCCTTTGGGGGGAGCGAGCCAACGA
chromosome_10	3122893	SNP	A	R	2,2|4	G	3|3	Cre10.g441750	Cre10.g441750.t1.2:Intron	Intron		PTHR11772					AT5G43830.1		Aluminium induced protein with YGL and LRDR motifs	CAGGAGCAGGGGATTTAGGTTTGGGCCTCCTACGCCCAAGCCGCTGCGTTTGGCTGTTTGTCTGACGATACCGGTCTCGTACGAATCCCCACGAAAGGACTGTGACTGTGGACTGTGACCCTAATCTGACTCACGGCCGGACGTATGAC[A]CTTACCGCCAGGGTAGCAGAACTTTGTGACAGTTGGGTTTCCAACAGACACACTCTGTGGTGACTTGGGGGCAGCCTCGGCGTACCTGACAGGGGAAGGACACAGGTTGGAGGGGAAGGAACCAGGTCTCAGCCACCGCATGGTGACAGG
chromosome_10	3228755	SNP	A	M	2,2|4	A	7|7	Cre10.g442850	Cre10.g442850.t1.1:Intron	Intron	PF00505,PF01751,PF01131,PF01396	PTHR11390	KOG1956			GO:0003677,GO:0003916,GO:0005694,GO:0006265,GO:0003917	AT4G31210.1		DNA topoisomerase, type IA, core	CGCTGGTCCTGCCTGTACCGCCTGTACTGTTGGTACAGTACAACAGGCACAAACACGTGTGCACCCACGCCACGCCACGCCATGCCATGCCACAGCCCGCCACGCCACGCCCCACGCCCCGCGGCACCGTCACCGGGTCCCCCCCCCCC[A]GCCCCGCGCACCTGCAGCAGCGTCATGATGGGCGCGTAGGTGGAGGGCCGCCCGATGCCGCGCTCCTCCAGCGCCCGCACCAGGCTGGCCTCCGTGAAGCGCGGCGGCGGCCGGGTGGCGTGCTGCATGGGAGCCACAGAGCTGCACGGC
chromosome_10	3272323	SNP	G	R	8,7|15	G	21|21	Cre10.g443250	Cre10.g443250.t1.2:Intron	Intron	PF00118	PTHR11353:SF24,PTHR11353	KOG0364			GO:0005524,GO:0006457,GO:0051082,GO:0044267	AT5G26360.1		TCP-1/cpn60 chaperonin family protein	CGCCATAAGCCGCTGCGCAGCTGCCACTACGCAGGTCTGCGGCCTGGCTGGTAGCCGGTGAAGTGGGCCCAGCACCCCCTGCCCCTGCTGCTCCAGTCCCTGGTTGCGCCGTGGCGCACCCCGGGCACTCGGCCGCGCCAGCACATGCC[G]GGCCTGCAAGCTCGGGCCCGGCTCGCCAGGACTACTGGCCGTACTCCAGCTGCGTGTCCTCCAGTTGACACGGCCGCCTCTGCTGTATCGACTGCCGCAGCTGCACGCCTCCGCCGAGCAGGCTGCCGAGCTCCACCATAGCGGTAAAGC
chromosome_10	3763671	SNP	G	G	15|15	C	18|18	Cre10.g446650	Cre10.g446650.t1.1:CDS	CDS	PF00271,PF02889,PF00270	PTHR11752,PTHR11752:SF4	KOG0952			GO:0003676,GO:0004386,GO:0005524,GO:0008026	AT3G27730.1	MER3,RCK	ATP binding;ATP-dependent helicases;DNA helicases	CGCGCCGCAGTACCTGTGTAAAAGGATGAGGGTACGGCGGAGCGGTTGCGCTCCATGCCACCACCAGGTGAAGCCCCCACACGCTTCGCAGCAGCAGCAGCTGCTCCCGACCCACCTGCGTGTGCCCCTGATGATGACCAGGTGCGCGG[G]CAGGTTGACGCCCAGCGCCAGGGTGGAGGTGGAGCACAGCACCTGCGGCGTGCAGGCGTGCGCAGGGCAGCAGCCATGCCGTTACTCGCGTCCAAAGGGCCTAACCACAGCCCTGCCGAACGGGAGCCCGCTGGGAACTGATGTTGGACA
chromosome_10	3815609	SNP	G	G	32|32	A	40|40	Cre10.g447100	Cre10.g447100.t1.2:Intron	Intron	PF02330	PTHR10826,PTHR10826:SF1	KOG2536			GO:0005759	AT1G80720.1		Mitochondrial glycoprotein family protein	GATGAGCTGGATGACAACCTGCAGGTGGGGGCGCACATGGGGGCAGAAAGGGGTGTGTGGGCTGTGGGGTCGGGCAGACGAGGTAGAAGAAGCGTCGGGAGGGGACAAAAGACACTCAATGGAGTAGTAGGGCGTGAGATGTAGTTGCA[G]GGAGACAAGTCATCACCGATGAGCAGCCATCCGGGCGGCCAGGCGGGAGGGGTTGGATGGTATCGAGTGTTAGGGGGGTTACGACAGCAAAGCTTTAGGCGGAAGCGATGCTTGGCTGCGGCAATGGCGTGCTGGGATACGCGCAGCAGA
chromosome_10	4014708	SNP	C	C	32|32	T	3|3	Cre10.g449050	Cre10.g449050.t1.2:UTR	UTR							AT5G28910.1			TCCTTCTCTTTACAAAGCAACTGCTTTGTCAGAACCTCACCGCCCCATCGGTGGGTGACATAATATGTAAGCAAACTGGTATACTCCGATGATATGAATAACTGGTACAGTTTGCAAGCGCAAACCAGAGCGCGGGAGGAAACTAACGA[C]TATCAAATCGCGTCGTTTCGCGCACAGTGGAGCATTGCCAGTGGAGTTAGATGCCGTAGGTAGCCAAAGCATTTGAAAGAGGGGAACAAGTATGTACGATCTGGGCCCGCACGCGTGTGCGCCCTCCCCCGGTCGCCCCCCCCCCCTCCT
chromosome_10	4566338	indel	*	+1C/*	4|8	+1C	4|4	Cre10.g452450	Cre10.g452450.t1.2:Intron	Intron							AT1G06950.1	ATTIC110,TIC110	translocon at the inner envelope membrane of chloroplasts 110	ATACTGCGCCCCCCCCTCCCCTTCCCATCCTCCCGCCCTTCCTCCCGTTCTGCGCCCATCTCTCTCTCTCTCACCCTCCTTCTTGGCCTCCTCCGCCGCCTTCATGAGCATCTCCGCCAGCTCCTTCTTGGCGGCGTCCACGCCCTTCACCTTGTCCAGCAGCGGGGTCACCTGGCGGCCGGAAGGGGGGGAGGGAGGGAGGAAAGGGGGGAGGGGGAGGAGAGTGAGGGGGAGACGTGCATGCATATGGGCACTTGGAATGGTGAGAGCCAACCCTGCGCCTCAAACACAATATATACACACGCAGGCACGCACCATGAGCGCGTTGAACTGCAGCAGCTTCTTGATGGCGCTGGCAAACTCCTTGCGGTCGCGGTTGCCCTCCTTCTGGGCCTGGCT…
chromosome_10	4648411	indel	*	+2AC/*	6|10	*	0|17	Cre10.g453100	Cre10.g453100.t1.2:Intron,Cre10.g453100.t2.1:Intron	Intron	PF04791	PTHR21355	KOG2296				AT5G65290.1		LMBR1-like membrane protein	CACGCACGCGACACGACCCCTGACATACACACACTCCCTCTCCCGCCTGCACACCACCTGTGGCCGCTGCCTCCCTCTCACCTGTGCACCCCGCCCCCTGCCTCCAACGCTGGTATCCTGTTCCTGGTGTTAAACCTTGCAACCCCCTGGCCCCCTGACGTGTCGTGGCGTGGCGTGTCGTCGCCCGCACTCCGCAGGCAGCTGAACGACTACACGCCGCGGGTGCCCACCCGCTCGCCCATCAAGAAGGCGGTGTGGTACTACAAGTGCGCGCTGAGGGCGCACTGGCACCGGGTGAGAGCGGGGAGGAGGGGCTCATAAGGAGGCTGTGGGGATACCAGATCCAAGTCCATCAAAATGAAGGTCAGGTCAAAGTGTGGTGTGAGGAGGCTGGGGGGA…
chromosome_10	5500714	SNP	T	K	3,3|6	T	3|3	Cre10.g459100	Cre10.g459100.t1.1:Intron	Intron										ATGCAACAGCCATGATCATTAGCCCCTGGGGCCAGCAGCTGCACTGAGGCCTAGATGCAACGATTGGGGTTTGCAACGGGATCGGCGGGTCCTAGACGAGCACAAGGGAACCAACACGCGATCGCAGGTCCCTAGCCCGTAAGGCCTAC[T]CGCCTGCACGACGTGGGAACGGCCGGGCGGCACATGCAGGTGAGCACGGCATGCCGCTTCTGGTGTGGGGAGCGGGGTTGGGCGCAAGTAGTGCTGACACGCGGCGGAGGTCTGGGAGAGCGCCAGGAGCCGGGTTGGGCGCAACTCACA
chromosome_10	5577029	indel	*	-2TG/*	6|12	*	0|23	Cre10.g459700	Cre10.g459700.t1.1:Intron	Intron										CAGCGCACCTCAGCGCACACACGCCCCCCCCCCCGACGCCCCCACCTGGCGAGTATCATGGCCCGCCGCACCAGCTCCGCGCCCTCCTTGCTCACGAACAGCAGCCGCCGCCCGTCCACCGGCGCAGACATGCGCAGCAGCAGCTCCGCCGCCGGGTCCAGAGCAGCCACCGCCGGCCGCCCCTGCTGCGCCGGCCCCTGCTGCTGCGCCTGCTGCTGTGGCTGCTGCTGCTGCTGCTGCAGCTGCTGCTGCTGCTGCTGCTGCTGCTGCTGCTGCTGCTGCTGCTGCTGCTGCTGCTGCTTGTGTGGCTGCGCCTGTTGTAGCTGTGAGGTGCCGGCTGGCAAGGCGTCCGGTGCAGCGGCAGAGCTGCTACTGCTGCTGCTGCCGTCTTTGCCGTCC…
chromosome_10	6081411	SNP	C	C	20|20	A	41|41	Cre10.g463450	Cre10.g463450.t1.1:CDS	CDS										TTGCGTGACTTCGAGTAGTACATTGCGTTGAACCTGCCAAGGTATACGTAGAAAGCAACTGGGTGGGCACCACAGCAGATCTTTGGCATTATTTTGTGTGCTTGGTTCGATAAGGGCAGGGTTGTGAGCCGGAAGGATGGCGTCGTCAG[C]AACACAAAGCTGCATAAGTCTGGCACCGAGAGCGCCTCTGCAGATTGCGCCTCAGGCGAGACGCGGTGTTGCAGGGGGGGGGGCGGAAACCCAGAACGACCTGTGAAGCAGGCCTAGTCGACATGTAGGCCTGCGGACCTTGCTGTGGGC
chromosome_10	6271028	SNP	T	T	3|3	K	2,3|5	Cre10.g464950	Cre10.g464950.t1.1:Intron	Intron		PTHR23082					AT1G17680.1		tetratricopeptide repeat (TPR)-containing protein	TTACCACCCCCTACCCCCCCCCCCCACACACACGCACACGCACATACACACACAGGTGATCAAGGATTACCCGAACATCTCCGACCCCTACCACACCCTGGGGCTACTGTACGACGCCAACGGTGCGTGTGTTACTGCGGGAGGGTGGG[T]GGGGACTGCGTGGGGAACCTGGCACATGGGGCGGGCAGGCGGGGCGCCCGCACATGTGACACGCTCTCACCCCACCTCCACCTCTCAACCTCCCCAGTCCTCAATCCCAGTCCTCAACCCCGCCCCACCCCTCAGTCCCACCCCTCAACA
chromosome_10	6343799	SNP	A	C	9|9	A	18|18	Cre10.g465450	Cre10.g465450.t1.2:Intron	Intron	PF00685					GO:0008146				CCGCCTCGACCTAATCTCCACATCCGCCCACACGCCTCAAACTCGACCTCAACCTGAACCCCACCTCCACTGCTGCACGCCCTTCCCTCCTCGCTCTTTGAGTTGGGTTCGGTTTAGTTTGGGCTGACATCTTCCACCACCACCCCCCC[A]CACACACACACACACACAGGCTGAGGCCAACGACCTCACCGACGCCACCACCGCCCACACGGACCTGCCCGCCAGCCCCTCCCTCTCCCCCGGCCCCTCCTCCGGCCCCTTCAGCCCCCAGGCGGGTCTGGGCAATCTGGTGTGTGGCCT
chromosome_11	222386	indel	*	-1G/*	4|7	-1G	8|8	Cre11.g467552	Cre11.g467552.t1.1:CDS	CDS	PF00365	PTHR13697				GO:0003872,GO:0005945,GO:0006096	AT2G22480.1	PFK5	phosphofructokinase 5	CTGCCCTGCCGTTGCAAATTGTTTGTCATCTGCTGGGTTCTGGGAATCAGCTGCACCCTACGGGACTTTACCAACCTGCCTTGACACTGTCCCATCACACATCCTCTCTCCCTCCCCCAGCAGTGTCCCCCTCTATTTGTTTGGGATCAGACAAATAACACACACACACACACACACACACACACACACACACACACACACACACACACACACACACACACTCGTGACACTTTCTTGCTGCCGCCCTGTGCCTGCAATTCCTCTATCACCCGTAGGTGAGCTCGACTACGAACAGCGGGCGGGAATCAGGGCATTAGGCGTGCTGGGTCACCGTTGTAGCGCGCCCAGGGCGCGGCGCATACAAAGCATATGGGTGCCACTCGGGGTCAGGTCGTTCGT…
chromosome_11	367947	SNP	T	T	5|5	Y	2,3|5	Cre11.g467575	Cre11.g467575.t1.1:Intron,Cre11.g467575.t2.1:Intron	Intron	PF00004,PF07724,PF10431	PTHR11638 | PTHR11638:SF18,PTHR11638	KOG1051			GO:0005524	AT5G15450.1	APG6,CLPB-P,CLPB3	casein lytic proteinase B3	TGGCCAGCGAGCGAGACAGCCTGCTCAAGCTGGGCGACGAGCTGCACAGGTGGGGGCGTGTGTGTGCGTGTATTTTTGTGTGTATGTGTGGTGTGTGTGTATGTGTGTGTATGTGTGTGTGCGTGTGCGTATGTGTGTGTGTGTGTGTG[T]GCGGGCGGCACAGGTGGCGGGGGGGACATGGGGCGTGTGTGTGTGAATGTGTATTGTGTGTGTTGGCGGGGGGGGGGGGGCTACGGGGTGGCTGGGGGGGATGTATGTGTGGCTGAAGAGTGTGAAGGTGGGCTGTGAGGAAGCACAACA
chromosome_11	367949	SNP	C	C	5|5	S	2,3|5	Cre11.g467575	Cre11.g467575.t1.1:Intron,Cre11.g467575.t2.1:Intron	Intron	PF00004,PF07724,PF10431	PTHR11638 | PTHR11638:SF18,PTHR11638	KOG1051			GO:0005524	AT5G15450.1	APG6,CLPB-P,CLPB3	casein lytic proteinase B3	GCCAGCGAGCGAGACAGCCTGCTCAAGCTGGGCGACGAGCTGCACAGGTGGGGGCGTGTGTGTGCGTGTATTTTTGTGTGTATGTGTGGTGTGTGTGTATGTGTGTGTATGTGTGTGTGCGTGTGCGTATGTGTGTGTGTGTGTGTGTG[C]GGGCGGCACAGGTGGCGGGGGGGACATGGGGCGTGTGTGTGTGAATGTGTATTGTGTGTGTTGGCGGGGGGGGGGGGGCTACGGGGTGGCTGGGGGGGATGTATGTGTGGCTGAAGAGTGTGAAGGTGGGCTGTGAGGAAGCACAACAGG
chromosome_11	484626	indel	*	*	0|16	+2AC/*	13|26	Cre11.g467596	Cre11.g467596.t1.1:Intron	Intron										CAGCCTTTGTAACTGCGAGGTTTCGCAACCCGGTCTTGTGCCTCACATGCCGCCGGTGGTTGCGGTGCTGTGTTTGGCCCCACACACATCTGTCGCGGCCACAGCAGCTCACCTCTACCACCTCGCGTATCCGCACAACCGCTGCTACGTCCTCCGTGCCGCCACTGCTACTGCCACTGCCGCTGCTGCTACTGCCGGCTTGGCCAGCAGTAGCAGCGACCGATGCCGGCCGCAGCAGCAACTGCTGCGCAACCCACGCCTCCGCCTCCTCCGTAGTGTCACAGTGCAGCGGTGGCGGCGGCCGCGCTGAGCCACTGCTACTGCCACCGCCACCGCCACTCCCGCCACCGCTCCCCCTGCTACTGCCACCATCTGCCCCGGCGGCCGCCGCCTGCTGCG…
chromosome_11	1072850	SNP	T	T	10|10	W	7,6|13	Cre11.g467675	Cre11.g467675.t1.1:Intron	Intron			KOG4412				AT2G28840.1	XBAT31	XB3 ortholog 1 in Arabidopsis thaliana	CTGCTCAACAGCCGCTCCGCCCGCGGCGTGGCCCCGCTCATGCTGGCGGCCTCACACGACCGAGCAGACACCGTGGCCTTCCTACTCAGCGTGGGTGAGCCAGCTCTTCAGCGTGTCCGTGTGTGTGTGTGTGTGTGTGTGTGTGTGTG[T]GAGAGAGAGAGAGAGAGAGAGAGAGAGCGGTATGTGTGTTAGCGGGGGTTGACGTTGAACCAATCCCGTAAGGAAACAGTCGCGCTGCAAGGTGAACTGCAGTGTTAGCGGGGGGGGGGGGGGGAGTTGGCCATGCTGCTCACCTCCAGT
chromosome_11	1140060	SNP	G	S	3,2|5	G	7|7	Cre11.g467683	Cre11.g467683.t1.1:UTR	UTR	PF05548									CGACCGGCATTTAGATAGAAAGCAACACTTTCGTGGATCCGGATTGCAGTGCCTGTGTGTTTCGCGCCGTTGGCACGCCAGCACCGGCCCTTCGGCCAACGTGCCGGGTGGGTGCCACGAGAATAACGGGTCTGGTTGAAGTTGCTGCA[G]TTGTACACGCTGGTATGGCCACATGCTCTGACTGGACATGCAGGCAGGCACAGTCACATGCGTGTAAGTACGGACGCCATACGGCTGTAAATGTTAGGGATCCAAGGTGTCTTCAAGGGGGGTAGCGTGGTTGTCACAAACCCCTCTGCT
chromosome_11	2635769	indel	*	*	0|4	+2TG/*	4|8	Cre11.g476450	Cre11.g476450.t1.1:Intron	Intron	PF01472,PF01189	PTHR22807:SF7,PTHR22807				GO:0003723	AT1G06560.1		NOL1/NOP2/sun family protein	GCCGGCGCAGATTCGCGAGATCACCTCGCTGGCCGCCGACCTTGGCGTGACCCCCTGGCTGGAGGCGTACAAGCACGACGCCACACAGGCTGTAGCAGGGCAGGAGGAGGCTGTAGCAGGGGGCCAGGAGAAGGCTGTAGCAGCCGACGAGGGGCCTGAGGCTGTAGCAGCAGCCAAGCCAGCGGCGTCAGGCGCAGGCGCCCAGCACCCACATACCAAATCCCAAAACACACAGCCGCTGCCACAGCCCCACTCCTCCCAAACGCCCGCCCCCGGAACGCCCGGCCCCGCCCCCGGCCCCGCCGCCGCCGCCGGCCCCGCCCCCGCCCCCGGCCCCGGCCCCGGCCCCACCCCCGCCCCCGCCCCCGGCACCGAGCCCCCCGAGTCAGAAGGGGCCGT…
chromosome_11	2642344	SNP	G	T	5|5	G	8|8	Cre11.g476500	Cre11.g476500.t1.1:Intron	Intron	PF08417,PF00355	PTHR21266,PTHR21266:SF3				GO:0010277,GO:0055114,GO:0016491,GO:0051537	AT4G25650.1	ACD1-LIKE,PTC52,TIC55-IV	ACD1-like	CCCCCCCCAGGCCCACCCTTCCCCGCCACCCACNTGCAGCTCCAGGGGCGGCGAGGCGTGTCTGTCCAGCCCCTGCCCCGTGCCGTCGTGCGCAAAGGCCACGTGCGCAGGATCCACCACATTCTCAACCTGCGGTGTGTGTGTGTGTG[G]GGGGGGGGGGGTTTGCAAATACCAGCCCAAACTAAACCAAACCCGATGCAATAGAGCGAGGAGGAGAGCGTGACCTACCGTATGCTTTGACAACGGAGCGGCAGTCGACAGTCGTCTCCCTCAGCAACACCCCAACCCCCGCAACCCCAC
chromosome_11	2918810	indel	*	+3CAG/*	9|17	*	0|29	Cre11.g478025	Cre11.g478025.t1.1:CDS	CDS										CTCCACCGGCGTTTGGCAGCGACAGTGCAACACCCGACCAAGGCACCGCTGCTCCTCCACGCGCGTCACCGGATGCGTTGTCGCCCGGCGCTTCGGATCCTCCTGCTGCCCTTTCTCCCGACAGCTCCGACCCCGAGGCAGCCGAGGCACCGCCACCGGCCTTACACGGCAACACTGCACCGGCTGCTACCTCGGCGCGCAAGCGCCAGGCCAACAGCTCCCATACCGGCGGCGACGGAGCAGGTGCGGAGCCCAGCCCATCGTGCGATGCAGCCAGTAAAGGGCGGGACCCCAAGCGGCGTCATGAAGCCGACTCGCTAGCGGGCAGCAGCAGCAGACGTGCCAACGCAGCAGCCTCTGAGGCCGCCGCTCGTCCGCTGCGGGCGCCCGCGGCTGCGA…
chromosome_11	3490443	SNP	G	R	2,3|5	G	7|7	Cre11.g481250	Cre11.g481250.t1.2:Intron,Cre11.g481250.t2.1:Intron	Intron	PF00561	PTHR10992,PTHR10992:SF11	KOG4178				AT5G53050.2		alpha/beta-Hydrolases superfamily protein	CGGTGGGGGTACCGGAAACACACATGCACATTGGCTTGTTCCTTTTTCGTTAAAATACGTACGCTCCCCCCGCCCAGCACATGAAGCACACACACACACACACACACACACACACACACACACACACACACACACACACACACACACAC[G]CGCGCGCGCGCGCTCATGCTCACCTGTGGCGGAGACGAGCGTGAGGCTGGCCAGGCGCTCCGGCGCCGTCAGCGCCAGCCGGCAGCCGATCATGGCGCCCATGGAGTGCCCCACCACGTGCGCGCGGGCCCAGCCCAGGGCGTCCTGTTT
chromosome_12	990672	SNP	A	M	3,3|6	A	4|4	Cre12.g491952	Cre12.g491952.t1.1:Intron	Intron	PF01822		KOG3454							ACCCACCCGCGCTACCGCAATTGCGCTTGTGTATTCCTATTGCACTTGTCGCCGCCGACCACCATTGATGCATGCATGCCCATGCCCACCCCGCCCGCCCCGCCCCCGTCCCGCATCCTTACTTCGCTCGCCCCACCCCCCCCCCCCCC[A]CACACACACACACGAACGTGTACACTCACCGAGCAGCAGCTCGAACACGTCGATGCCGGCTGCGCTACCCTCCACGCCCACGTAAAATGAAAAGCTGAAGAACGTGGACCCAGCGCTCCAGCCGCACTCGGACGCCGTCACGGTCACACT

## Sheet: Intron_253
Ref.chr (Chlamydomonas reinhardtii)	Pos	type	Ref	WT(CC-124L)	WT_depth	CC-124H (CC-124S)	CC-124S_depth	Genic/Intergenic	Transcript.feature	Feature	Pfam	Panther	KOG	KEGG.EC_number	KEGG.orthology	GO	TAIR10.gene_ID	TAIR10.symbol	TAIR10.desc	Flanking_sequence
chromosome_1	162169	indel	*	*	0|13	*/+2AC	10|21	Cre01.g001200	Cre01.g001200.t1.1:Intron	Intron	PF07714	PTHR23257:SF366,PTHR23257				GO:0004672,GO:0006468	AT3G46920.1		Protein kinase superfamily protein with octicosapeptide/Phox/Bem1p domain	GAGGGCTGTTGCTGTTGCTGTTGCTGTTGCTGGGGCCTTGGCACGTTTCGCGGCTTTTGGGAGGTGCCCTGGGGCCTGCCTGGGGCCTGCTGCCTGGGGCCTGCCGGACGCTCTGGAGTGCAGTGCCTCGTTCGCATCTTTCTTGCTTAAAGAGATTTGCCCGCATATCACACCCTTCCGCTCCATCCGCCTCCCCTCCGTCCTCCCTCTCCTCCTCTCCTCCTCCCCCGGCTCACGCGCACAGGGCGTGTACCTGACGCTGCTGGATGTGGCCATGGCGCTGCGCTACCTGCACGGCCTCAACCCGCCCGTGGCACACCGCGACGTCAAGGCAGCCAACGTGCTGCTGCGCTCCAGCACCTCCGACCCGCGCGGCTTCAGCGCCAAGCTGGCGGACTA…
chromosome_1	467177	SNP	T	G	3|3	K	2,2|4	Cre01.g002700	Cre01.g002700.t1.2:Intron	Intron	PF00400		KOG1333							TACGGCGGCGCGGCCGGCGGCGGCTGGTCGCCGGGCTGGGCGCCGGCGCTGGCGCTGAGCCCGCGCGGCGGCGCGGCGGCTGTGGTGCTGGGCGGCGGCGGGCCGGCGGTGTACGTGGTGGACCTGGCGCTGCAGGTGGGGGCGGGGTG[T]GGGGGGCGGGGGGGGGGGGATGCAGGAGTGTGGGGGTAGCCGTTCACGTGAATTGGGAACTGTTTCACCATTCCCTGCTACAGTGAAGCATTAGAGGTATCCTCCCTGTAAGAAAATAGGGGGTGGGGGGCATATGCCCGAGCCCAACGA
chromosome_1	768724	SNP	C	S	3,2|5	C	5|5	Cre01.g004000	Cre01.g004000.t1.2:Intron	Intron	PF08855									CCGCCCACCTCTACTGCCCCTTCTGCGTGCTCTTCCACAGCTCCGCCACCAGCGGCCCCAGCGTGGGGTGGTCCATCCACTTAGTCATCGCCGCTGGGCTGGGGCTGGTGCTGATCTCCTTGAGCATCACCCAGAACTGCATCGGGGGG[C]GGGGGGGGGGGGTAAGCAATGCGGGATGAATGGGTTCTGTGAGCTGCACTAGCTGTTGGCAGGACAGTTGAAAGGCAGAGCAAAGGGAGGGACCGACGCCTTCACAAAACCCTAGCCTGAGCACCTGCCTTAGCTATTCCTGGATCGCGC
chromosome_1	1066924	SNP	C	M	2,2|4	C	3|3	Cre01.g006202	Cre01.g006202.t1.1:Intron	Intron	PF07282	PTHR23257,PTHR23257:SF99								GGGAGGGTGTCAGCCCTGCCCAGCGCTCCCTGCTCGAGCTGCACGACAAGCAGCTGGATGCGCTATGAGGAGTTGTGCCCTGGGCAGCTGCCGCCGGAGCCGCGTCGCAGGCGCAAGGGTGGCGGGCGTAAGGGGGGCCACCGCCTCCT[C]AAAAAAAAAAAAAACCGCCGGAAGCAATCAAAGCACTGGCAGCCGCGAGCCAGGACAGCGCGGCGGCGGCGCCAGAAGCGGGGCCGATTCCATATGAGCATGGGCCACTGGCGGCACATGTCAGGCCTGGAACGACTCCAGCCAAACCGC
chromosome_1	1461345	SNP	C	S	2,3|5	C	6|6	Cre01.g007500	Cre01.g007500.t2.1:Intron,Cre01.g007500.t1.1:Intron	Intron	PF00474	PTHR11819,PTHR11819:SF4	KOG2349			GO:0005215,GO:0006810,GO:0016020,GO:0055085				AGGGGCGGGTGCTGGGGTCGTCGGCGGGGTACAGCGGCGAGGACCGGCGCCAGGACTGCGGGGTGTGTGGGTGTGGGGGTGTGGGGTGGCGGGATGGGGGTGGCGGGTGATGGGTGTTGATGATGTATGAAGTTTGTCAGGGGCGGGGG[C]GGGGGTAGGGGCCAGTAGGCGGGCATGGCGGAGCGTGTTTGCTGGGGGTCTCAACGCAGCACAACGCTGGTCACACATAGCCGCACATGAAATGCCAAGTGCCAAGTGCCAAGGCACGTGCCCGCTCACACTCGCACTCTCTCACTCATG
chromosome_1	2003480	SNP	A	A	4|4	M	2,2|4	Cre01.g010816	Cre01.g010816.t1.1:Intron	Intron										TCTTATACACACCTACACACACGCGCACGCTTGCTGCATATTGCACGCACAGTGTCGACCCCCTCCTTTGTGCTTTTTCAGCACACGCCCCCCCCCATTGCATTGGGTTCGGTTTGGTTTGAGCTGCTATCTACGACCCCCCCCCCCCC[A]AACACACGCACACAACACACACACACACACACACCTACACACACACCCACACACACACCTACACACACACCTACACACACCTACACACACACCTACACACACACACGCCCACCCCCGTCCGCGCAGGCGACGCCTCCGACTACCTGGCTC
chromosome_1	2096216	indel	*	*	0|16	+1G/*	7|13	Cre01.g011300	Cre01.g011300.t1.1:Intron	Intron	PF00450	PTHR11802	KOG1282	3.4.16.-	K09645	GO:0004185,GO:0006508	AT1G15000.1	scpl50	serine carboxypeptidase-like 50	AGGCTCCTGGAACCGGCTGTTCGGGCTGCTACTGCTGGACCAGCCAGTGGGCACCGGCTACAGCCTGGCTGCCAACGGCAGTAGCAGCGTGCCGCCGGACGAGATCGGCATGGCCACACACCTGTACACGGCGCTGCAGGTGGGAACGTGTGTGTATTTGGGGTGTGTGGGGGGGGGCGGGGGTTTGTAAATACCAGCCCTTATTAGACCGAACCCAATGCAATAGAGCGAGGAGGGGTGGGCCGGGGCCGGGGGCCAGCCCAAAGCCGGGGGCCAGCCCAAGGCCCAAAGCCAACCAAACCAAGCCAGGGGGTTGGATGCAGCAGCTTGCTGGGCATGGGTAAGTGGGGTGCGTGTGGGGTGCGTGTGGGATGCGGCTAAGGCCTGGCGAGTTGCACC…
chromosome_1	2100749	SNP	T	W	2,3|5	T	4|4	Cre01.g011350	Cre01.g011350.t1.2:Intron	Intron	PF04719	PTHR13218,PTHR13218:SF8	KOG3219		K03135	GO:0003702,GO:0005634,GO:0006367	AT4G20280.1	TAF11	TBP-associated factor 11	GCGGTGCCCCGCCGCAAACACACACACACACACACACACACACACACACACACACACACACACACACACACACACACACACACACACTCACTCACTCACTCACACACACACACACACACACACACACACACACACACACACACACACAC[T]CACTCACTCACTCACTCACACACACACACTTACTTATACACACACGCACACACACACACACACACACACACACACACACTCACACACACACACACATACACACACGGGTACACACACACACATACACACACACTCCCCACACACACACAC
chromosome_1	3336346	SNP	G	S	2,2|4	G	4|4	Cre01.g021050	Cre01.g021050.t1.2:Intron	Intron	PF02466	PTHR14110	KOG3225			GO:0005743,GO:0008565,GO:0015031	AT3G10110.1	MEE67	Mitochondrial import inner membrane translocase subunit Tim17/Tim22/Tim23 family protein	TGGGGAGGGTGGCAGTGAACACGACGCGGTGATACGGCGCCCCGTGCGGGGTGGTCGCGTGCGGGTCGGCTGCGTGCGGGGCGACTGCGTGTGTGAGCGTGTGCTTGCCGGCCCGGGGCCGCAGCTCCTCTGGTGCCCCCCCCCCCCCC[G]CGCGATGCTGCCCCGACCGGGCCCCGCAAACCCCGCAACTCACAGCCTCATCGCCTCTGCCTGCCTTAGCCGCCTCAGCTGCCTCACCTGCCGCTGCTGCCTGTCCTTGCCGCACCCACGCGCCGACCCACATCAACCACACCGGCTGTC
chromosome_1	3356505	SNP	T	T	4|4	K	2,3|5	Cre01.g021251	Cre01.g021251.t1.1:Intron	Intron	PF00206	PTHR11444,PTHR11444:SF3	KOG1316	4.3.2.1	K01755	GO:0004056,GO:0042450	AT5G10920.1		L-Aspartase-like family protein	AACACTAAGAAGCTGTGGGGCGGTCGCTTCACGGGCAAGACGGACCCGCTCATGGAGAAGTTCAACGAGTCGCTGCCCTTTGACAAGCGCCTGTGGGCTGAGGACATCAAGGTGCGGCACAGGGAGGGGGGCGAGTGGTGGGGTGGGGC[T]GGGGGGGACGCGGGTTTGGTGGCCAGGGCAGGGAGGGAAGACGTGCGGGGCTAGGCAAGAGGCTGCGAGGGCCCAGGGTAACACCAGACCGTGCCGTGTCGCGTGCCCGGCTTGCTGCCCACCTTGCCCGGCCATCCCCACCGCCCTCCC
chromosome_1	3498764	SNP	A	C	3|3	M	2,2|4	Cre01.g022350	Cre01.g022350.t1.2:Intron	Intron	PF00271,PF00270	PTHR24031,PTHR24031:SF20	KOG0347			GO:0003676,GO:0004386,GO:0005524,GO:0008026	AT3G16840.1		P-loop containing nucleoside triphosphate hydrolases superfamily protein	TGACTCAGCGCACACAGGCACACACATGACTTGGAGCAAACACACGCCGTTGCAAGCCAGCTCCCATCTTGCCCCCCCCATCGCCGCCTCCATCTCCCCAGCCCAGCATTGGGTTTGGTTAAGTTTGGGCTGGTATCTACAACCCCCCC[A]GCCCCCCCGCCCCTCCCCCTGGCCTCTTTTGGTCCTCGCCCTCGCCTTGACCCCACCGCCCCCACCTGCGGGATGACCACCATGCCGCGATGGTTCTGCTTCTTCATCTGGTTGCGGCTCACGAGCAGCCGCGTGTCCACCTTGGCCTTG
chromosome_1	3654241	indel	*	*	0|31	+2TG/*	21|40	Cre01.g023550	Cre01.g023550.t1.1:Intron	Intron		PTHR10588:SF19,PTHR10588	KOG1947				AT5G22320.1		Leucine-rich repeat (LRR) family protein	ATAGCAGGGTGGGATGAGATAAAAGCAGGAGGAGATCAAAGTGGGCATTCAATGCAACAGAAACAGCGGGATAGGACAAAACGGTGCGCGGAGGTACGAGTCGCATCTGCGCGCCGCCCTCTCGCCCTTCAGCGGGCCAGCCCGCGCCCTCCTGGGCAGTCCGCTTTCCTCTGTCCCTCTCGCACCGCGGATCCCGCGGTCTTGCATTCTGGGGGTACCTTCATTTGGGGTAGAAGCTAACTCCCCGCACACACACACACACACCAGCCGTTTTGTTGTTTATTTAACACACACCCCAGCCCCGTATGGGCGCGTACCGAATGTCCGCATCAAGGCTGTCCAGAATGGCCTGGTGCGTGGCGTTGGGCGGCCCCTGCCCCGCCGCCCCCGCCGACGAGG…
chromosome_1	4020037	SNP	G	R	3,4|7	G	9|10	Cre01.g026150	Cre01.g026150.t1.1:Intron	Intron	PF01432					GO:0004222,GO:0006508				CTGCAGGTGGGGGGCTGAGCGCGGGTTGGGCATGCGGGGGGGGTTGTGTGGGAGCGTGGGAGTTAGGGCCGGAGGAGGTGGAGGCAGTGCCATGCCGTGCCTGCCGTTCTGCCCGGTGTACTGCTGGTGATGTAGCCACACACATACAC[G]CACACACACACACACACACACACACACACACACACACACACACACACACAAAAACAGATCTGCTCAGGGGAAGCCCTGGACCTGCGTTGACGCCCTACTGTCCTCGTGCCCTCCTATCTTGTCTCTACTACAAAGTAACGCGGGCTCCTC
chromosome_1	4704499	indel	*	*	0|23	*/-2AC	11|25	Cre01.g032450	Cre01.g032450.t1.2:Intron	Intron	PF00839	PTHR11884				GO:0016020				GGCCCTTGTCCATGTTGCTCTGCGAGGCGCGGCACGGCACGGCACGGAGAGTGGTTACCGCGGCACGGCAGAGTGGTTACCACGGCACGGCAGCGTGTAAGGCTCGCTCGCTCGCCAAGCCGTCCCCACCTCCCGCTCCAAAACCGCCTGCCACCACAGCCAGGCACTTGCACATGCACATGCGCACCGGATCCCTTCCCCCGGCACGCACCTGTAGGCAGCTGATGACGCGCGCGTCGCCGGGCGGCACATCCCCGCAGAAGGAGGACACGGCCAGCGGGCACTCGCGCATGAGCTTGGGGTTGAGCCGCACGTCCTCGTGCTCCAGCTGCTCCACCTCCTCCTCCGCCGCGCGGCACTCGGGCGACAGGTGGTCGGCGGAGCGGCGCAGGCAGTCGT…
chromosome_1	4793047	indel	*	*	0|9	*/-2CG	4|10	Cre01.g033091	Cre01.g033091.t1.1:Intron,Cre01.g033091.t2.1:Intron,Cre01.g033091.t3.1:Intron	Intron	PF01042,PF01902	PTHR12196	KOG2316				AT3G04480.1		endoribonucleases	CGCCACTGCCGCCGCAAACCCACGCACCTCGAGCAGCGCCTCCACCGCCGCCCGTGCCAGCGCGCGCAGCTCCGCCCCGCTGCCGCCACCGCTCCCACTCCCGCTCCCGCCGCTGCGCTCCACAGGCCCAGCTCCGCCGGCGCCGCCGCACCCCGCCGCGCTGCTGCTGCCACTGCTACTGCTGCTGCTGCTGCCGGCTCCTACGCCTCCGGACGCCAGGTAGACTGTGAGGCCCAGGGCGGCGCCGACCACTGTGGTGCGCTGCGCCACCGCCACCGCCTCGCACGAGGTCATGGCGCGCAGGACCTGAGGCAGGCGGCGCAGACGGCGGCAGACAGGGGTAGGCAGGGGACATCCCGGGCGTAAGATGGCATTCATATATGAGCGAGCGCGCGTCGC…
chromosome_1	4869819	SNP	T	K	4,3|7	T	4|4	Cre01.g033700	Cre01.g033700.t1.2:Intron	Intron	PF01933						AT2G34090.2	MEE18	maternal effect embryo arrest 18	GGGTGAGGGCCCGGCGCTGCAGGGCATCCAGGGTGAGCACGAGGTGTTCCCGGCAGCCAACCCGCGCGTGCTGCAGGTGAGGCGGGAGACTGGAGGGCGGGGGATCACAAGGTTAACATTGGGAGGGCGGGGAAGTGTGTGTGTGTGTG[T]GGGGGGGGTGTAAATACCAGCCCAAACTAAACCAAATCCAACGAAAACTGGGGGCGTTGGGTGTGGGGAGGGGGGGTGCTGTAAATACCAGCCCAAGCTTAACCAAACCCTGGGGGGGAGGGTGTTGTTTCCACCATTCCCAGCCCAGGG
chromosome_1	4927271	SNP	T	K	2,2|4	T	3|3	Cre01.g034150	Cre01.g034150.t1.1:Intron	Intron	PF00999	PTHR10110:SF7,PTHR10110	KOG1965			GO:0006812,GO:0015299,GO:0016021,GO:0055085	AT1G14660.1	ATNHX8,NHX8	Na+/H+ exchanger 8	CACGTGCCTGCCCGCAGCTGGGTGTATGCGTGGATGCAGCACCGCAATATGGAGCCGCAGGCGGAGGTGGCCTGGTCCGTGGGCGGCGCGTACCTCAGCTTCTACATCACGCAGGTGTGACAGGCGTGGGGTGGGGTGGGTGGGGTGGG[T]GGGGTGAGATGGATTGGTGTACAGGGTTGGAATGCCGACGGGGGCTAGTAGGGACACATGGAGTCGGGGAGGGGGGGCCGCGACTCGTGGAGGCGTGTGGGTGGCGACGGCAGCAGCAGCAGCAGCAGCAGTCTCTGGGGCGGGGTGGGG
chromosome_1	5222458	indel	*	*	0|14	*/+2GT	14|33	Cre01.g036350	Cre01.g036350.t1.1:Intron	Intron	PF00689,PF00702,PF00690,PF00122	PTHR24093,PTHR24093:SF73	KOG0204			GO:0006754,GO:0006812,GO:0015662,GO:0016020,GO:0003824,GO:0008152,GO:0000166,GO:0046872	AT5G57110.1	ACA8,AT-ACA8	autoinhibited Ca2+ -ATPase, isoform 8	CGACTCGCGGCGGCCGTAGGGGGCCCGGTCCAGGATCTGGCGGCGGCAGTGTGTGTGGGGGGGGGAGGGGGGGTTTAAGGAGGGGAGAGGAGGGAGAGGAGGGAGAGGAGGGAGAGGAGGGAGAGGAGGGAGAGGAGGGTGAGCGCAGATTTGTGTGGGGGCCTAGGTGCGTCCAAAGGCACCCAACAACTGCCGTACCGTGCCTCAGATCTGGGCTTCGGTTCAGTTGGCCTCGGAGTACTAACTTACCCACCTACCCCGCCTGTGCGGTCCCGTGTCGTGCATTGCGTAGTGTCCCGCCCTCCCATCCTCTGCACCGCCAAACCGCCACACCAGCACCACACCACCACCACGCGTACGCCGCCTTCCGCCTACGTGCCCACGTGCCCACCCACCTGC…
chromosome_1	5356327	SNP	A	M	3,2|5	A	3|3	Cre01.g037550	Cre01.g037550.t1.1:Intron	Intron										ACACCGGTTGTTGTTGAACTGTTATCGACATGCCTCGAGCGCCGCCAGCAGCCAGGGCTCATTTAGCTTCAGGGCCGCCCTGCCAGCGGCTCCGCGCCCTACGCGCCCACTCCATGTCATTGCAATCCGCTTGCGCCCACTCGCCCCCC[A]CCTCCCGCCCCTTATCCCCGGCCCGCCCCTCTCCACCGTGCCCCTCCACTCACGGGCAGCTGGAAGAGCGACTCGCTGTCGGCGAAGGCCACCAGCAGCATATACGACTTGGCGGGCAGCACCTCGGGGCACAGCGCGCAGGCGCCCGTC
chromosome_1	5474010	indel	*	*	0|20	*/+2GT	9|21	Cre01.g038550	Cre01.g038550.t1.1:Intron	Intron	PF00534	PTHR12526,PTHR12526:SF168	KOG1111	2.4.1.-	K06119	GO:0009058	AT5G01220.1	SQD2	sulfoquinovosyldiacylglycerol 2	CTACCGGTGTAACAACCTCAGACCCAGCGGGCGAGCTACCTCTTAAAAACCAGGCGGGCAGAAGACAAAAAACAGCAAACATAACAAAACACGCAGCACGCGACAGCACGCGAAAGCACGACCACAGTGGCTGCGGGGCTGAGTCCTACGACCCGGCAGCCTGCACGACCTCAACCGCAACCTAACCAGCTCTCGACGCAAGGGCAGACAATGCCTAAGGGCAGCCACAAACGCGTCTGGCCACTAGGCCGGTCCAGGCCGTAAGACCCGGGGTGTTGCAGCACCCAATACACCCTCTCAGGCATTAAAACCCCGCAAAACCTGGCCCTGCTCCCACGGGCGTAAAACAAAAAACCCTTCGCCTGCCCACTAAGCTCCCCCGCTGACCCTCTCGTATGC…
chromosome_1	7314346	SNP	T	T	11|11	K	3,4|7	Cre01.g052750	Cre01.g052750.t1.1:Intron	Intron	PF06011		KOG3903							CAACCCCGCACCGCCACCGCCCCACACAGAGCCTGTCCAGCCCCCCCACGGACGCGTACGGCGGCCGCGGTCTCATCCGCCCCGCCGCCCTGGCCAGCAGCGACGGCCGCTACATGGTCCTGTACGGTGGCAGGGGCAGCAGCAGTGAG[T]GGGGGGGGGGAGCGTGGCGGCGTGTCTCGTGCTGGAGGGTTGGGGTTGGGAGGGGGGGCGCAGATGGGGCCGGCATGCGTGTACGGACGGCGCAGGGAAGACGGCAGTAGGTGGGTTGGGTGGGTGGGGCCGCAGAGCGCAGGGCGCATG
chromosome_1	7804589	SNP	T	C	3|3	Y	2,3|5	Cre01.g055966	Cre01.g055966.t1.1:Intron	Intron										CGGCCGCTGCGGCCGCTCGCAATCCGCTGGGCATCGTCAAGGTAAAACGATTCTCCTCAGGAGACATGGCCATTGGCCCGTAGCTGTCCATGGCCTGAGCGCACCAAGGGTCTCTGCGGAACCTTACTCGTGCCCGCCCCCCCCCCCCC[T]CCCCCCATCTTTGTCCCCTCCCAGCCCGGAGCCGGCCCCGACGTCCGCGGCACCGCTGCCGCCTCCGACTCGGATGACGACCTGCCGGTGGGCGAGCTCGTGGCCAAGCGGCGGCGGCTGAACGGAGGAGGCGGAGGGGGCGGAGGAGCA
chromosome_1	7938583	SNP	T	K	2,3|5	T	4|4	Cre01.g065822	Cre01.g065822.t1.1:Intron	Intron	PF00400	PTHR12764	KOG1538				AT5G56130.1	AtTEX1,TEX1,THO3	Transducin/WD40 repeat-like superfamily protein	CGGGTCTCTGGGCACTGCAGGACTCGATTTACTGCGTCGCGTATGCCCAGAACGGAAAGCGCTTTGCATCGGGAGGCGCGGATAAGACGGTCATCATCTGGACAAGCAAGGTGAGTGGAACCAGAAGGTGGGGGTGGGGGTGGGGGGCC[T]GGGGGTCAGGGAGGCAGCTGGGCTCCCGCGTGCGGTGTTGCCTAGACTCAGTGCGCGTGTGGATGTGTATGCTGAGTCTGAACCTGCTTCCGGGCCTCTTATCACACAAACAGGCGGAGGGCATTCTGAAATATACGCACAACGATGCGA
chromosome_1	7946813	SNP	A	A	11|11	R	3,3|6	Cre01.g066187	Cre01.g066187.t1.1:Intron	Intron	PF02535	PTHR11065				GO:0016020,GO:0030001,GO:0046873,GO:0055085	AT3G20870.1	ZTP29	ZIP metal ion transporter family	TTGTGCGCTAGCATACTGCGTTGCAGTCATGCTCCCGTAATGGACCGGCCCACGCCATGGCAGGTTGGCTCGCCAGCTGCCCTGCTCCTACTCCTTTTATTAGGCTGGGCCTGCCCCTAACACACGCACACACACACACACACGCGCGC[A]CACACACACACACACACACACACACACACACACACACACACACACACACGCACACACACACACACACAGGTATGTGTCATTTGTGGAGATCTTCACCACCAAGTCCATTAAGGGGTTCATGGACGCAGGATACAGTGACAAGAGTGAGTG
chromosome_2	348094	indel	*	*/+2GT	6|15	*	0|15	Cre02.g075600	Cre02.g075600.t1.1:Intron	Intron	PF00940	PTHR10102	KOG4462	2.7.7.6	K10908	GO:0003677,GO:0003899,GO:0006351	AT5G15700.1		DNA/RNA polymerases superfamily protein	AGCCTCAGGAGCTGCCGACCCGCTTCACCAGCGCCCTCAACCACGTGTGGCGGGTGAGTGCGCGGCCGCCCAGTCCCTGTGCGCGCATGACGGTGGGGGGCTGTGAGGCTGCAGGCACTGTAGGGAAAGAATGCACAAGGGAAATGCGTGGGGGCTGGTTCGGTTTTCCCGCAACTACCCTGCCATGCCCGCCCTCCACACATAAACACACACACACACACACACGCACACGCACTGACCCCTCCTCCCCGCACTCCCCCCCGCACCGCCCTGTGCAGCCGCTGCTGGGTGCCGACACGCCGGCGCAGTGCGGCACGCCCTACCTGCGGCTGCAGCGCGAGGGGCGGCGGGGCGGGCAGCTGCTGGTGGGGGCGGGGCGCATGAGCGAGTCGGAGGAGG…
chromosome_2	488064	SNP	T	K	2,3|5	G	3|3	Cre02.g076800	Cre02.g076800.t1.2:Intron	Intron	PF01222	PTHR21257,PTHR21257:SF26	KOG1435	1.3.1.70	K00222	GO:0016020	AT3G52940.1	ELL1,FK,HYD2	Ergosterol biosynthesis ERG4/ERG24 family	GCCACGCGCGGGTCGCTGGGGTTGGCCCGGAACATGTCCTTCTGGCTGTTGGCGCCGCGGAACACGGCATAGCCCAGCAGCTTCACCGCCAGCACCAGACACGTGGCCGCCACAGACAGGTGCTGCGGGGCGCGGGTGGCGGGGGGCGG[T]GGGGGGGGGGGTACGTGCGCGGGATCGACGATAAAAGTCTCATCATCATTCAAAAAGCCCACCCAGTCAAGAAAATGCGAGACGAGAGGGATGGGTGGTGCGGGCGAGGGGAGAAATGCGCCTGGTTAGTGTTGTTAGGGCGGTTAGCAC
chromosome_2	489634	SNP	G	S	2,3|5	G	3|3	Cre02.g076800	Cre02.g076800.t1.2:Intron	Intron	PF01222	PTHR21257,PTHR21257:SF26	KOG1435	1.3.1.70	K00222	GO:0016020	AT3G52940.1	ELL1,FK,HYD2	Ergosterol biosynthesis ERG4/ERG24 family	CAGCACCAGTCAGCCCGTGGTTTGGTGGTTTTTGGTTTGGGGGGAGGGGAGGGTTGTTTAGCGGACAGGGAAGGACGGATAGGAGGACGGACACGCTCCTCCCACCCATGCAGCACAAACACCGACTGCCAGCCGCTGCGCAGCAACCC[G]CCCACCCGCCCATACCCGGGCCCACACCTGTCCACAGCCCTCCACGCACACGCGCTCACCCCGTGGCGCCGTGCCCGCTCAGCAGCGCGCCCTTCCTGAAGGAGGAGGCGTACAGGTACACCGACAGGGCGCTGCTGAAGATGATGGCGG
chromosome_2	1142502	SNP	G	S	8,6|14	G	12|13	Cre02.g081600	Cre02.g081600.t1.1:Intron	Intron	PF03171	PTHR10869				GO:0016491	AT5G18900.1		2-oxoglutarate (2OG) and Fe(II)-dependent oxygenase superfamily protein	AGGTGGAGCACGAGTGAGGCCACAGGTGATCATGGTGGTATCATGGATCCTGAGGGCGCACAGCTTCCTGCACATGCGCCCCTCCACCAGGTGAGTTTCCACTACCCCCACGATCATCACGGGTGTAGTAGATGGCCCCCGCTCACCCC[G]CCCGCCCCACCCAGCAAGGCGCCGCATCCACACTGCGTTCCCCCCTTGTGATTGAATCACTCCGTTCTCCATGCACGGCTACCCCGCTCCAAAGGCCCTGGCCCACGCCCAGACTCAGGCCCAGACGCCGCAGCAGCCGCTGCGCTCACA
chromosome_2	1423830	SNP	A	A	4|4	M	2,3|5	Cre02.g083500	Cre02.g083500.t1.2:Intron	Intron	PF01494	PTHR13789,PTHR13789:SF71				GO:0004497,GO:0055114				TCATGGCCCTCCTGTCCTGCGCCTAACCCCCTGCCGCTCGCCCTGCTGCTCCACGACGCCTCGGCCCCCTCCCATAAGTATTACGCTTGCGCTCGTTTGAGGTTGGTTGGGTTCAGTTTGGGCTGGGATTTACACCCCCCCCCCCCCCC[A]CCCCCCTTCAAACCCTCTGCCCCCCTCACCCGGCGGTAGCAGCTCGTACAGCGCCGCCCGCAGCGTGCTCCACTGCACGTGGCAGGGCGTGTAGCCGGCCGCTCGCAGCCCGCCCGCGCGGTCCAGCGGCATGCTGCGAGGGCGGCGAGG
chromosome_2	1953754	SNP	C	S	2,2|4	C	9|10	Cre02.g088000	Cre02.g088000.t1.2:Intron	Intron	PF01145	PTHR23222	KOG3090			GO:0016020	AT4G28510.1	ATPHB1,PHB1	prohibitin 1	TAATGTGGCCGCGCTCCAACTAGTCATGCCTGCAATCCTTGCAAACACGCAGGAGACGCTCAAGTCGGTCATTGCGCAGTACAACGCCAGCCAGCTCATCACCATGCGCGAGGTGAGACCGGGCGAACGATTCAGCCGGGGCGGGCGGG[C]GGGGCGGTTGGTGTGCGGGTTCGATCGCTCGGCCAGCGGTGGGACAGCAGCGGGGCACGGTGGTGGGGCACGGCGGTGGGGCACGGTGGCGTCGCATGATGCTGGTTATGCGGCTGCATGTCTAGTGAGGGATGAAGCTGGTGGGAGCAC
chromosome_2	2275628	SNP	G	S	3,2|5	G	6|6	Cre02.g090400	Cre02.g090400.t1.2:Intron	Intron										GCGCGTGGTGGGCCGGGTTAGGGCGCATGGTGGACCGGGTTAGGGCTTGTCCAGAAGGCTACACACACACACGCACACACACATACACAACACCTACCTCGCCTCCGTGCCCTCCACACCGCGTCTCCCCACTCACCCCCCCCCCCCCC[G]CCTGCTATGCTACTGTTCCTGGCTACGCCTTCACTTCTTAGTACTCATGCGTGTACGTACCCACTCAACACCCCCTCCTCCCGGCAGGTGGTGGACGCACCCCTGGAGATCCACCTCAAGCGCAAGCACTGGGCGGACAAGGAGCGCACG
chromosome_2	2858795	SNP	A	M	2,2|4	A	5|5	Cre02.g094801	Cre02.g094801.t1.1:Intron	Intron										TACTCCCCCCCAGCTCGCCATGCCGCTCCACGACGCCTCGGCGCCCATCCCAAAAGCATGATCGCTTGCAAATAACGCCTCTGCCTGTGCTCCGCTCGTTTCAGCTTGGCTTGCTGTAGTTTGGGCTGGTATTTACAGCCCCCCCCCCC[A]CCCCACATGCCCGCCTGTATGCCGCCGCACACATGCGCGTACGCACCTGTGTCCAGAACAGCCCAATGGCGTTGCGGTCCCAGCGGCAGCTGTCAGGCCGCCATGGGTCCGGACACACGCGCTCGGGCGGCCCCGTGTCCAGCTGCGTGC
chromosome_2	3639718	indel	*	*	0|5	*/+1G	3|7	Cre02.g095145	Cre02.g095145.t1.1:Intron	Intron										TGCCTGCCTGCCCCACTGACCTGCGCAATGAACACTGCCTCGTTGAAGGTGTTGTCCACCCACAGCGCCTGGCTCAGATAGGTGATAAGGGAGTCCACCTGCTGGCCGGTGCGCAGCACGTGAGACACGAAGATGGCGGCTGCAGGCAGGAGCGGGAGGCACCAGGGGGTGGCAGCAGACGCAGGTGGGCAGGCAGGCAGGCAGGCAGGCCGGTCCGGGTGCAGCGGGCAGACAGGCAGGCACATGTGGCCTGCCCATGGCGGCCGTAAACAAGTGCCAACGAAGGGCGCGCGCACTGAAGCCATGAGACAGCGCGCAAGAAGGGTGCTCCCCGCGTGCGGACGTCTCGCAGGGAGCCGCGTGCCGCGAGCGCCGGGTATCCAGCGCTCCGCTGCAGCC…
chromosome_2	3938124	SNP	C	M	6,6|12	C	13|13	Cre02.g096551	Cre02.g096551.t1.1:Intron	Intron			KOG3032							CAGCGGCGTCGTTCAAAGGAGTTGGGGACACTAGACTACTAGAGCCACGCCAGCGGCGGCACGCAGCTGCCACAGGGATGCCTTGTGACGGCTGCCGCATGCATCTCTCCGCATGAAATCGCTTGCCAGCACACATACACACATGCATT[C]CCCATCATCGCCCCCTGCGTTCCCCAAATGCAGCGCTACCCCCCCGCCCTTGTCAGCTTGCCTTGTACTGCGTCCTCCACTGTGCGTCCTACGTGTCTCCGGTTTCTTACTGGGGATGGTGGAGAGACATCCCAAACCCGCAACCCCTAA
chromosome_2	4003460	SNP	A	R	2,3|5	A	5|5	Cre02.g097000	Cre02.g097000.t1.2:Intron	Intron	PF01979	PTHR11647,PTHR11647:SF1	KOG2584	3.5.2.2	K01464	GO:0016787	AT5G12200.1	PYD2	pyrimidine 2	CTGACCCATTACCCCTGACCCATGCTCCAGGGCGGCACGGTTGTGAACCATGACCAGCAGTTTGAGGGCGATGTGCTGATCCAGGACGGGCTGATCGCCGAGGTGGCGCCACGCATAGAGGTGGGGGGAGGTGGAGGAGGGCGGGAGGG[A]GGGGGAGCAGGGCCGGGGCCAGGTGGGGCGACAAGGGACGCCACGGGGCGGCAGGGGGCGGCGAGGAGTGGCCGGTTTCTTGCTTGAGTGGATAGGGATGCGGTTGGTCGGGAGCTGCAGTTGCGGAGAGGGGTCGAGGACGGGTGCGGG
chromosome_2	4345907	SNP	G	T	13|13	G	12|12	Cre02.g099350	Cre02.g099350.t1.1:Intron	Intron	PF00530	PTHR19331,PTHR19331:SF418				GO:0005044,GO:0016020				GGGCGGGCCCGGTGACCTCGTAGTCATAGTCGACATCCAGGGCGGCGCAGGGCGCGGCCACGTTCATGGCGTCAAGCAGCGCGGTGCCCATGTTGGTGCGCAACAGGTTGTTGGACACCTGTGCGTGTGCGTATATGTGTGTGTGTGTG[G]GGGGGGGGAGTTTGGTATATTAATGCATGGGGGCGATCGGGTTAAAGAGTGATGCAGCGGCGGGCGTAAAGGGCGTAGGGTGCAGAGGTACGAGGGATTGACCGGGTGCGCAAGGGGGGTGGGTGGGTTGGAAGCGGCCGGCGGCCGCTG
chromosome_2	4717735	SNP	A	M	2,2|4	C	8|8	Cre02.g101950	Cre02.g101950.t1.2:Intron	Intron	PF05958	PTHR11061,PTHR11061:SF2				GO:0006396,GO:0008173	AT2G28450.1		zinc finger (CCCH-type) family protein	CAAACCACCAGCCACGCGCACATACACAAAACACAACACGCCTGCCCAATGCCCATGCACGCGTGCGGCTCAACCCAGCGGCTTCCCCCCGGCAACGATTCCTTGACTATTGGGGCCCATTGGGCTCGGGCACATACCCCCCCCCCCCC[A]CCCACCCACACCCGCCCACACCTTGCTGGCGTACTCGGCCGCAATGCCGGACTCCACAGTGATGGAGCTGCCGCGAACCGGCGGCTCCGCGGTCACCAGCATGTCGGCAGCGGCCCTGCCGGTGGAAGCGGGGGGGGGGCATGTGCGTCA
chromosome_2	5035248	SNP	G	C	21|21	G	28|28	Cre02.g104450	Cre02.g104450.t1.1:Intron,Cre02.g104450.t2.1:Intron	Intron	PF07714	PTHR23257,PTHR23257:SF99	KOG1187			GO:0004672,GO:0006468	AT2G45910.1		U-box domain-containing protein kinase family protein	GTTGGCGGGCTGCAGTTCAGGCCAGGACAGGTTTATAATTAGAGACATGTGGGTGATGAATGATGACACATGGCAGGTGCAGGAGCTAGCGGGCTGGTGGGGGCGTAGTCAAGGTGTGTCGATTGGGAGGAGCAGGTGTGTGGAGGCGG[G]CGGCACGCACGCCCACACACGCCCACACACGTACACGTGACACGTTCTTCCCTTGTGACCTCGCACGCATGTCCTAACTACTAGCAACAACCAGGCAAGTCAGCGGCGGCCAGCATCCGCGGCTGTGACGTAGTGTGATGCCCGATACGT
chromosome_2	5416972	indel	*	*	0|17	*/+2CA	11|23	Cre02.g107400	Cre02.g107400.t1.1:Intron,Cre02.g107400.t2.1:Intron,Cre02.g107400.t3.1:Intron	Intron		PTHR25480,PTHR25480:SF188								CCGCCGCCACGCCCCGCTGCAGCACCAGCTTCAAGTCGTGACCGGGCGCGAAGCCGCCGCCGCCGCCGCCGGAACTTCCGGCCGCGCCGGGCTGCACACGGCCCGTAGGCTTGCCCGTCGCCTCTATCTGCACAAGACGGGGTGGCGGTCGCACAGGGTGGGGCGGCAAGGATCGGACACGGACCGTATGGCCGCAGACTCCTCGAAAGGAGGCGTGAGGACAAAAACACGCAAAGACGCCACACCGTGCATGCACTGCAACCCCATGCACCCCTCCACACGCATGCCTACGCACGAATGTACCCGCGGGATGTCGGTGACGAGGCCGCGCGCCACCGCCTGCTCGTCCAGGCGCTCCCGCAGAAGGTCCACGTTGAGCATGTTCCACTCCAGCCGCAA…
chromosome_2	5451638	indel	*	*	0|16	-2AC/*	12|22	Cre02.g107700	Cre02.g107700.t1.1:Intron	Intron	PF00560,PF00646	PTHR23155	KOG0531			GO:0005515	AT2G19330.1	PIRL6	plant intracellular ras group-related LRR 6	GGCTTTGGGGCTCGTGCTTTCAGTTGCCCCGACGCAGCCCCCACGACCTGCAAACTGCGCAGCATCCAGACGCGCCCGCACCTGTGCCCGTGCCGCCACCGCTCCGCCCTTCCCACCCCGCGGTCTAATCCCACGCCTTCTCCTCCCCTATCAAGTCCACTAAACCCCCCTTCCCGCGTGTCCGTGGACAGGAGCGCTTCCCCGTGTTGCTGTACGACATGACCTGCCTGCAGCACCTGGCCATCGGCCACAACCGCATCAGCTGGTGGTGGGTGCGGGGCAGCCGCCGTGCAGGGGCGGGGGGTTGAAAATACCAGCCCGAGGGGCATGGAGTGTGGGGTGCCGGGGGCGAGGAGCGGCAGGCTGTGATTCCAGGAGTGAACCGGGGACTCGCGATCC…
chromosome_2	5615452	SNP	A	R	3,2|5	A	7|7	Cre02.g109200	Cre02.g109200.t1.1:Intron	Intron										GGAGGACCGGGACGTAGGCATGGGCGACACCGCGCGGCCGCTGGAAGACGGGCCCGAGCCGGAGCCGCTGCTGTTGTTGTTACCACCGGGCACCTGCGACATCAGCAGGCGTAGAAAGGAGTTCGATCGGGGGAGGGAGGGTTTGGCTT[A]GGGGGGGGGGAGAGCAGAGGTGCCGGGGGATAACATTTGAAAACTGTTGGAGCAGCGCAGCCGGAACCTGGCACAGTCGACCAGGTACGTCAAGAGCTAGGTGTTCTTTGCCCGCGACGGGGGCGGGGCGTCAGCTGGGTCATTTCCCAT
chromosome_2	5634393	SNP	A	M	3,2|5	A	5|5	Cre02.g109400	Cre02.g109400.t1.2:Intron	Intron	PF00400	PTHR14205,PTHR14205:SF11	KOG1007				AT1G20540.1		Transducin/WD40 repeat-like superfamily protein	ACTACCCACAGCCGGACGTATTGCGTGGACTGAGGTCACAGACGCAAGCTAATGCTTGCTTAACAGTTTGGGGTGCTGTCATCAAACCAGGCGCCGCCCGGGACCATCGTCCGCGTGGTTAAGCACTCCCCGCTTCCCCACCCCACCCC[A]CCCCACCCACCCCTGGGTCTGCGCCCCGCAGGTACGGCTGCTGCAGTACGACCAGGACAATGAGCAGCTGGTGTGTCGGCGCACGTTCACGCACGCGGCGGAGGTATGGGACATCGCGCCGCATCCCAACCAGGAGGACCTCTTCGTGAC
chromosome_2	6191778	SNP	G	R	3,4|7	G	8|8	Cre02.g113800	Cre02.g113800.t1.1:Intron	Intron										TGCGCCACCTACTGCGCCGCCACCGGCTGTGTCTACTTCGTGGAGGTGTGGGGGGAGGAAAACGCATTGTGGCCGCGAGTTGCCAGCACCACGCACTGCACACACACACACACACACACACACACACACACACACACACACACACACAC[G]CACACACACACACACGCACACGCACACACACACGCACACTTACACACACACACACTTACACACACAGGGTTACGCCATTCTGAGGCTGGACGGCGCCAATGTGGTGACGCCGGTGGCGGGCTGCAGCACCGAGTGCGACCAGGTGCCGGC
chromosome_2	6343231	SNP	A	W	3,2|5	A	41|41	Cre02.g115300	Cre02.g115300.t1.1:Intron	Intron	PF01490	PTHR22950,PTHR22950:SF11	KOG1305				AT5G38820.1		Transmembrane amino acid transporter family protein	ACGATGGACGGACGTCCACAAGCCAGTCAACGCTCAACCTGGTCAACTGCATTCTCGGTGAGGCCTGAGAACCTGGCTATCTGGGAACGGGGTGTTATGGCGCTGGGTTAGCCCCACACGGATGTGGCAACCGCCCCTCCTACACGCGC[A]TAACTGTACGCCCCGCCCTGACACCAGGCGCCGGCGTGCTGGGCTACCCCTTCTGCTTCCGCTCCTGCGGGCTGGTGCTGGGCACGCTGCTCATGGCAGTGTCCATCTTCGCCTCGCGCTTCTCTTACAACCTGCTGCTGTACTGCAGCC
chromosome_2	6343234	SNP	A	W	3,2|5	A	39|39	Cre02.g115300	Cre02.g115300.t1.1:Intron	Intron	PF01490	PTHR22950,PTHR22950:SF11	KOG1305				AT5G38820.1		Transmembrane amino acid transporter family protein	ATGGACGGACGTCCACAAGCCAGTCAACGCTCAACCTGGTCAACTGCATTCTCGGTGAGGCCTGAGAACCTGGCTATCTGGGAACGGGGTGTTATGGCGCTGGGTTAGCCCCACACGGATGTGGCAACCGCCCCTCCTACACGCGCATA[A]CTGTACGCCCCGCCCTGACACCAGGCGCCGGCGTGCTGGGCTACCCCTTCTGCTTCCGCTCCTGCGGGCTGGTGCTGGGCACGCTGCTCATGGCAGTGTCCATCTTCGCCTCGCGCTTCTCTTACAACCTGCTGCTGTACTGCAGCCAGA
chromosome_2	6446285	indel	*	*	0|27	+2TG/*	20|34	Cre02.g115950	Cre02.g115950.t1.2:Intron	Intron	PF00722	PTHR10963,PTHR10963:SF6				GO:0004553,GO:0005975				CTACCAGACTGCAGTACTTGCACCTAAGGCCAGGACCTGCTACCATGCTTGTCATAGAGAACTTCCTTGGCGCTAATGCGTTGCTACGCGCCTCCATGCATGCTCTCGCAGGTTGGGGCAACTGGCAGCGCCAGTGCCACACCAATTCGTCTGCCAACGCGCGCGTCGAGGCGTTCCCGGGGAAGACGGACGGGATGCTGGTCATCCAGGTGTGCGCGTGTGTGTATATATGTTGTGTGCATGTGTGCGTCCATAGCGGGACCTGGCACCAGCTGCCCTTCCTCCGGGGCGTGTGGAGCAGCCCAGCAAGGCTGCGCAACATGCCACATGGTGGCCCTTGCAGCGCTGACCGCTACAGCGCCCAAACCCCACCCTTCAACCCCATCCAGGCCGGCTACT…
chromosome_2	8053820	SNP	C	C	11|11	M	4,6|11	Cre02.g141066	Cre02.g141066.t1.1:Intron,Cre02.g141066.t2.1:Intron,Cre02.g141066.t3.1:Intron,Cre02.g141066.t4.1:Intron	Intron										CGGCGGCGGGTAAAGGAGTGAGGATGGGATCACACACCCACACACCCACACACCCACACACGCACACCCACCCACCCACACACCCACACACACCCACCCACACACACACACACCCACACACCCACACACCCACACACACACACACACAC[C]CACACACACACACACACGTACGTCAGACGTACCAGCGCTGCCTTCCCCCCGCCGGCCTCCCCTCCTCCCCCGGCCTCCACGCCTGAACACCCCAACCCCAGACCTCGCAGCGGTCTGCATCTCCCGCGACGGCCTGCATCCTCCACGCCT
chromosome_2	8199267	SNP	C	C	5|5	S	2,2|4	Cre02.g141166	Cre02.g141166.t1.1:Intron	Intron										AACGTCGTTGGGGTACAGCGTGTGGAGAGGCCATCGTATAGCAGTGATGTTGTCGGTATGTGGTGCCGGCATCGGGGCGGTGCATGTGGGGGGGGGATAGGGGGGGTTGGAGCGGGGTGGGGTTGGGGTTGGGGTCAGTTGCTGGGTGT[C]GGGGGTGGTGACAGGCAGGCAGGCTGACAAGGCAGTGATGGGGCGGAGTAGAGGTACGGGCATGTGTGTGCTGCTTCCCGCTTCCAATTGGGGCCTTCTGGTCCTGTGTGTGAGCAAGCCTGTTGTCTTCGTGCGCACCTGGGCGGAGGT
chromosome_2	8500817	SNP	G	G	3|3	S	4,4|8	Cre02.g141826	Cre02.g141826.t1.1:Intron	Intron	PF00069	PTHR26392				GO:0004672,GO:0005524,GO:0006468	AT2G02800.1	APK2B	protein kinase 2B	CCCTGTTCACCTGCGCAGGCGCGGTGAGCGAGGGCGGGTTGGTTGTGCGCGTGTGTCCGAAATGACGACGCGAGTAAAAAGGCATAGGCGATCAGTGGTGAAACGGCAACGGCCTTGCTATGCGCTGGCCACGACCGTCACAGCCACCC[G]CCCGCCCGCCCGCCAGCCACCCAGTCACCCACCCACCTTGCTTGCTGCCTGCTGTATCATGGATTCAATCTGTTGCGCCATCAGCAGCCGGGGCGTGGCACCGCCGCCACGGCCAGAAGCCGCGGGCGTCCCAGACGACCCCCCTGCCGC
chromosome_2	9109769	SNP	A	A	8|8	G	5|5	Cre02.g143347	Cre02.g143347.t1.1:Intron,Cre02.g143347.t2.1:Intron	Intron										TCCCCTCTCGTTATGCTCTCTCTCACCCTCCACACCCACACCCACACCCACACACACCCACCCACACACACACACACACACACACACACACACACACACACACACACACACACACACACACACACACACACACACACGCGCGCGCGCGC[A]CACACACACACACACACACACACACACGTGCACCTCCACCCGCCGTCCCGCCCCACAAGGCCCAGCAGCACCCGACGCTCCCGCCGCGAATCCCACCGATCGACGGGCCGCAGCACTACTACCTTTGCGCTCGACAGACCAGCACCACCA
chromosome_2	9134435	SNP	C	Y	17,12|29	C	36|40	Cre02.g143447	Cre02.g143447.t1.1:Intron	Intron	PF00789	PTHR23153,PTHR23153:SF14				GO:0005515	AT2G01650.1	PUX2	plant UBX domain-containing protein 2	GCCGGCTGGACGCATGTCGCCTGCAACAGGGACAGCAACACTTTGTGCTACAGCTGGAGTGGATGGATGACGGCTGTAGCAGCAGCAGCGCTGGACGTGAGCGTGCTGGCGGCTGCGACACTGCTGACGGCGTCAGGTCCATCGTTAGT[C]CTCATGTGACAGCGGCAGCATTAGTAGTGGCGGACAGCGCCACAGGTTGCACGCCAGCAACCAACTGCCTTTGGGATTATAGTTGCGGCGGCGGAAGGCTGTGTTCGGACTGCTACAGCCGCGCCAAGATGGCGGGCGGCAGTAGCCACT
chromosome_3	309490	SNP	C	Y	2,2|4	C	3|3	Cre03.g144607	Cre03.g144607.t1.1:Intron	Intron										CTGGAGTGAGCCGGCGTGACTGCGGCGCCTGGATGGGCAAGGCGGCAGCAGCCATTGCCAACCCGCTTCATGCAACAATCGCATGCCTCCCCAACTCCTGCCCAACTCTCAATCATCACCCACTTCCCCTCCCTCCCCTCCCCTCCCTC[C]CCCCTCCCTCCCCTCCCTCCCCCCTCCCCAGACGGCCCTGACGCCGAGCTGGAGGAGCTGCTGGGCCGCCTGACCGCCGCCGTGCGCCTGCTGTACGGCCCGCCGGGGGCCACCTGGGTGGTGGGCGCGGAGCTGGACGAGCTGGCCTCG
chromosome_3	2166251	SNP	G	G	34|34	A	29|29	Cre03.g157350	Cre03.g157350.t1.1:Intron	Intron										AGCGTCGCCCCCGCTCTCGACTTGGCCTTGCGCCGTGGGGGCCCCGGTGCGGGAGCTGCTCGGCCCGGCCTCAGATGCGGACGGCGTCTGTGCCGCACGCACACGCGCACTCTGCTGCAGTTCACGGATGCGGTCCTACGTACGAAGGG[G]ACAAACCACACTGTGGGTGCGCCGTAAAAAAGGATCATGCCCTGGTGACGGCTTAGGCCACAGCTGCGCCACGTAAGCGCACAGGCCTCGATAGAAGGTTCGAAACGAACCTCTGAGCGCCAATGCACACGCCGCTTGCACTTGCGCGTA
chromosome_3	2811890	indel	*	*	0|7	+2CA/*	7|13	Cre03.g162300	Cre03.g162300.t1.2:Intron	Intron	PF00106	PTHR24316,PTHR24316:SF144	KOG1208			GO:0008152,GO:0016491	AT4G23430.1		NAD(P)-binding Rossmann-fCC-124S superfamily protein	CCGCTGCTGCCGCCCGTCACCAGTGCCGTGCGGCCGCGCAGGTCGGGAATGCGGTTGGGCGTCCAGCCCACCTGGCGCATGGGGCGGCATGGGGCGGCGTGGGGCGTCGGCGTGGTGCATGGCGGCATGGCGTGGGGCGGCGTGGGGCGTGGCGTGGCGCGGCGTGGGGTGGTGGAGGTTGATAAGGGTGGAGGTGAGTTGGTGGGGGGGGGAGGGGGGAAGGGAGAGGGAGCAAGCGCATGGGCGTGCCGGTGATGACGCGGAGGGCGCGGCGCCACTCAATTGAAACATTTGGAGGAAGCAGCAGCAAGTAAGCGTCACGAGTTGCACGCCGGCAAACCCGGTAAACGTTATTATTGTTGCGCCCTAAACCCGGTAAACGTTATTATTGTTACGCAA…
chromosome_3	2871542	SNP	T	T	26|26	A	22|22	Cre03.g162701	Cre03.g162701.t1.1:Intron	Intron	PF00176,PF00271	PTHR10799:SF209,PTHR10799				GO:0003677,GO:0005524,GO:0003676,GO:0004386	AT2G28290.1	CHR3,SYD	P-loop containing nucleoside triphosphate hydrolases superfamily protein	CCGCGCCTGCCGCGGCCTATAGGGACGTGAACCGGCGCAGGAACGTGTTCAGGGCGTGGACGGTGTTCCAAGGCAAGCACTACCTCAGGTAAGCACGCACGACAAGGTATCCAGTTTGGTCGGGTTGGCTCCTTCCTTGTCGGCCCTCC[T]TAGTAACCCGTCACCTGTCCATTCTGTGACCTGACGTTTTATCTCTGTCGCGGCCTGCCGCAGCCCCTACTACCCCGACGCTCGTTCCGCCGCCGCCGCCGCCGACTACTACAACTACAAGCTGCGCGGCGCGGCGGCGCACCTGAACCT
chromosome_3	2944693	SNP	T	T	9|9	G	8|8	Cre03.g163200	Cre03.g163200.t1.1:Intron	Intron	PF01422	PTHR12360				GO:0003700,GO:0005634,GO:0006355,GO:0008270	AT5G05660.1	ATNFXL2	sequence-specific DNA binding transcription factors;zinc ion binding;sequence-specific DNA binding transcription factors	CTTCACGGCGGGCCCACGGCACTGCGCGCTGCACTCGCCCTGGTGGCAGCGGTCGGCGCAGGTGTGCACGCCGCAGGGCAGCAGCTTGCCGCACGTGGCACCGCAGCTGGGCACCTTGTCCGTGCAGCCTGTGTGCAGGCGGGCGGGCG[T]GTGTGTGTGTGTGTGTGTGTGTGTGTGTTTGTGTGTGTGTGTGTGTGTGTGTGTTTGTGTGTGTGTGTGTATGTGTGTATTGGGAGGTGCAGGTGCATTGCAGGCCACAGCGTGGGGCTTAAGCAACAGCAGCAGCAGTAGCACATAAGC
chromosome_3	2944695	SNP	T	T	10|10	C	9|9	Cre03.g163200	Cre03.g163200.t1.1:Intron	Intron	PF01422	PTHR12360				GO:0003700,GO:0005634,GO:0006355,GO:0008270	AT5G05660.1	ATNFXL2	sequence-specific DNA binding transcription factors;zinc ion binding;sequence-specific DNA binding transcription factors	TCACGGCGGGCCCACGGCACTGCGCGCTGCACTCGCCCTGGTGGCAGCGGTCGGCGCAGGTGTGCACGCCGCAGGGCAGCAGCTTGCCGCACGTGGCACCGCAGCTGGGCACCTTGTCCGTGCAGCCTGTGTGCAGGCGGGCGGGCGTG[T]GTGTGTGTGTGTGTGTGTGTGTGTGTTTGTGTGTGTGTGTGTGTGTGTGTGTTTGTGTGTGTGTGTGTATGTGTGTATTGGGAGGTGCAGGTGCATTGCAGGCCACAGCGTGGGGCTTAAGCAACAGCAGCAGCAGTAGCACATAAGCGC
chromosome_3	3143097	indel	*	-6GCTGCT/*	7|12	*	0|11	Cre03.g165050	Cre03.g165050.t1.2:Intron	Intron	PF00702,PF00690,PF00122	PTHR24093:SF61,PTHR24093	KOG0205			GO:0003824,GO:0008152,GO:0006754,GO:0006812,GO:0015662,GO:0016020,GO:0000166,GO:0046872	AT3G47950.1	AHA4,HA4	H(+)-ATPase 4	ACCCGCCCACCCACCCACCCACCCACCCACCCACCCACCCACCCACCCACCCACCCACCCACGCACGCACCCACCCTCTCTTCCCCGCCGCGCATTGTTCATCTGTCCACAGCGGTGCCGCCCGGCCAGCTGGCGCGTGTGTCAGCGGGGCTGCAGCTGGCGCGCAGCAGCGCCCGCGCCGTTCGCGAGACCATCTCCCGCCGCAGCGCCGCCACCGCCGCCCTGTACCGCAGCAGCGGCACAGCCGGCAGCGCCGCCGGCAGCGCGCGTGCCTCGCCGGCTGGCAGCCGCCGCGGCTCAGGCGTGACCGGGTCCACCGGCCGCGGCAGTGGCGGCAGCGGTGGTGGAGTGGGAGGTGGTGGTGGTGGTGGTGGTGGTGGTGGTGGTGGTGGTGGTGGG…
[truncated: 195 more rows]

## Sheet: UTR_34
Ref.chr (Chlamydomonas reinhardtii)	Pos	type	Ref	WT(CC-124L)	WT_depth	CC-124H (CC-124S)	CC-124S_depth	Genic/Intergenic	Transcript.feature	Feature	Pfam	Panther	KOG	KEGG.EC_number	KEGG.orthology	GO	TAIR10.gene_ID	TAIR10.symbol	TAIR10.desc	Flanking_sequence
[truncated: 34 more rows]

[truncated: 3 more sheets: CDS_44, Non-synonymous_34, Synonymous_10]
